# Supplementary material for: Reducing gut microbiome-driven adipose tissue inflammation alleviates metabolic syndrome
Source: Microbiome. 2023 Sep 21;11:208. doi: 10.1186/s40168-023-01637-4 (PMC10512512; doi:10.1186/s40168-023-01637-4)
Supplement: Supplementary file 3 — Additional file 2: Table S1. Number of parameters per data type in each category in the network. Table S2. Summary table of parameters, including statistical information, cell type information, microbiota dependence/independence for genes, abundance of microbes, and network information. Table S3. IMM/RAW cell with Oscillibacter supplementation (data from GSE203488, GSE203516). Table S4. In vivo validation of O. valericigenes gavage (data from GSE215226). Table S5. RT-PCR data from in vitro cell free Oscillibacter supernatant titration on IMM cells. [file 40168_2023_1637_MOESM2_ESM.xlsx]

## Sheet: Legend
Table	Caption
Table S1	Number of parameters per data type in each category in the network
Table S2	Summary table of parameters, including statistical information, cell type information, microbiota dependence/independence for genes, abundance of microbes, and network information
Table S3	IMM/RAW cell with Oscillibacter supplementation (data from GSE203488, GSE203516)
Table S4	In vivo validation of O. valericigenes gavage (data from GSE215226)
Table S5	RT-PCR data from in vitro cell free Oscillibacter supernatant titration on IMM cells

## Sheet: Table S1
	XN&TXN improved	XN improved	TXN improved	Improved by neither
Bile acids	5	0	2	20
Microbiota	23	2	30	53
Phenotypes	10	0	3	4
Adipose	104	12	604	341
Liver	40	4	45	70
Ileum	1	13	7	37

## Sheet: Table S2
UniqueID	GeneSymbol	Gene Name	type	tissue	NW_node (yes is 1)	Microbial relative abundance	Kingdom (Silva 16S)	Phylum (Silva 16S)	Class (Silva 16S)	Order (Silva 16S)	Family (Silva 16S)	Genus (Silva 16S)	Species (Silva 16S)	(Server) BLAST kingdom	(Server) BLAST phylum	(Server) BLAST class	(Server) BLAST order	(Server) BLAST family	(Server) BLAST genus	(Server) BLAST species	(Server) BLAST strain	(Server) BLAST substr	Server BLAST %Identity	Server BLAST e-value	log2 HFD v LFD FC	log2 HFD v LFD Median FC	HFD vs LFD pvalue	HFD vs LFD FDR	HFD direction	log2 XN v HFD FC	log2 XN v HFD Median FC	XN vs HFD pvalue	XN vs HFD FDR	XN direction	XN opposite?	log2 TXN v HFD FC	log2 TXN v HFD Median FC	TXN vs HFD pvalue	TXN vs HFD FDR	TXN direction	TXN opposite?	log2 TXN v XN FC	log2 TXN v XN Median FC	TXN vs XN pvalue	TXN vs XN FDR	opposite in both HXN AND TXN?	consis in direction across all 3	Treatment Effects	Network degree
12-KCDCA	NA	NA	BA	NA	1	NA	NA	NA	NA	NA	NA	NA	NA	#N/A	NA	NA	NA	NA	NA	NA	NA	NA	#N/A	#N/A	-0.920669	-0.808633	0.00287947	0.00652681	-1	-0.526008	-0.789462	0.0114962	0.0195436	-1	0	-0.406874	-0.58285	0.0246815	0.028937	-1	0	0.119134	0.206612	0.347534	0.513746	0	1	NA	4
7-KCDCA	NA	NA	BA	NA	1	NA	NA	NA	NA	NA	NA	NA	NA	#N/A	NA	NA	NA	NA	NA	NA	NA	NA	#N/A	#N/A	-0.409568	-0.430255	0.0310822	0.0503235	-1	-0.944011	-0.959076	0.000177611	0.000603876	-1	0	-1.04959	-1.08797	0.000276259	0.000853892	-1	0	-0.105579	-0.128898	0.235415	0.381148	0	1	NA	5
7-KDCA	NA	NA	BA	NA	0	NA	NA	NA	NA	NA	NA	NA	NA	#N/A	NA	NA	NA	NA	NA	NA	NA	NA	#N/A	#N/A	0.508806	0.44258	0.0185434	0.0331829	1	-0.188232	-0.263948	0.352681	0.399706	-1	1	-0.452929	-0.432912	0.033685	0.0381763	-1	1	-0.264696	-0.168964	0.462236	0.628641	1	0	TXN	#N/A
ENSMUSG00000000134	Tfe3	transcription factor E3	RNA	adipose	1	NA	NA	NA	NA	NA	NA	NA	NA	#N/A	NA	NA	NA	NA	NA	NA	NA	NA	#N/A	#N/A	0.644036	0.646168	0.000324753	0.00459418	1	-0.353429	-0.283913	0.0349867	0.577527	-1	1	-0.498314	-0.533517	0.00762086	0.181708	-1	1	-0.144885	-0.249604	0.340107	0.84053	1	0	XN&TXN	9
ENSMUSG00000000275	Trim25	tripartite motif-containing 25	RNA	adipose	1	NA	NA	NA	NA	NA	NA	NA	NA	#N/A	NA	NA	NA	NA	NA	NA	NA	NA	#N/A	#N/A	0.813694	0.606857	0.00519604	0.0321686	1	-0.0534988	0.0976912	0.66072	0.910604	1	0	-0.438417	-0.246488	0.1333	0.442572	-1	1	-0.384918	-0.344179	0.093912	0.746397	0	0	NA	7
ENSMUSG00000000278	Scpep1	serine carboxypeptidase 1	RNA	adipose	1	NA	NA	NA	NA	NA	NA	NA	NA	#N/A	NA	NA	NA	NA	NA	NA	NA	NA	#N/A	#N/A	1.58411	1.61684	2.16502e-05	0.000747987	1	-0.186477	-0.323043	0.277512	0.754223	-1	1	-0.75731	-0.960051	0.0349867	0.258014	-1	1	-0.570833	-0.637008	0.0770053	0.743376	1	0	TXN	33
ENSMUSG00000000290	Itgb2	integrin beta 2	RNA	adipose	1	NA	NA	NA	NA	NA	NA	NA	NA	#N/A	NA	NA	NA	NA	NA	NA	NA	NA	#N/A	#N/A	3.23644	3.08718	1.08251e-05	0.000525258	1	-0.275638	-0.551386	0.356232	0.792112	-1	1	-1.05697	-1.29147	0.0172119	0.206002	-1	1	-0.781328	-0.740087	0.113492	0.747911	1	0	TXN	55
ENSMUSG00000000318	Clec10a	C-type lectin domain family 10, member A	RNA	adipose	1	NA	NA	NA	NA	NA	NA	NA	NA	#N/A	NA	NA	NA	NA	NA	NA	NA	NA	#N/A	#N/A	1.48495	1.37619	0.000437455	0.00603897	1	-0.0714225	-0.170543	0.368898	0.814097	-1	1	-0.442778	-0.301433	0.182316	0.510057	-1	1	-0.371355	-0.130891	0.436281	0.875897	1	0	NA	10
ENSMUSG00000000555	Itga5	integrin alpha 5 (fibronectin receptor alpha)	RNA	adipose	1	NA	NA	NA	NA	NA	NA	NA	NA	#N/A	NA	NA	NA	NA	NA	NA	NA	NA	#N/A	#N/A	1.1944	1.13906	0.0114962	0.055482	1	0.304845	0.113318	0.653237	0.910604	1	0	-0.177518	-0.0771741	0.548962	0.809679	-1	1	-0.482363	-0.190492	0.216136	0.787537	0	0	NA	11
ENSMUSG00000000579	Dynlt1c	dynein light chain Tctex-type 1C	RNA	adipose	1	NA	NA	NA	NA	NA	NA	NA	NA	#N/A	NA	NA	NA	NA	NA	NA	NA	NA	#N/A	#N/A	0.732935	0.512623	7.57756e-05	0.00175459	1	0.0425576	0.0803891	0.780186	0.947391	1	0	-0.194134	-0.230149	0.182316	0.510057	-1	1	-0.236692	-0.310538	0.190251	0.776705	0	0	NA	1
ENSMUSG00000000628	Hk2	hexokinase 2	RNA	adipose	1	NA	NA	NA	NA	NA	NA	NA	NA	#N/A	NA	NA	NA	NA	NA	NA	NA	NA	#N/A	#N/A	-0.775645	-1.05095	0.0114962	0.055482	-1	-0.229991	-0.258008	0.446968	0.837742	-1	0	0.150338	0.188098	0.446968	0.747038	1	1	0.380328	0.446106	0.113492	0.747911	0	0	NA	3
ENSMUSG00000000881	Dlg3	discs large MAGUK scaffold protein 3	RNA	adipose	1	NA	NA	NA	NA	NA	NA	NA	NA	#N/A	NA	NA	NA	NA	NA	NA	NA	NA	#N/A	#N/A	1.63117	1.7017	7.57756e-05	0.00175459	1	-0.575545	-0.563399	0.0652536	0.609567	-1	1	-0.740527	-0.754739	0.0220182	0.220054	-1	1	-0.164982	-0.191339	0.604813	0.922785	1	0	TXN	4
ENSMUSG00000000957	Mmp14	matrix metallopeptidase 14 (membrane-inserted)	RNA	adipose	1	NA	NA	NA	NA	NA	NA	NA	NA	#N/A	NA	NA	NA	NA	NA	NA	NA	NA	#N/A	#N/A	1.26695	1.06169	4.33004e-05	0.00120388	1	-0.510505	-0.660074	0.0947195	0.615414	-1	1	-0.944448	-0.540422	0.00762086	0.181708	-1	1	-0.433943	0.119651	0.258083	0.802972	1	0	TXN	4
ENSMUSG00000001020	S100a4	S100 calcium binding protein A4	RNA	adipose	1	NA	NA	NA	NA	NA	NA	NA	NA	#N/A	NA	NA	NA	NA	NA	NA	NA	NA	#N/A	#N/A	2.83855	2.52843	1.08251e-05	0.000525258	1	-0.371123	-0.474654	0.211024	0.717351	-1	1	-0.868498	-0.90362	0.0534759	0.298337	-1	1	-0.497376	-0.428967	0.190251	0.776705	1	0	NA	31
ENSMUSG00000001025	S100a6	S100 calcium binding protein A6 (calcyclin)	RNA	adipose	1	NA	NA	NA	NA	NA	NA	NA	NA	#N/A	NA	NA	NA	NA	NA	NA	NA	NA	#N/A	#N/A	1.21758	0.997289	0.000324753	0.00459418	1	-0.0645264	-0.256078	0.205269	0.717351	-1	1	-0.448873	-0.538677	0.0113333	0.194991	-1	1	-0.384346	-0.282599	0.0701209	0.743376	1	0	TXN	3
ENSMUSG00000001131	Timp1	tissue inhibitor of metalloproteinase 1	RNA	adipose	1	NA	NA	NA	NA	NA	NA	NA	NA	#N/A	NA	NA	NA	NA	NA	NA	NA	NA	#N/A	#N/A	3.32407	3.59159	1.08251e-05	0.000525258	1	-0.194662	-0.278808	0.496698	0.853179	-1	1	-1.60949	-1.67825	0.0534759	0.298337	-1	1	-1.41483	-1.39944	0.113492	0.747911	1	0	NA	9
ENSMUSG00000001175	Calm1	calmodulin 1	RNA	adipose	1	NA	NA	NA	NA	NA	NA	NA	NA	#N/A	NA	NA	NA	NA	NA	NA	NA	NA	#N/A	#N/A	0.399203	0.35725	0.00193211	0.0168422	1	-0.0103548	0.00063751	0.967393	0.996224	1	0	-0.157783	-0.185061	0.049943	0.298337	-1	1	-0.147428	-0.185698	0.0928904	0.746397	0	0	TXN	1
ENSMUSG00000001211	Agpat3	1-acylglycerol-3-phosphate O-acyltransferase 3	RNA	adipose	1	NA	NA	NA	NA	NA	NA	NA	NA	#N/A	NA	NA	NA	NA	NA	NA	NA	NA	#N/A	#N/A	-0.559945	-0.544599	0.00388621	0.0264331	-1	-0.11493	-0.00736645	0.743863	0.947391	-1	0	0.12166	0.0349137	0.60378	0.839572	1	1	0.23659	0.0422802	0.386508	0.859307	0	0	NA	2
ENSMUSG00000001270	Ckb	creatine kinase, brain	RNA	adipose	1	NA	NA	NA	NA	NA	NA	NA	NA	#N/A	NA	NA	NA	NA	NA	NA	NA	NA	#N/A	#N/A	1.90893	1.99044	4.33004e-05	0.00120388	1	-0.30684	-0.617534	0.182316	0.695311	-1	1	-1.04545	-1.64277	0.0132716	0.194991	-1	1	-0.738607	-1.02524	0.0625257	0.743376	1	0	TXN	15
ENSMUSG00000001334	Fndc5	fibronectin type III domain containing 5	RNA	adipose	1	NA	NA	NA	NA	NA	NA	NA	NA	#N/A	NA	NA	NA	NA	NA	NA	NA	NA	#N/A	#N/A	1.44824	1.85781	0.00287947	0.021328	1	-0.266239	-0.628133	0.400182	0.816987	-1	1	-1.23038	-1.74396	0.0220182	0.220054	-1	1	-0.964141	-1.11582	0.0314685	0.743376	1	0	TXN	1
ENSMUSG00000001473	Tubb6	tubulin, beta 6 class V	RNA	adipose	1	NA	NA	NA	NA	NA	NA	NA	NA	#N/A	NA	NA	NA	NA	NA	NA	NA	NA	#N/A	#N/A	1.97033	1.93883	1.08251e-05	0.000525258	1	-0.0451584	0.0316044	0.719695	0.927924	1	0	-0.576367	-0.0651454	0.356232	0.67819	-1	1	-0.531208	-0.0967498	0.73044	0.949248	0	0	NA	2
ENSMUSG00000001506	Col1a1	collagen, type I, alpha 1	RNA	adipose	1	NA	NA	NA	NA	NA	NA	NA	NA	#N/A	NA	NA	NA	NA	NA	NA	NA	NA	#N/A	#N/A	1.98208	2.00663	0.000181651	0.00340989	1	0.0260587	-0.134615	0.967421	0.996224	-1	1	-0.611616	-1.01191	0.11119	0.413161	-1	1	-0.637675	-0.877298	0.093912	0.746397	1	0	NA	8
ENSMUSG00000001507	Itga3	integrin alpha 3	RNA	adipose	1	NA	NA	NA	NA	NA	NA	NA	NA	#N/A	NA	NA	NA	NA	NA	NA	NA	NA	#N/A	#N/A	-0.994625	-0.796347	0.0114962	0.055482	-1	-0.23119	-0.038548	0.60378	0.89408	-1	0	0.109871	-0.110612	0.968239	0.990805	-1	0	0.341062	-0.0720637	0.863307	0.979328	0	1	NA	1
ENSMUSG00000001525	Tubb5	tubulin, beta 5 class I	RNA	adipose	1	NA	NA	NA	NA	NA	NA	NA	NA	#N/A	NA	NA	NA	NA	NA	NA	NA	NA	#N/A	#N/A	1.1094	1.22394	1.08251e-05	0.000525258	1	0.0194923	0.0594745	0.806413	0.962659	1	0	-0.312742	-0.468627	0.112754	0.413161	-1	1	-0.332234	-0.528102	0.0770053	0.743376	0	0	NA	17
ENSMUSG00000001552	Jup	junction plakoglobin	RNA	adipose	1	NA	NA	NA	NA	NA	NA	NA	NA	#N/A	NA	NA	NA	NA	NA	NA	NA	NA	#N/A	#N/A	-0.987992	-1.32159	0.00684146	0.0390838	-1	0.47246	0.407987	0.0534759	0.603973	1	1	0.733788	1.10416	0.0279287	0.236533	1	1	0.261328	0.696174	0.340107	0.84053	1	0	TXN	3
ENSMUSG00000001657	Hoxc8	homeobox C8	RNA	adipose	1	NA	NA	NA	NA	NA	NA	NA	NA	#N/A	NA	NA	NA	NA	NA	NA	NA	NA	#N/A	#N/A	-1.30917	-1.63978	0.00150469	0.0132901	-1	0.38299	0.640722	0.182316	0.695311	1	1	0.949764	0.942225	0.0172119	0.206002	1	1	0.566774	0.301503	0.190251	0.776705	1	0	TXN	16
ENSMUSG00000001661	Hoxc6	homeobox C6	RNA	adipose	1	NA	NA	NA	NA	NA	NA	NA	NA	#N/A	NA	NA	NA	NA	NA	NA	NA	NA	#N/A	#N/A	-0.497163	-0.746189	0.0232306	0.0907776	-1	0.02372	-0.120036	0.968239	0.996224	-1	0	0.325947	0.0781659	0.182316	0.510057	1	1	0.302227	0.198202	0.113492	0.747911	0	0	NA	4
ENSMUSG00000001666	Ddt	D-dopachrome tautomerase	RNA	adipose	1	NA	NA	NA	NA	NA	NA	NA	NA	#N/A	NA	NA	NA	NA	NA	NA	NA	NA	#N/A	#N/A	-1.09124	-0.853912	0.00105003	0.0103885	-1	0.395524	0.569353	0.0349867	0.577527	1	1	0.753363	0.880223	0.000411353	0.174845	1	1	0.357839	0.31087	0.0187577	0.743376	1	0	XN&TXN	1
ENSMUSG00000001729	Akt1	thymoma viral proto-oncogene 1	RNA	adipose	1	NA	NA	NA	NA	NA	NA	NA	NA	#N/A	NA	NA	NA	NA	NA	NA	NA	NA	#N/A	#N/A	0.731187	0.653588	2.16502e-05	0.000747987	1	0.0353616	0.0211207	0.904826	0.97828	1	0	-0.330835	-0.263971	0.0534759	0.298337	-1	1	-0.366197	-0.285091	0.0314685	0.743376	0	0	NA	5
ENSMUSG00000001750	Tcirg1	T cell, immune regulator 1, ATPase, H+ transporting, lysosomal V0 protein A3	RNA	adipose	1	NA	NA	NA	NA	NA	NA	NA	NA	#N/A	NA	NA	NA	NA	NA	NA	NA	NA	#N/A	#N/A	2.62569	2.4682	2.16502e-05	0.000747987	1	-0.207912	-0.364151	0.315378	0.770048	-1	1	-1.20702	-1.43422	0.00567235	0.177462	-1	1	-0.999105	-1.07006	0.0399835	0.743376	1	0	TXN	18
ENSMUSG00000001865	Cpa3	carboxypeptidase A3, mast cell	RNA	adipose	1	NA	NA	NA	NA	NA	NA	NA	NA	#N/A	NA	NA	NA	NA	NA	NA	NA	NA	#N/A	#N/A	2.74436	2.7551	0.000487129	0.00603897	1	-1.14225	-1.84803	0.0947195	0.615414	-1	1	-2.16196	-2.40208	0.00298772	0.177462	-1	1	-1.01971	-0.554059	0.161497	0.76773	1	0	TXN	7
ENSMUSG00000001911	Nfix	nuclear factor I/X	RNA	adipose	1	NA	NA	NA	NA	NA	NA	NA	NA	#N/A	NA	NA	NA	NA	NA	NA	NA	NA	#N/A	#N/A	-0.390686	-0.425258	0.00287947	0.021328	-1	0.0268755	0.123254	0.842105	0.962659	1	1	0.224663	0.203923	0.112754	0.413161	1	1	0.197788	0.080669	0.161497	0.76773	1	0	NA	3
ENSMUSG00000001918	Slc1a5	solute carrier family 1 (neutral amino acid transporter), member 5	RNA	adipose	1	NA	NA	NA	NA	NA	NA	NA	NA	#N/A	NA	NA	NA	NA	NA	NA	NA	NA	#N/A	#N/A	-0.870608	-1.27712	0.0232306	0.0907776	-1	0.651031	0.519739	0.0220182	0.577527	1	1	0.991168	1.35552	0.00413518	0.177462	1	1	0.340137	0.835784	0.258083	0.802972	1	0	XN&TXN	36
ENSMUSG00000002111	Spi1	spleen focus forming virus (SFFV) proviral integration oncogene	RNA	adipose	1	NA	NA	NA	NA	NA	NA	NA	NA	#N/A	NA	NA	NA	NA	NA	NA	NA	NA	#N/A	#N/A	2.90618	2.92712	1.08251e-05	0.000525258	1	-0.359056	-0.451303	0.211024	0.717351	-1	1	-1.0538	-1.12525	0.0132716	0.194991	-1	1	-0.694748	-0.67395	0.190251	0.776705	1	0	TXN	74
ENSMUSG00000002233	Rhoc	ras homolog family member C	RNA	adipose	1	NA	NA	NA	NA	NA	NA	NA	NA	#N/A	NA	NA	NA	NA	NA	NA	NA	NA	#N/A	#N/A	1.40236	1.21568	4.33004e-05	0.00120388	1	-0.324078	-0.293748	0.182316	0.695311	-1	1	-0.517625	-0.428266	0.0279287	0.236533	-1	1	-0.193547	-0.134518	0.297326	0.8259	1	0	TXN	17
ENSMUSG00000002550	Uck1	uridine-cytidine kinase 1	RNA	adipose	1	NA	NA	NA	NA	NA	NA	NA	NA	#N/A	NA	NA	NA	NA	NA	NA	NA	NA	#N/A	#N/A	-0.865101	-1.02755	0.000324753	0.00459418	-1	0.217386	0.196665	0.0947195	0.615414	1	1	0.505351	0.696227	0.00762086	0.181708	1	1	0.287965	0.499561	0.093912	0.746397	1	0	TXN	9
ENSMUSG00000002602	Axl	AXL receptor tyrosine kinase	RNA	adipose	1	NA	NA	NA	NA	NA	NA	NA	NA	#N/A	NA	NA	NA	NA	NA	NA	NA	NA	#N/A	#N/A	0.813996	0.82979	0.00208924	0.0168422	1	0.212225	0.0568102	0.496698	0.853179	1	0	-0.219646	-0.331528	0.400182	0.71046	-1	1	-0.431872	-0.388338	0.0770053	0.743376	0	0	NA	7
ENSMUSG00000002603	Tgfb1	transforming growth factor, beta 1	RNA	adipose	1	NA	NA	NA	NA	NA	NA	NA	NA	#N/A	NA	NA	NA	NA	NA	NA	NA	NA	#N/A	#N/A	1.00097	1.15208	0.00208924	0.0168422	1	-0.341746	-0.280548	0.446968	0.837742	-1	1	-0.473521	-0.324624	0.277512	0.610126	-1	1	-0.131775	-0.0440761	0.666475	0.939093	1	0	NA	5
ENSMUSG00000002831	Plin4	perilipin 4	RNA	adipose	1	NA	NA	NA	NA	NA	NA	NA	NA	#N/A	NA	NA	NA	NA	NA	NA	NA	NA	#N/A	#N/A	-1.22518	-1.68517	0.00684146	0.0390838	-1	0.550676	0.527815	0.0947195	0.615414	1	1	0.841847	1.09896	0.0534759	0.298337	1	1	0.291171	0.571146	0.258083	0.802972	1	0	NA	48
ENSMUSG00000002847	Pla1a	phospholipase A1 member A	RNA	adipose	1	NA	NA	NA	NA	NA	NA	NA	NA	#N/A	NA	NA	NA	NA	NA	NA	NA	NA	#N/A	#N/A	0.840375	0.535926	0.00684146	0.0390838	1	-0.211295	-0.0995264	0.368898	0.814097	-1	1	-0.542641	-0.372786	0.0434736	0.274384	-1	1	-0.331346	-0.27326	0.161497	0.76773	1	0	TXN	1
ENSMUSG00000002980	Bcam	basal cell adhesion molecule	RNA	adipose	1	NA	NA	NA	NA	NA	NA	NA	NA	#N/A	NA	NA	NA	NA	NA	NA	NA	NA	#N/A	#N/A	-0.970223	-1.04044	0.000205677	0.00340989	-1	0.115281	0.174678	0.743863	0.947391	1	1	0.561458	0.734704	0.0279287	0.236533	1	1	0.446176	0.560026	0.093912	0.746397	1	0	TXN	5
ENSMUSG00000003123	Lipe	lipase, hormone sensitive	RNA	adipose	1	NA	NA	NA	NA	NA	NA	NA	NA	#N/A	NA	NA	NA	NA	NA	NA	NA	NA	#N/A	#N/A	-1.09186	-1.41556	0.0146896	0.066236	-1	0.520726	0.477805	0.152862	0.675432	1	1	0.917541	0.941002	0.0132716	0.194991	1	1	0.396815	0.463197	0.185099	0.776705	1	0	TXN	38
ENSMUSG00000003283	Hck	hemopoietic cell kinase	RNA	adipose	1	NA	NA	NA	NA	NA	NA	NA	NA	#N/A	NA	NA	NA	NA	NA	NA	NA	NA	#N/A	#N/A	2.20818	1.94226	2.16502e-05	0.000747987	1	-0.333594	-0.617812	0.315378	0.770048	-1	1	-0.89464	-1.0065	0.0349867	0.258014	-1	1	-0.561046	-0.38869	0.222419	0.787537	1	0	TXN	11
ENSMUSG00000003363	Pld3	phospholipase D family, member 3	RNA	adipose	1	NA	NA	NA	NA	NA	NA	NA	NA	#N/A	NA	NA	NA	NA	NA	NA	NA	NA	#N/A	#N/A	2.37889	2.59659	1.08251e-05	0.000525258	1	-0.162195	-0.309176	0.400182	0.816987	-1	1	-0.906341	-1.15492	0.0279287	0.236533	-1	1	-0.744145	-0.845741	0.0770053	0.743376	1	0	TXN	37
ENSMUSG00000003380	Rabac1	Rab acceptor 1 (prenylated)	RNA	adipose	1	NA	NA	NA	NA	NA	NA	NA	NA	#N/A	NA	NA	NA	NA	NA	NA	NA	NA	#N/A	#N/A	-0.26042	-0.280323	0.0232306	0.0907776	-1	0.160316	0.131305	0.0652536	0.609567	1	1	0.23184	0.255678	0.0349867	0.258014	1	1	0.0715232	0.124373	0.297326	0.8259	1	0	TXN	1
ENSMUSG00000003534	Ddr1	discoidin domain receptor family, member 1	RNA	adipose	1	NA	NA	NA	NA	NA	NA	NA	NA	#N/A	NA	NA	NA	NA	NA	NA	NA	NA	#N/A	#N/A	-0.663161	-0.787992	0.00287947	0.021328	-1	0.21451	0.0345451	0.60378	0.89408	1	1	0.470911	0.534861	0.0534759	0.298337	1	1	0.256401	0.500315	0.386508	0.859307	1	0	NA	1
ENSMUSG00000003812	Dnase2a	deoxyribonuclease II alpha	RNA	adipose	1	NA	NA	NA	NA	NA	NA	NA	NA	#N/A	NA	NA	NA	NA	NA	NA	NA	NA	#N/A	#N/A	1.16255	1.29658	0.000725281	0.00803664	1	-0.264744	-0.346104	0.277512	0.754223	-1	1	-0.483177	-0.735035	0.0349867	0.258014	-1	1	-0.218433	-0.388931	0.340107	0.84053	1	0	TXN	5
ENSMUSG00000003873	Bax	BCL2-associated X protein	RNA	adipose	1	NA	NA	NA	NA	NA	NA	NA	NA	#N/A	NA	NA	NA	NA	NA	NA	NA	NA	#N/A	#N/A	0.977166	1.11032	0.00150469	0.0132901	1	-0.35383	-0.220646	0.182316	0.695311	-1	1	-0.644316	-0.553836	0.0220182	0.220054	-1	1	-0.290485	-0.33319	0.297326	0.8259	1	0	TXN	2
ENSMUSG00000003882	Il7r	interleukin 7 receptor	RNA	adipose	1	NA	NA	NA	NA	NA	NA	NA	NA	#N/A	NA	NA	NA	NA	NA	NA	NA	NA	#N/A	#N/A	3.58982	3.3566	1.08251e-05	0.000525258	1	-0.0876758	0.095541	1	1	1	0	-0.802655	-0.75467	0.0220182	0.220054	-1	1	-0.714979	-0.850211	0.0399835	0.743376	0	0	TXN	46
ENSMUSG00000004056	Akt2	thymoma viral proto-oncogene 2	RNA	adipose	1	NA	NA	NA	NA	NA	NA	NA	NA	#N/A	NA	NA	NA	NA	NA	NA	NA	NA	#N/A	#N/A	-0.539445	-0.732649	0.0146896	0.066236	-1	0.298647	0.24326	0.0947195	0.615414	1	1	0.318128	0.47026	0.0534759	0.298337	1	1	0.0194809	0.227	0.796174	0.9675	1	0	NA	5
ENSMUSG00000004207	Psap	prosaposin	RNA	adipose	1	NA	NA	NA	NA	NA	NA	NA	NA	#N/A	NA	NA	NA	NA	NA	NA	NA	NA	#N/A	#N/A	1.92645	1.82416	0.000243487	0.00399769	1	-0.146219	-0.396992	0.389179	0.816987	-1	1	-0.884154	-1.12005	0.0142206	0.206002	-1	1	-0.737935	-0.723059	0.0688188	0.743376	1	0	TXN	44
ENSMUSG00000004394	Tmed4	transmembrane p24 trafficking protein 4	RNA	adipose	1	NA	NA	NA	NA	NA	NA	NA	NA	#N/A	NA	NA	NA	NA	NA	NA	NA	NA	#N/A	#N/A	-0.629962	-0.613837	0.00208924	0.0168422	-1	0.0052286	0.159267	0.496698	0.853179	1	1	0.465871	0.529041	0.0279287	0.236533	1	1	0.460642	0.369774	0.0503085	0.743376	1	0	TXN	2
ENSMUSG00000004530	Coro1c	coronin, actin binding protein 1C	RNA	adipose	1	NA	NA	NA	NA	NA	NA	NA	NA	#N/A	NA	NA	NA	NA	NA	NA	NA	NA	#N/A	#N/A	1.44819	1.47093	1.08251e-05	0.000525258	1	0.00137009	-0.0251825	0.968239	0.996224	-1	1	-0.517415	-0.648057	0.0788932	0.35738	-1	1	-0.518786	-0.622875	0.0625257	0.743376	1	0	NA	1
ENSMUSG00000004558	Ndrg2	N-myc downstream regulated gene 2	RNA	adipose	1	NA	NA	NA	NA	NA	NA	NA	NA	#N/A	NA	NA	NA	NA	NA	NA	NA	NA	#N/A	#N/A	-1.79393	-1.50758	1.08251e-05	0.000525258	-1	0.322242	0.305749	0.356232	0.792112	1	1	1.11315	1.44769	0.00762086	0.181708	1	1	0.790909	1.14194	0.0770053	0.743376	1	0	TXN	15
ENSMUSG00000004631	Sgce	sarcoglycan, epsilon	RNA	adipose	1	NA	NA	NA	NA	NA	NA	NA	NA	#N/A	NA	NA	NA	NA	NA	NA	NA	NA	#N/A	#N/A	-0.715828	-0.964859	0.0232306	0.0907776	-1	0.595301	0.307062	0.0652536	0.609567	1	1	0.729947	0.666304	0.0279287	0.236533	1	1	0.134646	0.359242	0.436281	0.875897	1	0	TXN	46
ENSMUSG00000004655	Aqp1	aquaporin 1	RNA	adipose	1	NA	NA	NA	NA	NA	NA	NA	NA	#N/A	NA	NA	NA	NA	NA	NA	NA	NA	#N/A	#N/A	-0.598971	-0.698218	0.0185434	0.0781324	-1	0.252491	0.195959	0.356232	0.792112	1	1	0.597876	0.419734	0.0534759	0.298337	1	1	0.345385	0.223775	0.222419	0.787537	1	0	NA	17
ENSMUSG00000004677	Myo9b	myosin IXb	RNA	adipose	1	NA	NA	NA	NA	NA	NA	NA	NA	#N/A	NA	NA	NA	NA	NA	NA	NA	NA	#N/A	#N/A	1.00401	0.772051	1.08251e-05	0.000525258	1	-0.0602232	-0.0294909	0.842105	0.962659	-1	1	-0.173919	0.0420453	0.548962	0.809679	1	0	-0.113696	0.0715362	0.931427	0.992116	0	0	NA	1
ENSMUSG00000004707	Ly9	lymphocyte antigen 9	RNA	adipose	1	NA	NA	NA	NA	NA	NA	NA	NA	#N/A	NA	NA	NA	NA	NA	NA	NA	NA	#N/A	#N/A	2.7246	2.54062	0.000324753	0.00459418	1	-0.387794	-0.446527	0.356232	0.792112	-1	1	-1.04647	-1.00439	0.0788932	0.35738	-1	1	-0.658674	-0.557864	0.190251	0.776705	1	0	NA	14
ENSMUSG00000004730	Adgre1	adhesion G protein-coupled receptor E1	RNA	adipose	1	NA	NA	NA	NA	NA	NA	NA	NA	#N/A	NA	NA	NA	NA	NA	NA	NA	NA	#N/A	#N/A	2.97712	3.45924	1.08251e-05	0.000525258	1	-0.375365	-0.660839	0.156401	0.675432	-1	1	-1.19682	-1.40123	0.00762086	0.181708	-1	1	-0.821459	-0.740391	0.093912	0.746397	1	0	TXN	44
ENSMUSG00000004933	Matk	megakaryocyte-associated tyrosine kinase	RNA	adipose	1	NA	NA	NA	NA	NA	NA	NA	NA	#N/A	NA	NA	NA	NA	NA	NA	NA	NA	#N/A	#N/A	2.01685	2.03468	4.33004e-05	0.00120388	1	0.139039	0.223149	0.356232	0.792112	1	0	-0.478055	-0.357276	0.277512	0.610126	-1	1	-0.617094	-0.580424	0.190251	0.776705	0	0	NA	1
ENSMUSG00000004952	Rasa4	RAS p21 protein activator 4	RNA	adipose	1	NA	NA	NA	NA	NA	NA	NA	NA	#N/A	NA	NA	NA	NA	NA	NA	NA	NA	#N/A	#N/A	1.42305	1.52843	0.000205677	0.00340989	1	-0.143714	-0.123436	0.356232	0.792112	-1	1	-0.857568	-1.26342	0.0101323	0.187122	-1	1	-0.713854	-1.13998	0.0314685	0.743376	1	0	TXN	13
ENSMUSG00000005054	Cstb	cystatin B	RNA	adipose	1	NA	NA	NA	NA	NA	NA	NA	NA	#N/A	NA	NA	NA	NA	NA	NA	NA	NA	#N/A	#N/A	1.87275	1.75187	1.08251e-05	0.000525258	1	-0.0113852	-0.034381	0.842105	0.962659	-1	1	-0.598611	-0.757338	0.0279287	0.236533	-1	1	-0.587226	-0.722957	0.093912	0.746397	1	0	TXN	17
ENSMUSG00000005087	Cd44	CD44 antigen	RNA	adipose	1	NA	NA	NA	NA	NA	NA	NA	NA	#N/A	NA	NA	NA	NA	NA	NA	NA	NA	#N/A	#N/A	2.92349	2.94407	0.000181651	0.00340989	1	-0.101821	0.050196	0.713183	0.927924	1	0	-0.890932	-1.22788	0.0246815	0.236533	-1	1	-0.789111	-1.27807	0.135911	0.752723	0	0	TXN	14
ENSMUSG00000005103	Wdr1	WD repeat domain 1	RNA	adipose	1	NA	NA	NA	NA	NA	NA	NA	NA	#N/A	NA	NA	NA	NA	NA	NA	NA	NA	#N/A	#N/A	0.981075	0.903929	2.16502e-05	0.000747987	1	-0.148383	-0.0679734	0.315378	0.770048	-1	1	-0.441998	-0.533356	0.0349867	0.258014	-1	1	-0.293615	-0.465382	0.113492	0.747911	1	0	TXN	16
ENSMUSG00000005125	Ndrg1	N-myc downstream regulated gene 1	RNA	adipose	1	NA	NA	NA	NA	NA	NA	NA	NA	#N/A	NA	NA	NA	NA	NA	NA	NA	NA	#N/A	#N/A	-1.00891	-1.19562	0.00150469	0.0132901	-1	0.267091	0.357362	0.1333	0.658548	1	1	0.665143	0.897536	0.0101323	0.187122	1	1	0.398052	0.540174	0.161497	0.76773	1	0	TXN	4
ENSMUSG00000005142	Man2b1	mannosidase 2, alpha B1	RNA	adipose	1	NA	NA	NA	NA	NA	NA	NA	NA	#N/A	NA	NA	NA	NA	NA	NA	NA	NA	#N/A	#N/A	1.0914	1.13028	1.08251e-05	0.000525258	1	-0.170169	-0.201142	0.277512	0.754223	-1	1	-0.569284	-0.553872	0.0132716	0.194991	-1	1	-0.399115	-0.35273	0.113492	0.747911	1	0	TXN	21
ENSMUSG00000005312	Ubqln1	ubiquilin 1	RNA	adipose	1	NA	NA	NA	NA	NA	NA	NA	NA	#N/A	NA	NA	NA	NA	NA	NA	NA	NA	#N/A	#N/A	-0.298467	-0.478438	0.0146896	0.066236	-1	0.115321	0.143885	0.487477	0.853179	1	1	0.288455	0.348792	0.0652536	0.327256	1	1	0.173134	0.204908	0.250754	0.802972	1	0	NA	3
ENSMUSG00000005360	Slc1a3	solute carrier family 1 (glial high affinity glutamate transporter), member 3	RNA	adipose	1	NA	NA	NA	NA	NA	NA	NA	NA	#N/A	NA	NA	NA	NA	NA	NA	NA	NA	#N/A	#N/A	-1.79078	-2.11766	0.00287947	0.021328	-1	0.795291	1.02356	0.0534759	0.603973	1	1	1.29435	1.82622	0.0279287	0.236533	1	1	0.499056	0.802657	0.297326	0.8259	1	0	TXN	33
ENSMUSG00000005410	Mcm5	minichromosome maintenance complex component 5	RNA	adipose	1	NA	NA	NA	NA	NA	NA	NA	NA	#N/A	NA	NA	NA	NA	NA	NA	NA	NA	#N/A	#N/A	0.98185	0.995575	0.00684146	0.0390838	1	0.0247443	-0.0691853	0.904826	0.97828	-1	1	-0.824039	-0.578259	0.0434736	0.274384	-1	1	-0.848784	-0.509073	0.113492	0.747911	1	0	TXN	6
ENSMUSG00000005413	Hmox1	heme oxygenase 1	RNA	adipose	1	NA	NA	NA	NA	NA	NA	NA	NA	#N/A	NA	NA	NA	NA	NA	NA	NA	NA	#N/A	#N/A	2.76794	2.62106	4.33004e-05	0.00120388	1	-0.789879	-1.19152	0.0947195	0.615414	-1	1	-1.50711	-1.61884	0.0279287	0.236533	-1	1	-0.717226	-0.427319	0.297326	0.8259	1	0	TXN	25
ENSMUSG00000005417	Mprip	myosin phosphatase Rho interacting protein	RNA	adipose	1	NA	NA	NA	NA	NA	NA	NA	NA	#N/A	NA	NA	NA	NA	NA	NA	NA	NA	#N/A	#N/A	-0.557219	-0.742316	0.00405809	0.0275163	-1	0.301405	0.400116	0.0652536	0.609567	1	1	0.455869	0.522488	0.00702575	0.181708	1	1	0.154464	0.122372	0.297326	0.8259	1	0	TXN	5
ENSMUSG00000005442	Cic	capicua transcriptional repressor	RNA	adipose	1	NA	NA	NA	NA	NA	NA	NA	NA	#N/A	NA	NA	NA	NA	NA	NA	NA	NA	#N/A	#N/A	0.673946	0.573915	0.00287947	0.021328	1	-0.264432	-0.309858	0.156401	0.675432	-1	1	-0.482883	-0.45063	0.0349867	0.258014	-1	1	-0.218451	-0.140771	0.340107	0.84053	1	0	TXN	11
ENSMUSG00000006219	Fblim1	filamin binding LIM protein 1	RNA	adipose	1	NA	NA	NA	NA	NA	NA	NA	NA	#N/A	NA	NA	NA	NA	NA	NA	NA	NA	#N/A	#N/A	1.55609	1.38904	1.08251e-05	0.000525258	1	-0.0555955	0.0672751	0.904826	0.97828	1	0	-0.713419	-0.893332	0.0279287	0.236533	-1	1	-0.657824	-0.960607	0.0770053	0.743376	0	0	TXN	11
ENSMUSG00000006273	Atp6v1b2	ATPase, H+ transporting, lysosomal V1 subunit B2	RNA	adipose	1	NA	NA	NA	NA	NA	NA	NA	NA	#N/A	NA	NA	NA	NA	NA	NA	NA	NA	#N/A	#N/A	1.77139	1.60737	1.08251e-05	0.000525258	1	-0.165748	-0.101439	0.60378	0.89408	-1	1	-0.753207	-0.89988	0.0220182	0.220054	-1	1	-0.587459	-0.798442	0.0503085	0.743376	1	0	TXN	57
ENSMUSG00000006304	Arpc2	actin related protein 2/3 complex, subunit 2	RNA	adipose	1	NA	NA	NA	NA	NA	NA	NA	NA	#N/A	NA	NA	NA	NA	NA	NA	NA	NA	#N/A	#N/A	0.907878	0.861849	0.000244805	0.00399769	1	-0.218196	-0.242884	0.0790478	0.612289	-1	1	-0.49124	-0.548551	0.00166148	0.174845	-1	1	-0.273044	-0.305667	0.0770053	0.743376	1	0	TXN	42
ENSMUSG00000006356	Crip2	cysteine rich protein 2	RNA	adipose	1	NA	NA	NA	NA	NA	NA	NA	NA	#N/A	NA	NA	NA	NA	NA	NA	NA	NA	#N/A	#N/A	-0.644203	-0.621703	0.000324753	0.00459418	-1	0.454664	0.596584	0.00567235	0.577527	1	1	0.596643	0.650223	0.00145056	0.174845	1	1	0.141979	0.0536393	0.436281	0.875897	1	0	XN&TXN	5
ENSMUSG00000006519	Cyba	cytochrome b-245, alpha polypeptide	RNA	adipose	1	NA	NA	NA	NA	NA	NA	NA	NA	#N/A	NA	NA	NA	NA	NA	NA	NA	NA	#N/A	#N/A	2.42154	2.39709	2.16502e-05	0.000747987	1	-0.271726	-0.624448	0.182316	0.695311	-1	1	-0.994593	-0.931209	0.0172119	0.206002	-1	1	-0.722866	-0.306761	0.135911	0.752723	1	0	TXN	80
ENSMUSG00000006585	Cdt1	chromatin licensing and DNA replication factor 1	RNA	adipose	1	NA	NA	NA	NA	NA	NA	NA	NA	#N/A	NA	NA	NA	NA	NA	NA	NA	NA	#N/A	#N/A	1.4944	1.24361	0.000181651	0.00340989	1	-0.00755359	-0.10302	0.713183	0.927924	-1	1	-0.675692	-0.780989	0.0246815	0.236533	-1	1	-0.668138	-0.677969	0.0503085	0.743376	1	0	TXN	5
ENSMUSG00000006589	Aprt	adenine phosphoribosyl transferase	RNA	adipose	1	NA	NA	NA	NA	NA	NA	NA	NA	#N/A	NA	NA	NA	NA	NA	NA	NA	NA	#N/A	#N/A	2.01104	2.10499	0.00100356	0.0103885	1	-0.178686	-0.152933	0.595449	0.89408	-1	1	-0.896185	-1.3489	0.0549073	0.303875	-1	1	-0.7175	-1.19596	0.0625257	0.743376	1	0	NA	53
ENSMUSG00000007041	Clic1	chloride intracellular channel 1	RNA	adipose	1	NA	NA	NA	NA	NA	NA	NA	NA	#N/A	NA	NA	NA	NA	NA	NA	NA	NA	#N/A	#N/A	1.75183	1.98422	1.08251e-05	0.000525258	1	-0.365113	-0.544837	0.242807	0.733863	-1	1	-0.839442	-1.06631	0.0101323	0.187122	-1	1	-0.474329	-0.521478	0.135911	0.752723	1	0	TXN	11
ENSMUSG00000007891	Ctsd	cathepsin D	RNA	adipose	1	NA	NA	NA	NA	NA	NA	NA	NA	#N/A	NA	NA	NA	NA	NA	NA	NA	NA	#N/A	#N/A	1.6749	1.57551	0.00058006	0.00709294	1	-0.340474	-0.477262	0.204671	0.717351	-1	1	-0.847627	-0.98328	0.0142206	0.206002	-1	1	-0.507153	-0.506018	0.101991	0.747911	1	0	TXN	76
ENSMUSG00000008450	Nutf2	nuclear transport factor 2	RNA	adipose	1	NA	NA	NA	NA	NA	NA	NA	NA	#N/A	NA	NA	NA	NA	NA	NA	NA	NA	#N/A	#N/A	0.334237	0.257162	0.0114962	0.055482	1	-0.285623	-0.337248	0.112754	0.638633	-1	1	-0.149768	-0.0682679	0.446968	0.747038	-1	1	0.135854	0.26898	0.545701	0.912757	1	0	NA	1
ENSMUSG00000008475	Arpc5	actin related protein 2/3 complex, subunit 5	RNA	adipose	1	NA	NA	NA	NA	NA	NA	NA	NA	#N/A	NA	NA	NA	NA	NA	NA	NA	NA	#N/A	#N/A	1.1386	1.19275	1.08251e-05	0.000525258	1	-0.0511001	-0.0677717	0.842105	0.962659	-1	1	-0.464198	-0.609847	0.0172119	0.206002	-1	1	-0.413098	-0.542075	0.0503085	0.743376	1	0	TXN	20
ENSMUSG00000008540	Mgst1	microsomal glutathione S-transferase 1	RNA	adipose	1	NA	NA	NA	NA	NA	NA	NA	NA	#N/A	NA	NA	NA	NA	NA	NA	NA	NA	#N/A	#N/A	-1.11782	-0.878105	0.00105003	0.0103885	-1	0.483367	0.471745	0.182316	0.695311	1	1	0.735215	0.638788	0.0371697	0.271443	1	1	0.251849	0.167043	0.386508	0.859307	1	0	TXN	17
ENSMUSG00000008575	Nfib	nuclear factor I/B	RNA	adipose	1	NA	NA	NA	NA	NA	NA	NA	NA	#N/A	NA	NA	NA	NA	NA	NA	NA	NA	#N/A	#N/A	-0.484866	-0.61564	0.00514218	0.0321686	-1	0.20093	0.267969	0.315378	0.770048	1	1	0.31323	0.354405	0.10232	0.413161	1	1	0.1123	0.0864364	0.297326	0.8259	1	0	NA	17
ENSMUSG00000009633	G0s2	G0/G1 switch gene 2	RNA	adipose	1	NA	NA	NA	NA	NA	NA	NA	NA	#N/A	NA	NA	NA	NA	NA	NA	NA	NA	#N/A	#N/A	-1.42151	-1.74267	0.00150469	0.0132901	-1	0.489354	0.657672	0.1333	0.658548	1	1	0.779083	1.14949	0.0279287	0.236533	1	1	0.289729	0.49182	0.340107	0.84053	1	0	TXN	25
ENSMUSG00000009687	Fxyd5	FXYD domain-containing ion transport regulator 5	RNA	adipose	1	NA	NA	NA	NA	NA	NA	NA	NA	#N/A	NA	NA	NA	NA	NA	NA	NA	NA	#N/A	#N/A	1.73422	1.71987	0.000324753	0.00459418	1	-0.161671	-0.19872	0.400182	0.816987	-1	1	-0.647687	-0.588874	0.0434736	0.274384	-1	1	-0.486016	-0.390154	0.297326	0.8259	1	0	TXN	47
ENSMUSG00000009905	Kdsr	3-ketodihydrosphingosine reductase	RNA	adipose	1	NA	NA	NA	NA	NA	NA	NA	NA	#N/A	NA	NA	NA	NA	NA	NA	NA	NA	#N/A	#N/A	-0.998325	-0.984332	0.000205677	0.00340989	-1	0.0659302	0.0602488	0.719695	0.927924	1	1	0.60805	0.582269	0.0172119	0.206002	1	1	0.54212	0.52202	0.0625257	0.743376	1	0	TXN	5
ENSMUSG00000010307	Tmem86a	transmembrane protein 86A	RNA	adipose	1	NA	NA	NA	NA	NA	NA	NA	NA	#N/A	NA	NA	NA	NA	NA	NA	NA	NA	#N/A	#N/A	1.01343	0.98009	0.000324753	0.00459418	1	-0.0424412	0.118909	0.968239	0.996224	1	0	-0.350851	-0.328928	0.0279287	0.236533	-1	1	-0.30841	-0.447837	0.093912	0.746397	0	0	TXN	1
ENSMUSG00000010607	Pigyl	phosphatidylinositol glycan anchor biosynthesis, class Y-like	RNA	adipose	1	NA	NA	NA	NA	NA	NA	NA	NA	#N/A	NA	NA	NA	NA	NA	NA	NA	NA	#N/A	#N/A	-0.698949	-0.68537	0.00100356	0.0103885	-1	0.164683	0.10533	0.487477	0.853179	1	1	0.151084	0.0890163	0.487477	0.779291	1	1	-0.0135989	-0.0163139	0.931427	0.992116	1	0	NA	1
ENSMUSG00000010651	Acaa1b	acetyl-Coenzyme A acyltransferase 1B	RNA	adipose	1	NA	NA	NA	NA	NA	NA	NA	NA	#N/A	NA	NA	NA	NA	NA	NA	NA	NA	#N/A	#N/A	-1.30521	-1.3847	0.0114962	0.055482	-1	0.83096	1.13036	0.0101323	0.577527	1	1	0.956745	1.19807	0.00413518	0.177462	1	1	0.125786	0.0677078	0.604813	0.922785	1	0	XN&TXN	1
ENSMUSG00000011148	Adssl1	adenylosuccinate synthetase like 1	RNA	adipose	1	NA	NA	NA	NA	NA	NA	NA	NA	#N/A	NA	NA	NA	NA	NA	NA	NA	NA	#N/A	#N/A	1.96861	2.18511	7.57756e-05	0.00175459	1	-0.0713337	-0.0763431	0.904826	0.97828	-1	1	-0.746173	-0.607	0.0534759	0.298337	-1	1	-0.674839	-0.530657	0.093912	0.746397	1	0	NA	4
ENSMUSG00000011382	Dhdh	dihydrodiol dehydrogenase (dimeric)	RNA	adipose	1	NA	NA	NA	NA	NA	NA	NA	NA	#N/A	NA	NA	NA	NA	NA	NA	NA	NA	#N/A	#N/A	-1.0966	-1.25188	0.0089307	0.0472131	-1	0.550502	0.330838	0.0132716	0.577527	1	1	0.737105	0.68393	0.0132716	0.194991	1	1	0.186603	0.353092	0.489428	0.89562	1	0	XN&TXN	21
ENSMUSG00000012705	Retn	resistin	RNA	adipose	1	NA	NA	NA	NA	NA	NA	NA	NA	#N/A	NA	NA	NA	NA	NA	NA	NA	NA	#N/A	#N/A	-2.84446	-3.31128	4.33004e-05	0.00120388	-1	0.905471	1.07874	0.0434736	0.583066	1	1	1.85568	1.75203	0.00210007	0.174845	1	1	0.950206	0.673291	0.113492	0.747911	1	0	XN&TXN	69
ENSMUSG00000013707	Tnfaip8l2	tumor necrosis factor, alpha-induced protein 8-like 2	RNA	adipose	1	NA	NA	NA	NA	NA	NA	NA	NA	#N/A	NA	NA	NA	NA	NA	NA	NA	NA	#N/A	#N/A	2.18941	2.11684	0.000205677	0.00340989	1	-0.408259	-0.320349	0.111033	0.638633	-1	1	-1.20352	-1.14979	0.0199102	0.220054	-1	1	-0.795264	-0.829439	0.0772357	0.743376	1	0	TXN	5
ENSMUSG00000013846	St3gal1	ST3 beta-galactoside alpha-2,3-sialyltransferase 1	RNA	adipose	1	NA	NA	NA	NA	NA	NA	NA	NA	#N/A	NA	NA	NA	NA	NA	NA	NA	NA	#N/A	#N/A	0.841	0.902127	1.08251e-05	0.000525258	1	-0.0526026	-0.0331659	0.446968	0.837742	-1	1	-0.324866	-0.482229	0.356232	0.67819	-1	1	-0.272263	-0.449063	0.604813	0.922785	1	0	NA	9
ENSMUSG00000014077	Chp1	calcineurin-like EF hand protein 1	RNA	adipose	1	NA	NA	NA	NA	NA	NA	NA	NA	#N/A	NA	NA	NA	NA	NA	NA	NA	NA	#N/A	#N/A	-0.562249	-0.773604	0.0232306	0.0907776	-1	0.600847	0.68099	0.0101323	0.577527	1	1	0.675093	0.870522	0.0100794	0.187122	1	1	0.0742458	0.189532	0.565591	0.922785	1	0	XN&TXN	5
ENSMUSG00000014313	Cox6c	cytochrome c oxidase subunit 6C	RNA	adipose	1	NA	NA	NA	NA	NA	NA	NA	NA	#N/A	NA	NA	NA	NA	NA	NA	NA	NA	#N/A	#N/A	-0.571857	-0.522634	0.000324753	0.00459418	-1	-0.0193942	-0.0824634	0.540114	0.873432	-1	0	0.168249	0.110256	0.242807	0.57668	1	1	0.187644	0.19272	0.111776	0.747911	0	0	NA	1
ENSMUSG00000014686	Ceacam16	carcinoembryonic antigen-related cell adhesion molecule 16	RNA	adipose	1	NA	NA	NA	NA	NA	NA	NA	NA	#N/A	NA	NA	NA	NA	NA	NA	NA	NA	#N/A	#N/A	1.34474	1.46401	0.000205677	0.00340989	1	-0.0514902	-0.24614	0.904826	0.97828	-1	1	-0.498289	-0.284863	0.1333	0.442572	-1	1	-0.446799	-0.0387228	0.222419	0.787537	1	0	NA	2
ENSMUSG00000015112	Slc25a13	solute carrier family 25 (mitochondrial carrier, adenine nucleotide translocator), member 13	RNA	adipose	1	NA	NA	NA	NA	NA	NA	NA	NA	#N/A	NA	NA	NA	NA	NA	NA	NA	NA	#N/A	#N/A	1.60638	2.25887	0.00684146	0.0390838	1	-0.67576	-0.86742	0.0788932	0.612289	-1	1	-1.12939	-1.20859	0.0220182	0.220054	-1	1	-0.453627	-0.341166	0.269443	0.8259	1	0	TXN	10
ENSMUSG00000015143	Actn1	actinin, alpha 1	RNA	adipose	1	NA	NA	NA	NA	NA	NA	NA	NA	#N/A	NA	NA	NA	NA	NA	NA	NA	NA	#N/A	#N/A	1.24769	1.37868	7.57756e-05	0.00175459	1	0.0151268	0.00733666	0.968239	0.996224	1	0	-0.372595	-0.530578	0.1333	0.442572	-1	1	-0.387722	-0.537915	0.0625257	0.743376	0	0	NA	8
ENSMUSG00000015340	Cybb	cytochrome b-245, beta polypeptide	RNA	adipose	1	NA	NA	NA	NA	NA	NA	NA	NA	#N/A	NA	NA	NA	NA	NA	NA	NA	NA	#N/A	#N/A	2.18284	2.17103	1.08251e-05	0.000525258	1	-0.426888	-0.73767	0.0549073	0.609567	-1	1	-1.02944	-1.07496	0.00210007	0.174845	-1	1	-0.602557	-0.337291	0.0421538	0.743376	1	0	TXN	34
ENSMUSG00000015355	Cd48	CD48 antigen	RNA	adipose	1	NA	NA	NA	NA	NA	NA	NA	NA	#N/A	NA	NA	NA	NA	NA	NA	NA	NA	#N/A	#N/A	1.9353	1.91939	2.16502e-05	0.000747987	1	0.221586	0.324122	0.356232	0.792112	1	0	-0.455315	-0.146581	0.277512	0.610126	-1	1	-0.676901	-0.470703	0.0314685	0.743376	0	0	NA	8
ENSMUSG00000015714	Cers2	ceramide synthase 2	RNA	adipose	1	NA	NA	NA	NA	NA	NA	NA	NA	#N/A	NA	NA	NA	NA	NA	NA	NA	NA	#N/A	#N/A	0.452744	0.446265	0.00388621	0.0264331	1	-0.189674	-0.308979	0.1333	0.658548	-1	1	-0.210528	-0.244764	0.0349867	0.258014	-1	1	-0.0208535	0.064215	0.863307	0.979328	1	0	TXN	1
ENSMUSG00000015745	Plekho1	pleckstrin homology domain containing, family O member 1	RNA	adipose	1	NA	NA	NA	NA	NA	NA	NA	NA	#N/A	NA	NA	NA	NA	NA	NA	NA	NA	#N/A	#N/A	1.94691	2.05259	7.57756e-05	0.00175459	1	-0.11528	-0.344179	0.400182	0.816987	-1	1	-0.701718	-0.900765	0.0172119	0.206002	-1	1	-0.586438	-0.556586	0.0399835	0.743376	1	0	TXN	24
ENSMUSG00000015947	Fcgr1	Fc receptor, IgG, high affinity I	RNA	adipose	1	NA	NA	NA	NA	NA	NA	NA	NA	#N/A	NA	NA	NA	NA	NA	NA	NA	NA	#N/A	#N/A	2.13838	2.22251	0.000205677	0.00340989	1	0.000704745	0.0232178	0.842105	0.962659	1	0	-1.15601	-0.683292	0.00298772	0.177462	-1	1	-1.15671	-0.70651	0.00123406	0.743376	0	0	TXN	4
ENSMUSG00000015950	Ncf1	neutrophil cytosolic factor 1	RNA	adipose	1	NA	NA	NA	NA	NA	NA	NA	NA	#N/A	NA	NA	NA	NA	NA	NA	NA	NA	#N/A	#N/A	2.48484	2.59437	4.33004e-05	0.00120388	1	-0.466803	-0.548765	0.182316	0.695311	-1	1	-1.09108	-1.608	0.0434736	0.274384	-1	1	-0.624278	-1.05923	0.0770053	0.743376	1	0	TXN	9
ENSMUSG00000016256	Ctsz	cathepsin Z	RNA	adipose	1	NA	NA	NA	NA	NA	NA	NA	NA	#N/A	NA	NA	NA	NA	NA	NA	NA	NA	#N/A	#N/A	1.57755	1.33618	0.000487129	0.00603897	1	-0.159112	-0.469065	0.242807	0.733863	-1	1	-0.59851	-0.896797	0.0349867	0.258014	-1	1	-0.439398	-0.427732	0.190251	0.776705	1	0	TXN	86
ENSMUSG00000016534	Lamp2	lysosomal-associated membrane protein 2	RNA	adipose	1	NA	NA	NA	NA	NA	NA	NA	NA	#N/A	NA	NA	NA	NA	NA	NA	NA	NA	#N/A	#N/A	0.334448	0.377389	0.00287947	0.021328	1	-0.147476	-0.120205	0.14147	0.675432	-1	1	-0.272803	-0.405241	0.0142632	0.206002	-1	1	-0.125327	-0.285036	0.190251	0.776705	1	0	TXN	10
ENSMUSG00000016559	H3f3b	H3 histone, family 3B	RNA	adipose	1	NA	NA	NA	NA	NA	NA	NA	NA	#N/A	NA	NA	NA	NA	NA	NA	NA	NA	#N/A	#N/A	0.488448	0.572139	0.0256924	0.099555	1	-0.237586	-0.0617785	0.152862	0.675432	-1	1	-0.416245	-0.267736	0.00483013	0.177462	-1	1	-0.17866	-0.205957	0.258083	0.802972	1	0	TXN	2
ENSMUSG00000017400	Stac2	SH3 and cysteine rich domain 2	RNA	adipose	1	NA	NA	NA	NA	NA	NA	NA	NA	#N/A	NA	NA	NA	NA	NA	NA	NA	NA	#N/A	#N/A	2.5438	2.75518	0.000205677	0.00340989	1	-0.734237	-0.743452	0.1333	0.658548	-1	1	-0.987933	-1.06892	0.0534759	0.298337	-1	1	-0.253696	-0.325468	0.545701	0.912757	1	0	NA	15
ENSMUSG00000017417	Plxdc1	plexin domain containing 1	RNA	adipose	1	NA	NA	NA	NA	NA	NA	NA	NA	#N/A	NA	NA	NA	NA	NA	NA	NA	NA	#N/A	#N/A	2.61383	2.49715	0.000181651	0.00340989	1	-0.988475	-0.888371	0.0132716	0.577527	-1	1	-1.36478	-1.23935	0.000411353	0.174845	-1	1	-0.376307	-0.350977	0.604813	0.922785	1	0	XN&TXN	12
ENSMUSG00000017466	Timp2	tissue inhibitor of metalloproteinase 2	RNA	adipose	1	NA	NA	NA	NA	NA	NA	NA	NA	#N/A	NA	NA	NA	NA	NA	NA	NA	NA	#N/A	#N/A	1.01355	0.75677	0.00149272	0.0132901	1	-0.159742	-0.370254	0.326975	0.791262	-1	1	-0.575972	-0.725875	0.0112974	0.194991	-1	1	-0.416229	-0.355621	0.0519376	0.743376	1	0	TXN	1
ENSMUSG00000017493	Igfbp4	insulin-like growth factor binding protein 4	RNA	adipose	1	NA	NA	NA	NA	NA	NA	NA	NA	#N/A	NA	NA	NA	NA	NA	NA	NA	NA	#N/A	#N/A	-0.582184	-0.75044	0.0210855	0.0876079	-1	0.234791	0.101604	0.220266	0.733863	1	1	0.513877	0.400601	0.0304133	0.254323	1	1	0.279086	0.298997	0.190251	0.776705	1	0	TXN	3
ENSMUSG00000017760	Ctsa	cathepsin A	RNA	adipose	1	NA	NA	NA	NA	NA	NA	NA	NA	#N/A	NA	NA	NA	NA	NA	NA	NA	NA	#N/A	#N/A	1.45425	1.50667	0.000129901	0.00256702	1	-0.36958	-0.649233	0.0947195	0.615414	-1	1	-0.779352	-1.00978	0.0132716	0.194991	-1	1	-0.409772	-0.360548	0.135911	0.752723	1	0	TXN	67
ENSMUSG00000017781	Pitpna	phosphatidylinositol transfer protein, alpha	RNA	adipose	1	NA	NA	NA	NA	NA	NA	NA	NA	#N/A	NA	NA	NA	NA	NA	NA	NA	NA	#N/A	#N/A	0.78399	0.771913	0.000283615	0.00459418	1	-0.247968	-0.252682	0.242807	0.733863	-1	1	-0.417444	-0.267434	0.0947195	0.386178	-1	1	-0.169477	-0.014752	0.796174	0.9675	1	0	NA	20
ENSMUSG00000017929	B4galt5	UDP-Gal:betaGlcNAc beta 1,4-galactosyltransferase, polypeptide 5	RNA	adipose	1	NA	NA	NA	NA	NA	NA	NA	NA	#N/A	NA	NA	NA	NA	NA	NA	NA	NA	#N/A	#N/A	1.7623	1.42103	1.08251e-05	0.000525258	1	-0.121423	-0.143755	0.719695	0.927924	-1	1	-0.887157	-0.79033	0.0279287	0.236533	-1	1	-0.765734	-0.646575	0.0625257	0.743376	1	0	TXN	8
ENSMUSG00000018008	Cyth4	cytohesin 4	RNA	adipose	1	NA	NA	NA	NA	NA	NA	NA	NA	#N/A	NA	NA	NA	NA	NA	NA	NA	NA	#N/A	#N/A	2.36804	2.12477	1.08251e-05	0.000525258	1	-0.233602	-0.233453	0.356232	0.792112	-1	1	-0.811672	-0.930975	0.0279287	0.236533	-1	1	-0.57807	-0.697522	0.113492	0.747911	1	0	TXN	24
ENSMUSG00000018217	Pmp22	peripheral myelin protein 22	RNA	adipose	1	NA	NA	NA	NA	NA	NA	NA	NA	#N/A	NA	NA	NA	NA	NA	NA	NA	NA	#N/A	#N/A	1.00942	0.81391	0.000725281	0.00803664	1	-0.0732099	-0.00288353	0.719695	0.927924	-1	1	-0.584621	-0.467044	0.0434736	0.274384	-1	1	-0.511411	-0.46416	0.0770053	0.743376	1	0	TXN	7
ENSMUSG00000018286	Psmb6	proteasome (prosome, macropain) subunit, beta type 6	RNA	adipose	1	NA	NA	NA	NA	NA	NA	NA	NA	#N/A	NA	NA	NA	NA	NA	NA	NA	NA	#N/A	#N/A	0.234141	0.459419	0.0185434	0.0781324	1	-0.104839	-0.264886	0.496698	0.853179	-1	1	-0.230393	-0.224803	0.0947195	0.386178	-1	1	-0.125554	0.0400833	0.436281	0.875897	1	0	NA	19
ENSMUSG00000018417	Myo1b	myosin IB	RNA	adipose	1	NA	NA	NA	NA	NA	NA	NA	NA	#N/A	NA	NA	NA	NA	NA	NA	NA	NA	#N/A	#N/A	-0.775032	-0.723121	0.00684146	0.0390838	-1	0.0297548	0.267007	0.842105	0.962659	1	1	0.281717	0.202134	0.315378	0.644029	1	1	0.251963	-0.0648729	0.386508	0.859307	1	0	NA	10
ENSMUSG00000018428	Akap1	A kinase (PRKA) anchor protein 1	RNA	adipose	1	NA	NA	NA	NA	NA	NA	NA	NA	#N/A	NA	NA	NA	NA	NA	NA	NA	NA	#N/A	#N/A	-0.888044	-0.793152	0.000129901	0.00256702	-1	0.209833	0.330063	0.242807	0.733863	1	1	0.340215	0.63699	0.156401	0.475633	1	1	0.130382	0.306927	0.297326	0.8259	1	0	NA	1
ENSMUSG00000018474	Chd3	chromodomain helicase DNA binding protein 3	RNA	adipose	1	NA	NA	NA	NA	NA	NA	NA	NA	#N/A	NA	NA	NA	NA	NA	NA	NA	NA	#N/A	#N/A	0.527659	0.797108	0.0125778	0.0604911	1	-0.3529	-0.483572	0.0172119	0.577527	-1	1	-0.659066	-0.486217	0.000974258	0.174845	-1	1	-0.306166	-0.00264538	0.436281	0.875897	1	0	XN&TXN	7
ENSMUSG00000018566	Slc2a4	solute carrier family 2 (facilitated glucose transporter), member 4	RNA	adipose	1	NA	NA	NA	NA	NA	NA	NA	NA	#N/A	NA	NA	NA	NA	NA	NA	NA	NA	#N/A	#N/A	-2.17267	-2.82587	0.000205677	0.00340989	-1	1.12581	1.24426	0.00413518	0.577527	1	1	1.75864	2.20379	0.000649505	0.174845	1	1	0.632831	0.959531	0.161497	0.76773	1	0	XN&TXN	4
ENSMUSG00000018770	Atp5g3	ATP synthase, H+ transporting, mitochondrial F0 complex, subunit C3 (subunit 9)	RNA	adipose	1	NA	NA	NA	NA	NA	NA	NA	NA	#N/A	NA	NA	NA	NA	NA	NA	NA	NA	#N/A	#N/A	-0.430004	-0.376192	0.0154867	0.0696956	-1	0.210475	0.192446	0.191224	0.717351	1	1	0.202676	0.0401876	0.326975	0.662383	1	1	-0.00779973	-0.152259	0.73044	0.949248	1	0	NA	10
ENSMUSG00000018774	Cd68	CD68 antigen	RNA	adipose	1	NA	NA	NA	NA	NA	NA	NA	NA	#N/A	NA	NA	NA	NA	NA	NA	NA	NA	#N/A	#N/A	3.31998	3.4814	1.08251e-05	0.000525258	1	-0.319354	-0.560466	0.211024	0.717351	-1	1	-1.10112	-1.00811	0.0279287	0.236533	-1	1	-0.781769	-0.447643	0.113492	0.747911	1	0	TXN	67
ENSMUSG00000018920	Cxcl16	chemokine (C-X-C motif) ligand 16	RNA	adipose	1	NA	NA	NA	NA	NA	NA	NA	NA	#N/A	NA	NA	NA	NA	NA	NA	NA	NA	#N/A	#N/A	1.12856	0.841585	1.08251e-05	0.000525258	1	-0.334671	-0.396039	0.0434736	0.583066	-1	1	-0.579602	-0.622293	0.0534759	0.298337	-1	1	-0.244931	-0.226254	0.135911	0.752723	1	0	XN	6
ENSMUSG00000018927	Ccl6	chemokine (C-C motif) ligand 6	RNA	adipose	1	NA	NA	NA	NA	NA	NA	NA	NA	#N/A	NA	NA	NA	NA	NA	NA	NA	NA	#N/A	#N/A	1.98119	1.96254	0.000129901	0.00256702	1	-0.0855764	-0.253707	0.220469	0.733863	-1	1	-0.782677	-1.03764	0.0178421	0.212543	-1	1	-0.697101	-0.783937	0.0625257	0.743376	1	0	TXN	52
ENSMUSG00000018965	Ywhah	tyrosine 3-monooxygenase/tryptophan 5-monooxygenase activation protein, eta polypeptide	RNA	adipose	1	NA	NA	NA	NA	NA	NA	NA	NA	#N/A	NA	NA	NA	NA	NA	NA	NA	NA	#N/A	#N/A	1.21682	1.09293	2.16502e-05	0.000747987	1	-0.304499	-0.209099	0.0652536	0.609567	-1	1	-0.595809	-0.562552	0.0279287	0.236533	-1	1	-0.29131	-0.353453	0.0770053	0.743376	1	0	TXN	21
ENSMUSG00000019087	Atp6ap1	ATPase, H+ transporting, lysosomal accessory protein 1	RNA	adipose	1	NA	NA	NA	NA	NA	NA	NA	NA	#N/A	NA	NA	NA	NA	NA	NA	NA	NA	#N/A	#N/A	0.768668	0.614655	0.000324753	0.00459418	1	-0.441538	-0.37029	0.0652536	0.609567	-1	1	-0.557952	-0.359428	0.0220182	0.220054	-1	1	-0.116415	0.0108612	0.796174	0.9675	1	0	TXN	9
ENSMUSG00000019088	Dnase1l1	deoxyribonuclease 1-like 1	RNA	adipose	1	NA	NA	NA	NA	NA	NA	NA	NA	#N/A	NA	NA	NA	NA	NA	NA	NA	NA	#N/A	#N/A	2.07487	2.05137	1.08251e-05	0.000525258	1	0.129621	0.156754	0.719695	0.927924	1	0	-0.692051	-0.597546	0.0434736	0.274384	-1	1	-0.821672	-0.7543	0.0314685	0.743376	0	0	TXN	18
ENSMUSG00000019122	Ccl9	chemokine (C-C motif) ligand 9	RNA	adipose	1	NA	NA	NA	NA	NA	NA	NA	NA	#N/A	NA	NA	NA	NA	NA	NA	NA	NA	#N/A	#N/A	2.24421	1.80774	2.16502e-05	0.000747987	1	-0.105514	-0.178355	0.446968	0.837742	-1	1	-0.747389	-0.786791	0.0947195	0.386178	-1	1	-0.641875	-0.608436	0.135911	0.752723	1	0	NA	34
ENSMUSG00000019132	BC005537	cDNA sequence BC005537	RNA	adipose	1	NA	NA	NA	NA	NA	NA	NA	NA	#N/A	NA	NA	NA	NA	NA	NA	NA	NA	#N/A	#N/A	0.965397	0.909083	0.000181651	0.00340989	1	-0.246727	-0.131337	0.1333	0.658548	-1	1	-0.557963	-0.5809	0.0101323	0.187122	-1	1	-0.311236	-0.449563	0.0770053	0.743376	1	0	TXN	3
ENSMUSG00000019173	Rab5c	RAB5C, member RAS oncogene family	RNA	adipose	1	NA	NA	NA	NA	NA	NA	NA	NA	#N/A	NA	NA	NA	NA	NA	NA	NA	NA	#N/A	#N/A	0.686887	0.759807	0.000725281	0.00803664	1	-0.197522	-0.223374	0.0788932	0.612289	-1	1	-0.309525	-0.401774	0.0534759	0.298337	-1	1	-0.112003	-0.178401	0.489428	0.89562	1	0	NA	11
ENSMUSG00000019302	Atp6v0a1	ATPase, H+ transporting, lysosomal V0 subunit A1	RNA	adipose	1	NA	NA	NA	NA	NA	NA	NA	NA	#N/A	NA	NA	NA	NA	NA	NA	NA	NA	#N/A	#N/A	1.2274	1.317	0.000129901	0.00256702	1	0.00190064	0.0101736	0.780186	0.947391	1	0	-0.398345	-0.477777	0.356232	0.67819	-1	1	-0.400245	-0.487951	0.258083	0.802972	0	0	NA	7
ENSMUSG00000019326	Aoc3	amine oxidase, copper containing 3	RNA	adipose	1	NA	NA	NA	NA	NA	NA	NA	NA	#N/A	NA	NA	NA	NA	NA	NA	NA	NA	#N/A	#N/A	-1.11162	-1.65145	0.0146896	0.066236	-1	0.593566	0.632933	0.0434736	0.583066	1	1	1.0214	1.11114	0.0101323	0.187122	1	1	0.42783	0.478207	0.161497	0.76773	1	0	XN&TXN	59
ENSMUSG00000019558	Slc6a8	solute carrier family 6 (neurotransmitter transporter, creatine), member 8	RNA	adipose	1	NA	NA	NA	NA	NA	NA	NA	NA	#N/A	NA	NA	NA	NA	NA	NA	NA	NA	#N/A	#N/A	2.11496	2.06778	1.08251e-05	0.000525258	1	-0.37762	-0.3244	0.0788932	0.612289	-1	1	-1.04007	-1.17039	0.0101323	0.187122	-1	1	-0.66245	-0.845991	0.0625257	0.743376	1	0	TXN	69
ENSMUSG00000019818	Cd164	CD164 antigen	RNA	adipose	1	NA	NA	NA	NA	NA	NA	NA	NA	#N/A	NA	NA	NA	NA	NA	NA	NA	NA	#N/A	#N/A	-0.905761	-0.86173	0.000487129	0.00603897	-1	0.441715	0.255374	0.0220182	0.577527	1	1	0.578641	0.539144	0.00762086	0.181708	1	1	0.136926	0.283769	0.386508	0.859307	1	0	XN&TXN	10
ENSMUSG00000019820	Utrn	utrophin	RNA	adipose	1	NA	NA	NA	NA	NA	NA	NA	NA	#N/A	NA	NA	NA	NA	NA	NA	NA	NA	#N/A	#N/A	-0.804676	-1.12081	0.0185434	0.0781324	-1	0.386715	0.491224	0.0434736	0.583066	1	1	0.588174	0.527662	0.0434736	0.274384	1	1	0.201459	0.0364381	0.604813	0.922785	1	0	XN&TXN	23
ENSMUSG00000019823	Mical1	microtubule associated monooxygenase, calponin and LIM domain containing 1	RNA	adipose	1	NA	NA	NA	NA	NA	NA	NA	NA	#N/A	NA	NA	NA	NA	NA	NA	NA	NA	#N/A	#N/A	1.32338	1.27395	7.57756e-05	0.00175459	1	-0.104705	-0.0713087	0.968239	0.996224	-1	1	-0.382511	-0.148324	0.446968	0.747038	-1	1	-0.277806	-0.0770157	0.489428	0.89562	1	0	NA	23
ENSMUSG00000019872	Smpdl3a	sphingomyelin phosphodiesterase, acid-like 3A	RNA	adipose	1	NA	NA	NA	NA	NA	NA	NA	NA	#N/A	NA	NA	NA	NA	NA	NA	NA	NA	#N/A	#N/A	0.557248	0.546595	0.0146896	0.066236	1	-0.16885	-0.210899	0.277512	0.754223	-1	1	-0.326663	-0.280108	0.182316	0.510057	-1	1	-0.157814	-0.0692089	0.666475	0.939093	1	0	NA	1
ENSMUSG00000019876	Pkib	protein kinase inhibitor beta, cAMP dependent, testis specific	RNA	adipose	1	NA	NA	NA	NA	NA	NA	NA	NA	#N/A	NA	NA	NA	NA	NA	NA	NA	NA	#N/A	#N/A	2.15061	2.2426	1.08251e-05	0.000525258	1	-0.26552	-0.119319	0.496698	0.853179	-1	1	-1.44827	-1.02897	0.000649505	0.174845	-1	1	-1.18275	-0.90965	0.0314685	0.743376	1	0	TXN	10
ENSMUSG00000020022	Ndufa12	NADH:ubiquinone oxidoreductase subunit A12	RNA	adipose	1	NA	NA	NA	NA	NA	NA	NA	NA	#N/A	NA	NA	NA	NA	NA	NA	NA	NA	#N/A	#N/A	-0.576717	-0.666598	0.000487129	0.00603897	-1	0.14653	0.189255	0.1333	0.658548	1	1	0.228213	0.36656	0.0947195	0.386178	1	1	0.0816825	0.177305	0.436281	0.875897	1	0	NA	5
ENSMUSG00000020044	Timp3	tissue inhibitor of metalloproteinase 3	RNA	adipose	1	NA	NA	NA	NA	NA	NA	NA	NA	#N/A	NA	NA	NA	NA	NA	NA	NA	NA	#N/A	#N/A	-0.953947	-1.31126	0.00208924	0.0168422	-1	0.302335	0.230238	0.156401	0.675432	1	1	0.698565	1.00608	0.0534759	0.298337	1	1	0.39623	0.775841	0.222419	0.787537	1	0	NA	11
ENSMUSG00000020053	Igf1	insulin-like growth factor 1	RNA	adipose	1	NA	NA	NA	NA	NA	NA	NA	NA	#N/A	NA	NA	NA	NA	NA	NA	NA	NA	#N/A	#N/A	0.472413	0.517095	0.0114962	0.055482	1	-0.183033	-0.325942	0.0652536	0.609567	-1	1	-0.543494	-0.623284	0.0101323	0.187122	-1	1	-0.36046	-0.297342	0.0399835	0.743376	1	0	TXN	3
ENSMUSG00000020097	Sgpl1	sphingosine phosphate lyase 1	RNA	adipose	1	NA	NA	NA	NA	NA	NA	NA	NA	#N/A	NA	NA	NA	NA	NA	NA	NA	NA	#N/A	#N/A	1.31884	1.22834	1.08251e-05	0.000525258	1	-0.199759	-0.126392	0.315378	0.770048	-1	1	-0.617228	-0.539649	0.0132716	0.194991	-1	1	-0.417469	-0.413257	0.093912	0.746397	1	0	TXN	32
ENSMUSG00000020098	Pcbd1	pterin 4 alpha carbinolamine dehydratase/dimerization cofactor of hepatocyte nuclear factor 1 alpha (TCF1) 1	RNA	adipose	1	NA	NA	NA	NA	NA	NA	NA	NA	#N/A	NA	NA	NA	NA	NA	NA	NA	NA	#N/A	#N/A	-1.65329	-1.44487	0.00208924	0.0168422	-1	0.623727	0.814937	0.0788932	0.612289	1	1	0.966057	1.30523	0.0172119	0.206002	1	1	0.34233	0.490291	0.297326	0.8259	1	0	TXN	4
ENSMUSG00000020100	Slc29a3	solute carrier family 29 (nucleoside transporters), member 3	RNA	adipose	1	NA	NA	NA	NA	NA	NA	NA	NA	#N/A	NA	NA	NA	NA	NA	NA	NA	NA	#N/A	#N/A	1.08829	1.25717	0.00208924	0.0168422	1	-0.306502	-0.223336	0.1333	0.658548	-1	1	-0.293724	-0.341178	0.242807	0.57668	-1	1	0.012778	-0.117843	0.931427	0.992116	1	0	NA	4
ENSMUSG00000020101	Vsir	V-set immunoregulatory receptor	RNA	adipose	1	NA	NA	NA	NA	NA	NA	NA	NA	#N/A	NA	NA	NA	NA	NA	NA	NA	NA	#N/A	#N/A	1.0329	0.875812	0.000324753	0.00459418	1	-0.00705724	-0.033334	0.842105	0.962659	-1	1	-0.18676	-0.219937	0.356232	0.67819	-1	1	-0.179703	-0.186603	0.436281	0.875897	1	0	NA	13
ENSMUSG00000020120	Plek	pleckstrin	RNA	adipose	1	NA	NA	NA	NA	NA	NA	NA	NA	#N/A	NA	NA	NA	NA	NA	NA	NA	NA	#N/A	#N/A	2.72666	2.7345	1.08251e-05	0.000525258	1	-0.6466	-0.781445	0.0534759	0.603973	-1	1	-1.52761	-1.79592	0.00298772	0.177462	-1	1	-0.881005	-1.01448	0.0770053	0.743376	1	0	TXN	17
ENSMUSG00000020143	Dock2	dedicator of cyto-kinesis 2	RNA	adipose	1	NA	NA	NA	NA	NA	NA	NA	NA	#N/A	NA	NA	NA	NA	NA	NA	NA	NA	#N/A	#N/A	2.28458	2.08506	1.08251e-05	0.000525258	1	-0.20321	-0.259025	0.156401	0.675432	-1	1	-0.807829	-1.20636	0.0172119	0.206002	-1	1	-0.604619	-0.947331	0.0625257	0.743376	1	0	TXN	38
ENSMUSG00000020150	Gamt	guanidinoacetate methyltransferase	RNA	adipose	1	NA	NA	NA	NA	NA	NA	NA	NA	#N/A	NA	NA	NA	NA	NA	NA	NA	NA	#N/A	#N/A	-1.06032	-0.734061	0.00105003	0.0103885	-1	0.107904	0.280383	0.356232	0.792112	1	1	0.503319	0.6526	0.112754	0.413161	1	1	0.395415	0.372217	0.113492	0.747911	1	0	NA	4
ENSMUSG00000020154	Ptprb	protein tyrosine phosphatase, receptor type, B	RNA	adipose	1	NA	NA	NA	NA	NA	NA	NA	NA	#N/A	NA	NA	NA	NA	NA	NA	NA	NA	#N/A	#N/A	-1.01656	-1.22553	0.000725281	0.00803664	-1	0.414959	0.412351	0.0652536	0.609567	1	1	0.806516	0.889107	0.0434736	0.274384	1	1	0.391557	0.476757	0.489428	0.89562	1	0	TXN	45
ENSMUSG00000020189	Osbpl8	oxysterol binding protein-like 8	RNA	adipose	1	NA	NA	NA	NA	NA	NA	NA	NA	#N/A	NA	NA	NA	NA	NA	NA	NA	NA	#N/A	#N/A	1.06595	0.987629	0.000129901	0.00256702	1	0.0265783	0.283255	0.968239	0.996224	1	0	-0.606246	-0.436783	0.0947195	0.386178	-1	1	-0.632824	-0.720038	0.0399835	0.743376	0	0	NA	7
ENSMUSG00000020190	Mknk2	MAP kinase-interacting serine/threonine kinase 2	RNA	adipose	1	NA	NA	NA	NA	NA	NA	NA	NA	#N/A	NA	NA	NA	NA	NA	NA	NA	NA	#N/A	#N/A	-0.791619	-0.948159	0.00208924	0.0168422	-1	0.172876	0.164867	0.277512	0.754223	1	1	0.444396	0.334803	0.0132716	0.194991	1	1	0.27152	0.169936	0.161497	0.76773	1	0	TXN	37
ENSMUSG00000020250	Txnrd1	thioredoxin reductase 1	RNA	adipose	1	NA	NA	NA	NA	NA	NA	NA	NA	#N/A	NA	NA	NA	NA	NA	NA	NA	NA	#N/A	#N/A	1.10401	1.23585	0.000725281	0.00803664	1	-0.741049	-0.799997	0.0349867	0.577527	-1	1	-0.868735	-1.01785	0.00762086	0.181708	-1	1	-0.127686	-0.217853	0.931427	0.992116	1	0	XN&TXN	9
ENSMUSG00000020312	Shc2	SHC (Src homology 2 domain containing) transforming protein 2	RNA	adipose	1	NA	NA	NA	NA	NA	NA	NA	NA	#N/A	NA	NA	NA	NA	NA	NA	NA	NA	#N/A	#N/A	1.55494	1.22052	4.33004e-05	0.00120388	1	-0.130144	-0.0110168	0.780186	0.947391	-1	1	-0.610735	-0.594076	0.156401	0.475633	-1	1	-0.480591	-0.583059	0.190251	0.776705	1	0	NA	14
ENSMUSG00000020321	Mdh1	malate dehydrogenase 1, NAD (soluble)	RNA	adipose	1	NA	NA	NA	NA	NA	NA	NA	NA	#N/A	NA	NA	NA	NA	NA	NA	NA	NA	#N/A	#N/A	-0.800188	-0.692885	4.33004e-05	0.00120388	-1	0.235444	0.132846	0.182316	0.695311	1	1	0.367498	0.274878	0.0434736	0.274384	1	1	0.132054	0.142031	0.258083	0.802972	1	0	TXN	14
ENSMUSG00000020340	Cyfip2	cytoplasmic FMR1 interacting protein 2	RNA	adipose	1	NA	NA	NA	NA	NA	NA	NA	NA	#N/A	NA	NA	NA	NA	NA	NA	NA	NA	#N/A	#N/A	1.73212	1.47364	1.08251e-05	0.000525258	1	-0.548681	-0.582173	0.0947195	0.615414	-1	1	-1.26877	-1.15561	0.0132716	0.194991	-1	1	-0.720085	-0.573437	0.093912	0.746397	1	0	TXN	4
ENSMUSG00000020388	Pdlim4	PDZ and LIM domain 4	RNA	adipose	1	NA	NA	NA	NA	NA	NA	NA	NA	#N/A	NA	NA	NA	NA	NA	NA	NA	NA	#N/A	#N/A	0.838744	0.828031	0.0232306	0.0907776	1	-0.581989	-0.181747	0.1333	0.658548	-1	1	-0.826523	-0.500835	0.0132716	0.194991	-1	1	-0.244534	-0.319088	0.340107	0.84053	1	0	TXN	2
ENSMUSG00000020422	Tns3	tensin 3	RNA	adipose	1	NA	NA	NA	NA	NA	NA	NA	NA	#N/A	NA	NA	NA	NA	NA	NA	NA	NA	#N/A	#N/A	1.30091	1.35613	1.08251e-05	0.000525258	1	0.0279376	-0.0871112	0.842105	0.962659	-1	1	-0.420897	-0.667398	0.0279287	0.236533	-1	1	-0.448835	-0.580287	0.0187577	0.743376	1	0	TXN	10
ENSMUSG00000020437	Myo1g	myosin IG	RNA	adipose	1	NA	NA	NA	NA	NA	NA	NA	NA	#N/A	NA	NA	NA	NA	NA	NA	NA	NA	#N/A	#N/A	1.62235	1.83982	0.000205677	0.00340989	1	-0.080741	-0.200944	0.496698	0.853179	-1	1	-0.713446	-0.714258	0.0788932	0.35738	-1	1	-0.632705	-0.513315	0.222419	0.787537	1	0	NA	13
ENSMUSG00000020458	Rtn4	reticulon 4	RNA	adipose	1	NA	NA	NA	NA	NA	NA	NA	NA	#N/A	NA	NA	NA	NA	NA	NA	NA	NA	#N/A	#N/A	1.13234	0.829116	4.33004e-05	0.00120388	1	0.0212595	0.0818529	0.842105	0.962659	1	0	-0.472233	-0.433161	0.112754	0.413161	-1	1	-0.493493	-0.515014	0.0503085	0.743376	0	0	NA	12
ENSMUSG00000020460	Rps27a	ribosomal protein S27A	RNA	adipose	1	NA	NA	NA	NA	NA	NA	NA	NA	#N/A	NA	NA	NA	NA	NA	NA	NA	NA	#N/A	#N/A	0.511035	0.68075	0.0232306	0.0907776	1	-0.155578	-0.0423529	0.288276	0.770048	-1	1	-0.302448	-0.263708	0.0434736	0.274384	-1	1	-0.146869	-0.221356	0.297326	0.8259	1	0	TXN	22
ENSMUSG00000020476	Dbnl	drebrin-like	RNA	adipose	1	NA	NA	NA	NA	NA	NA	NA	NA	#N/A	NA	NA	NA	NA	NA	NA	NA	NA	#N/A	#N/A	0.471394	0.365993	0.00287947	0.021328	1	0.000927991	0.125869	0.968239	0.996224	1	0	-0.35894	-0.397075	0.0279287	0.236533	-1	1	-0.359868	-0.522944	0.0399835	0.743376	0	0	TXN	21
ENSMUSG00000020532	Acaca	acetyl-Coenzyme A carboxylase alpha	RNA	adipose	1	NA	NA	NA	NA	NA	NA	NA	NA	#N/A	NA	NA	NA	NA	NA	NA	NA	NA	#N/A	#N/A	-2.18457	-2.51949	0.000129901	0.00256702	-1	0.126317	0.30568	0.400182	0.816987	1	1	0.488903	0.705026	0.0349867	0.258014	1	1	0.362587	0.399347	0.190251	0.776705	1	0	TXN	9
ENSMUSG00000020538	Srebf1	sterol regulatory element binding transcription factor 1	RNA	adipose	1	NA	NA	NA	NA	NA	NA	NA	NA	#N/A	NA	NA	NA	NA	NA	NA	NA	NA	#N/A	#N/A	-0.912087	-1.01573	0.00208924	0.0168422	-1	0.412586	0.37813	0.182316	0.695311	1	1	0.444691	0.276468	0.0434736	0.274384	1	1	0.0321046	-0.101663	0.796174	0.9675	1	0	TXN	4
ENSMUSG00000020593	Lpin1	lipin 1	RNA	adipose	1	NA	NA	NA	NA	NA	NA	NA	NA	#N/A	NA	NA	NA	NA	NA	NA	NA	NA	#N/A	#N/A	-0.882406	-0.981905	0.0101369	0.0529648	-1	0.384983	0.469525	0.0279287	0.577527	1	1	0.663617	0.864128	0.00413518	0.177462	1	1	0.278634	0.394603	0.190251	0.776705	1	0	XN&TXN	11
ENSMUSG00000020611	Gna13	guanine nucleotide binding protein, alpha 13	RNA	adipose	1	NA	NA	NA	NA	NA	NA	NA	NA	#N/A	NA	NA	NA	NA	NA	NA	NA	NA	#N/A	#N/A	0.910234	1.04178	0.000129901	0.00256702	1	-0.082629	-0.248711	0.252791	0.754223	-1	1	-0.465256	-0.687503	0.0349867	0.258014	-1	1	-0.382627	-0.438792	0.0770053	0.743376	1	0	TXN	10
ENSMUSG00000020654	Adcy3	adenylate cyclase 3	RNA	adipose	1	NA	NA	NA	NA	NA	NA	NA	NA	#N/A	NA	NA	NA	NA	NA	NA	NA	NA	#N/A	#N/A	1.79914	1.74865	2.16502e-05	0.000747987	1	-0.163418	-0.485893	0.66072	0.910604	-1	1	-0.74845	-0.873334	0.0279287	0.236533	-1	1	-0.585032	-0.387441	0.161497	0.76773	1	0	TXN	8
ENSMUSG00000020658	Efr3b	EFR3 homolog B	RNA	adipose	1	NA	NA	NA	NA	NA	NA	NA	NA	#N/A	NA	NA	NA	NA	NA	NA	NA	NA	#N/A	#N/A	1.95395	2.24289	0.000129901	0.00256702	1	-0.595711	-0.758956	0.0434736	0.583066	-1	1	-1.27312	-1.3333	0.00298772	0.177462	-1	1	-0.677407	-0.574342	0.0770053	0.743376	1	0	XN&TXN	7
ENSMUSG00000020661	Dnmt3a	DNA methyltransferase 3A	RNA	adipose	1	NA	NA	NA	NA	NA	NA	NA	NA	#N/A	NA	NA	NA	NA	NA	NA	NA	NA	#N/A	#N/A	1.42925	1.41327	1.08251e-05	0.000525258	1	-0.162416	-0.0417163	0.400182	0.816987	-1	1	-0.643257	-0.700304	0.0172119	0.206002	-1	1	-0.480841	-0.658588	0.0770053	0.743376	1	0	TXN	13
ENSMUSG00000020674	Pxdn	peroxidasin	RNA	adipose	1	NA	NA	NA	NA	NA	NA	NA	NA	#N/A	NA	NA	NA	NA	NA	NA	NA	NA	#N/A	#N/A	-0.881618	-1.12269	0.0185434	0.0781324	-1	0.843229	1.09043	0.0101323	0.577527	1	1	1.05394	1.10053	0.00298772	0.177462	1	1	0.210715	0.010094	0.436281	0.875897	1	0	XN&TXN	16
ENSMUSG00000020737	Jpt1	Jupiter microtubule associated homolog 1	RNA	adipose	1	NA	NA	NA	NA	NA	NA	NA	NA	#N/A	NA	NA	NA	NA	NA	NA	NA	NA	#N/A	#N/A	0.855092	0.810728	0.00105003	0.0103885	1	-0.0374058	-0.1001	0.780186	0.947391	-1	1	-0.274638	-0.205253	0.277512	0.610126	-1	1	-0.237232	-0.105153	0.489428	0.89562	1	0	NA	1
ENSMUSG00000020773	Trim47	tripartite motif-containing 47	RNA	adipose	1	NA	NA	NA	NA	NA	NA	NA	NA	#N/A	NA	NA	NA	NA	NA	NA	NA	NA	#N/A	#N/A	1.06848	1.09808	0.00105003	0.0103885	1	-0.0562202	-0.316428	0.400182	0.816987	-1	1	-0.469862	-0.800586	0.156401	0.475633	-1	1	-0.413642	-0.484158	0.113492	0.747911	1	0	NA	40
ENSMUSG00000020777	Acox1	acyl-Coenzyme A oxidase 1, palmitoyl	RNA	adipose	1	NA	NA	NA	NA	NA	NA	NA	NA	#N/A	NA	NA	NA	NA	NA	NA	NA	NA	#N/A	#N/A	-0.884814	-0.744837	0.00908243	0.0477831	-1	0.410279	0.430351	0.0652536	0.609567	1	1	0.553801	0.505488	0.00762086	0.181708	1	1	0.143522	0.0751376	0.386508	0.859307	1	0	TXN	6
ENSMUSG00000020810	Cygb	cytoglobin	RNA	adipose	1	NA	NA	NA	NA	NA	NA	NA	NA	#N/A	NA	NA	NA	NA	NA	NA	NA	NA	#N/A	#N/A	0.95224	1.07323	0.000129901	0.00256702	1	-0.226315	-0.450489	0.315378	0.770048	-1	1	-0.426876	-0.482928	0.0172119	0.206002	-1	1	-0.200561	-0.0324392	0.386508	0.859307	1	0	TXN	1
ENSMUSG00000020818	Mfsd11	major facilitator superfamily domain containing 11	RNA	adipose	1	NA	NA	NA	NA	NA	NA	NA	NA	#N/A	NA	NA	NA	NA	NA	NA	NA	NA	#N/A	#N/A	1.48168	1.3641	1.08251e-05	0.000525258	1	-0.144096	-0.414547	0.548962	0.873432	-1	1	-0.62354	-0.765995	0.0279287	0.236533	-1	1	-0.479444	-0.351448	0.093912	0.746397	1	0	TXN	4
ENSMUSG00000020846	Rflnb	refilin B	RNA	adipose	1	NA	NA	NA	NA	NA	NA	NA	NA	#N/A	NA	NA	NA	NA	NA	NA	NA	NA	#N/A	#N/A	-0.98101	-1.27714	0.0232306	0.0907776	-1	0.661091	0.60054	0.0101323	0.577527	1	1	0.931838	1.09734	0.0132716	0.194991	1	1	0.270747	0.496802	0.340107	0.84053	1	0	XN&TXN	9
ENSMUSG00000020900	Myh10	myosin, heavy polypeptide 10, non-muscle	RNA	adipose	1	NA	NA	NA	NA	NA	NA	NA	NA	#N/A	NA	NA	NA	NA	NA	NA	NA	NA	#N/A	#N/A	-0.843229	-0.68779	0.00519604	0.0321686	-1	0.237705	0.0218177	0.446968	0.837742	1	1	0.685336	0.503277	0.0279287	0.236533	1	1	0.447631	0.481459	0.093912	0.746397	1	0	TXN	2
ENSMUSG00000020955	Ap4s1	adaptor-related protein complex AP-4, sigma 1	RNA	adipose	1	NA	NA	NA	NA	NA	NA	NA	NA	#N/A	NA	NA	NA	NA	NA	NA	NA	NA	#N/A	#N/A	-0.609893	-0.470911	0.000129901	0.00256702	-1	0.00229569	0.022864	0.780186	0.947391	1	1	0.278415	0.304787	0.277512	0.610126	1	1	0.276119	0.281923	0.507582	0.912757	1	0	NA	1
ENSMUSG00000021003	Galc	galactosylceramidase	RNA	adipose	1	NA	NA	NA	NA	NA	NA	NA	NA	#N/A	NA	NA	NA	NA	NA	NA	NA	NA	#N/A	#N/A	1.47046	1.59247	1.08251e-05	0.000525258	1	-0.0783751	-0.274814	0.242807	0.733863	-1	1	-0.409845	-0.144256	0.156401	0.475633	-1	1	-0.33147	0.130558	0.545701	0.912757	1	0	NA	1
ENSMUSG00000021033	Gstz1	glutathione transferase zeta 1 (maleylacetoacetate isomerase)	RNA	adipose	1	NA	NA	NA	NA	NA	NA	NA	NA	#N/A	NA	NA	NA	NA	NA	NA	NA	NA	#N/A	#N/A	-1.635	-2.02432	0.00150469	0.0132901	-1	0.681346	0.744147	0.0349867	0.577527	1	1	1.08692	1.26997	0.00145056	0.174845	1	1	0.405575	0.525826	0.190251	0.776705	1	0	XN&TXN	62
ENSMUSG00000021037	Ahsa1	AHA1, activator of heat shock protein ATPase 1	RNA	adipose	1	NA	NA	NA	NA	NA	NA	NA	NA	#N/A	NA	NA	NA	NA	NA	NA	NA	NA	#N/A	#N/A	0.661433	0.70891	0.000205677	0.00340989	1	-0.241264	-0.338819	0.112754	0.638633	-1	1	-0.342741	-0.425809	0.0220182	0.220054	-1	1	-0.101477	-0.0869896	0.222419	0.787537	1	0	TXN	3
ENSMUSG00000021069	Pygl	liver glycogen phosphorylase	RNA	adipose	1	NA	NA	NA	NA	NA	NA	NA	NA	#N/A	NA	NA	NA	NA	NA	NA	NA	NA	#N/A	#N/A	-1.55688	-1.55215	1.08251e-05	0.000525258	-1	0.315545	0.380863	0.0947195	0.615414	1	1	0.625167	0.723957	0.000259802	0.174845	1	1	0.309622	0.343094	0.0770053	0.743376	1	0	TXN	3
ENSMUSG00000021097	Clmn	calmin	RNA	adipose	1	NA	NA	NA	NA	NA	NA	NA	NA	#N/A	NA	NA	NA	NA	NA	NA	NA	NA	#N/A	#N/A	-1.40143	-1.3304	0.000487129	0.00603897	-1	0.120618	0.127553	0.719695	0.927924	1	1	0.790645	0.721447	0.0279287	0.236533	1	1	0.670027	0.593894	0.0399835	0.743376	1	0	TXN	14
ENSMUSG00000021136	Smoc1	SPARC related modular calcium binding 1	RNA	adipose	1	NA	NA	NA	NA	NA	NA	NA	NA	#N/A	NA	NA	NA	NA	NA	NA	NA	NA	#N/A	#N/A	-1.67057	-1.8004	0.000487129	0.00603897	-1	0.522605	0.516612	0.112754	0.638633	1	1	1.30138	1.2219	0.000974258	0.174845	1	1	0.778778	0.705287	0.0244344	0.743376	1	0	TXN	31
ENSMUSG00000021156	Zmynd11	zinc finger, MYND domain containing 11	RNA	adipose	1	NA	NA	NA	NA	NA	NA	NA	NA	#N/A	NA	NA	NA	NA	NA	NA	NA	NA	#N/A	#N/A	-0.447493	-0.371712	0.000725281	0.00803664	-1	-0.0974785	-0.145004	0.242807	0.733863	-1	0	0.121567	0.0552855	0.277512	0.610126	1	1	0.219046	0.20029	0.0399835	0.743376	0	0	NA	2
ENSMUSG00000021190	Lgmn	legumain	RNA	adipose	1	NA	NA	NA	NA	NA	NA	NA	NA	#N/A	NA	NA	NA	NA	NA	NA	NA	NA	#N/A	#N/A	2.29999	2.22824	1.08251e-05	0.000525258	1	-0.116299	-0.0493742	0.496698	0.853179	-1	1	-0.854975	-0.767121	0.0279287	0.236533	-1	1	-0.738677	-0.717747	0.0625257	0.743376	1	0	TXN	11
ENSMUSG00000021218	Gdi2	guanosine diphosphate (GDP) dissociation inhibitor 2	RNA	adipose	1	NA	NA	NA	NA	NA	NA	NA	NA	#N/A	NA	NA	NA	NA	NA	NA	NA	NA	#N/A	#N/A	0.299476	0.297729	0.00105003	0.0103885	1	-0.0894803	-0.113582	0.164938	0.695311	-1	1	-0.216379	-0.28569	0.0279287	0.236533	-1	1	-0.126898	-0.172108	0.222419	0.787537	1	0	TXN	4
ENSMUSG00000021238	Aldh6a1	aldehyde dehydrogenase family 6, subfamily A1	RNA	adipose	1	NA	NA	NA	NA	NA	NA	NA	NA	#N/A	NA	NA	NA	NA	NA	NA	NA	NA	#N/A	#N/A	-1.52861	-1.41682	0.000181651	0.00340989	-1	0.356329	0.215217	0.496698	0.853179	1	1	1.08554	1.18978	0.0132716	0.194991	1	1	0.729212	0.974561	0.0187577	0.743376	1	0	TXN	17
ENSMUSG00000021262	Evl	Ena-vasodilator stimulated phosphoprotein	RNA	adipose	1	NA	NA	NA	NA	NA	NA	NA	NA	#N/A	NA	NA	NA	NA	NA	NA	NA	NA	#N/A	#N/A	2.46196	2.29979	4.33004e-05	0.00120388	1	-0.00401654	-0.211581	0.780186	0.947391	-1	1	-0.859889	-0.862398	0.0220182	0.220054	-1	1	-0.855873	-0.650818	0.0314685	0.743376	1	0	TXN	34
ENSMUSG00000021268	Meg3	maternally expressed 3	RNA	adipose	1	NA	NA	NA	NA	NA	NA	NA	NA	#N/A	NA	NA	NA	NA	NA	NA	NA	NA	#N/A	#N/A	1.13221	0.944149	0.000205677	0.00340989	1	-0.0598942	-0.152999	0.315378	0.770048	-1	1	-0.5335	-0.831352	0.0947195	0.386178	-1	1	-0.473606	-0.678353	0.161497	0.76773	1	0	NA	14
ENSMUSG00000021281	Tnfaip2	tumor necrosis factor, alpha-induced protein 2	RNA	adipose	1	NA	NA	NA	NA	NA	NA	NA	NA	#N/A	NA	NA	NA	NA	NA	NA	NA	NA	#N/A	#N/A	2.11608	1.95718	1.08251e-05	0.000525258	1	-0.463276	-0.787401	0.1333	0.658548	-1	1	-1.0745	-1.41109	0.00413518	0.177462	-1	1	-0.611221	-0.62369	0.222419	0.787537	1	0	TXN	3
ENSMUSG00000021306	Gpr137b	G protein-coupled receptor 137B	RNA	adipose	1	NA	NA	NA	NA	NA	NA	NA	NA	#N/A	NA	NA	NA	NA	NA	NA	NA	NA	#N/A	#N/A	2.92738	2.85203	1.08251e-05	0.000525258	1	-0.334821	-0.555805	0.242807	0.733863	-1	1	-1.11625	-1.15131	0.00762086	0.181708	-1	1	-0.781431	-0.59551	0.0770053	0.743376	1	0	TXN	81
ENSMUSG00000021403	Serpinb9b	serine (or cysteine) peptidase inhibitor, clade B, member 9b	RNA	adipose	1	NA	NA	NA	NA	NA	NA	NA	NA	#N/A	NA	NA	NA	NA	NA	NA	NA	NA	#N/A	#N/A	5.07233	5.56579	1.08251e-05	0.000525258	1	-2.10219	-2.84241	0.0172119	0.577527	-1	1	-2.77186	-2.89753	0.00567235	0.177462	-1	1	-0.669667	-0.0551187	0.489428	0.89562	1	0	XN&TXN	26
ENSMUSG00000021451	Sema4d	sema domain, immunoglobulin domain (Ig), transmembrane domain (TM) and short cytoplasmic domain, (semaphorin) 4D	RNA	adipose	1	NA	NA	NA	NA	NA	NA	NA	NA	#N/A	NA	NA	NA	NA	NA	NA	NA	NA	#N/A	#N/A	2.65026	2.64959	1.08251e-05	0.000525258	1	-0.411545	-0.888756	0.356232	0.792112	-1	1	-1.42306	-1.99012	0.000974258	0.174845	-1	1	-1.01151	-1.10137	0.0625257	0.743376	1	0	TXN	50
ENSMUSG00000021457	Syk	spleen tyrosine kinase	RNA	adipose	1	NA	NA	NA	NA	NA	NA	NA	NA	#N/A	NA	NA	NA	NA	NA	NA	NA	NA	#N/A	#N/A	1.99908	1.76332	1.08251e-05	0.000525258	1	-0.0050634	-0.138863	0.904826	0.97828	-1	1	-0.457489	-0.541301	0.0947195	0.386178	-1	1	-0.452426	-0.402438	0.0770053	0.743376	1	0	NA	11
ENSMUSG00000021458	2010111I01Rik	RIKEN cDNA 2010111I01 gene	RNA	adipose	1	NA	NA	NA	NA	NA	NA	NA	NA	#N/A	NA	NA	NA	NA	NA	NA	NA	NA	#N/A	#N/A	2.04102	1.84267	1.08251e-05	0.000525258	1	-0.334161	-0.295036	0.242807	0.733863	-1	1	-0.97123	-1.29446	0.00567235	0.177462	-1	1	-0.637069	-0.999428	0.113492	0.747911	1	0	TXN	13
ENSMUSG00000021460	Auh	AU RNA binding protein/enoyl-coenzyme A hydratase	RNA	adipose	1	NA	NA	NA	NA	NA	NA	NA	NA	#N/A	NA	NA	NA	NA	NA	NA	NA	NA	#N/A	#N/A	-0.662323	-0.774053	0.00388621	0.0264331	-1	0.269703	0.273188	0.156401	0.675432	1	1	0.462784	0.482473	0.0434736	0.274384	1	1	0.19308	0.209285	0.340107	0.84053	1	0	TXN	9
ENSMUSG00000021466	Ptch1	patched 1	RNA	adipose	1	NA	NA	NA	NA	NA	NA	NA	NA	#N/A	NA	NA	NA	NA	NA	NA	NA	NA	#N/A	#N/A	-1.00618	-0.929197	0.000324753	0.00459418	-1	0.148921	0.547451	0.446968	0.837742	1	1	0.599397	0.70484	0.0947195	0.386178	1	1	0.450476	0.15739	0.161497	0.76773	1	0	NA	7
ENSMUSG00000021477	Ctsl	cathepsin L	RNA	adipose	1	NA	NA	NA	NA	NA	NA	NA	NA	#N/A	NA	NA	NA	NA	NA	NA	NA	NA	#N/A	#N/A	1.38808	1.26843	1.08251e-05	0.000525258	1	-0.00693185	-0.144223	0.934897	0.996224	-1	1	-0.609041	-0.758038	0.0349867	0.258014	-1	1	-0.602109	-0.613815	0.093912	0.746397	1	0	TXN	16
ENSMUSG00000021508	Cxcl14	chemokine (C-X-C motif) ligand 14	RNA	adipose	1	NA	NA	NA	NA	NA	NA	NA	NA	#N/A	NA	NA	NA	NA	NA	NA	NA	NA	#N/A	#N/A	1.73539	2.17722	0.00519604	0.0321686	1	-0.490468	-0.74856	0.0652536	0.609567	-1	1	-1.15613	-1.03772	0.0172119	0.206002	-1	1	-0.66566	-0.289161	0.222419	0.787537	1	0	TXN	3
ENSMUSG00000021549	Rasa1	RAS p21 protein activator 1	RNA	adipose	1	NA	NA	NA	NA	NA	NA	NA	NA	#N/A	NA	NA	NA	NA	NA	NA	NA	NA	#N/A	#N/A	1.35946	1.56817	2.16502e-05	0.000747987	1	-0.294873	-0.313907	0.156401	0.675432	-1	1	-0.692358	-0.809695	0.00567235	0.177462	-1	1	-0.397485	-0.495788	0.135911	0.752723	1	0	TXN	7
ENSMUSG00000021552	Gkap1	G kinase anchoring protein 1	RNA	adipose	1	NA	NA	NA	NA	NA	NA	NA	NA	#N/A	NA	NA	NA	NA	NA	NA	NA	NA	#N/A	#N/A	-0.726168	-0.849183	0.00684146	0.0390838	-1	-0.0720836	0.105343	0.904826	0.97828	1	1	0.367582	0.443778	0.1333	0.442572	1	1	0.439666	0.338435	0.0106129	0.743376	1	0	NA	2
ENSMUSG00000021577	Sdha	succinate dehydrogenase complex, subunit A, flavoprotein (Fp)	RNA	adipose	1	NA	NA	NA	NA	NA	NA	NA	NA	#N/A	NA	NA	NA	NA	NA	NA	NA	NA	#N/A	#N/A	-0.576561	-0.639364	0.000205677	0.00340989	-1	0.0659003	0.0462099	0.548962	0.873432	1	1	0.216368	0.228693	0.211024	0.543745	1	1	0.150468	0.182484	0.222419	0.787537	1	0	NA	1
ENSMUSG00000021624	Cd180	CD180 antigen	RNA	adipose	1	NA	NA	NA	NA	NA	NA	NA	NA	#N/A	NA	NA	NA	NA	NA	NA	NA	NA	#N/A	#N/A	3.10982	3.0028	1.08251e-05	0.000525258	1	-0.267639	-0.240278	0.315378	0.770048	-1	1	-1.1144	-1.04186	0.0279287	0.236533	-1	1	-0.846758	-0.801586	0.0770053	0.743376	1	0	TXN	5
ENSMUSG00000021662	Arhgef28	Rho guanine nucleotide exchange factor (GEF) 28	RNA	adipose	1	NA	NA	NA	NA	NA	NA	NA	NA	#N/A	NA	NA	NA	NA	NA	NA	NA	NA	#N/A	#N/A	-0.851431	-1.01473	0.00519604	0.0321686	-1	0.206848	0.306003	0.400182	0.816987	1	1	0.601216	0.657966	0.0652536	0.327256	1	1	0.394369	0.351964	0.0770053	0.743376	1	0	NA	5
ENSMUSG00000021701	Plk2	polo like kinase 2	RNA	adipose	1	NA	NA	NA	NA	NA	NA	NA	NA	#N/A	NA	NA	NA	NA	NA	NA	NA	NA	#N/A	#N/A	1.77255	1.77065	0.000205677	0.00340989	1	-0.197402	-0.368224	0.242807	0.733863	-1	1	-0.897372	-0.959394	0.0220182	0.220054	-1	1	-0.699969	-0.591169	0.0503085	0.743376	1	0	TXN	4
ENSMUSG00000021745	Ptprg	protein tyrosine phosphatase, receptor type, G	RNA	adipose	1	NA	NA	NA	NA	NA	NA	NA	NA	#N/A	NA	NA	NA	NA	NA	NA	NA	NA	#N/A	#N/A	-0.868572	-0.688376	0.00208924	0.0168422	-1	0.320655	0.141005	0.156401	0.675432	1	1	0.476043	0.362256	0.0947195	0.386178	1	1	0.155388	0.221251	0.436281	0.875897	1	0	NA	7
ENSMUSG00000021771	Vdac2	voltage-dependent anion channel 2	RNA	adipose	1	NA	NA	NA	NA	NA	NA	NA	NA	#N/A	NA	NA	NA	NA	NA	NA	NA	NA	#N/A	#N/A	0.477893	0.545012	0.00287947	0.021328	1	-0.0953398	-0.148663	0.211024	0.717351	-1	1	-0.330685	-0.344805	0.00567235	0.177462	-1	1	-0.235345	-0.196142	0.093912	0.746397	1	0	TXN	34
ENSMUSG00000021779	Thrb	thyroid hormone receptor beta	RNA	adipose	1	NA	NA	NA	NA	NA	NA	NA	NA	#N/A	NA	NA	NA	NA	NA	NA	NA	NA	#N/A	#N/A	-0.771979	-0.855243	0.00208924	0.0168422	-1	0.339104	0.454255	0.182316	0.695311	1	1	0.381696	0.762149	0.1333	0.442572	1	1	0.0425923	0.307894	0.489428	0.89562	1	0	NA	10
ENSMUSG00000021792	Fam213a	family with sequence similarity 213, member A	RNA	adipose	1	NA	NA	NA	NA	NA	NA	NA	NA	#N/A	NA	NA	NA	NA	NA	NA	NA	NA	#N/A	#N/A	-0.828276	-1.0696	0.0185434	0.0781324	-1	0.567405	0.695323	0.0947195	0.615414	1	1	0.868033	0.812553	0.00413518	0.177462	1	1	0.300628	0.117229	0.386508	0.859307	1	0	TXN	17
ENSMUSG00000021866	Anxa11	annexin A11	RNA	adipose	1	NA	NA	NA	NA	NA	NA	NA	NA	#N/A	NA	NA	NA	NA	NA	NA	NA	NA	#N/A	#N/A	0.743362	0.83586	0.0232306	0.0907776	1	-0.239575	-0.187616	0.1333	0.658548	-1	1	-0.493241	-0.615037	0.0349867	0.258014	-1	1	-0.253667	-0.427422	0.222419	0.787537	1	0	TXN	1
ENSMUSG00000021892	Sh3bp5	SH3-domain binding protein 5 (BTK-associated)	RNA	adipose	1	NA	NA	NA	NA	NA	NA	NA	NA	#N/A	NA	NA	NA	NA	NA	NA	NA	NA	#N/A	#N/A	-0.531884	-0.714408	0.0185434	0.0781324	-1	0.239869	0.379869	0.277512	0.754223	1	1	0.486232	0.669221	0.0947195	0.386178	1	1	0.246362	0.289353	0.222419	0.787537	1	0	NA	5
ENSMUSG00000021939	Ctsb	cathepsin B	RNA	adipose	1	NA	NA	NA	NA	NA	NA	NA	NA	#N/A	NA	NA	NA	NA	NA	NA	NA	NA	#N/A	#N/A	1.53208	1.36198	0.000435279	0.00603897	1	-0.0560352	-0.135219	0.486903	0.853179	-1	1	-0.535933	-0.589272	0.065717	0.329202	-1	1	-0.479898	-0.454054	0.183963	0.776705	1	0	NA	53
ENSMUSG00000021948	Prkcd	protein kinase C, delta	RNA	adipose	1	NA	NA	NA	NA	NA	NA	NA	NA	#N/A	NA	NA	NA	NA	NA	NA	NA	NA	#N/A	#N/A	1.46783	1.41995	1.08251e-05	0.000525258	1	-0.210801	-0.0167127	0.496698	0.853179	-1	1	-0.721667	-0.868391	0.0349867	0.258014	-1	1	-0.510866	-0.851678	0.0399835	0.743376	1	0	TXN	15
ENSMUSG00000021996	Esd	esterase D/formylglutathione hydrolase	RNA	adipose	1	NA	NA	NA	NA	NA	NA	NA	NA	#N/A	NA	NA	NA	NA	NA	NA	NA	NA	#N/A	#N/A	1.26146	1.41973	0.000129901	0.00256702	1	-0.484232	-0.898058	0.156401	0.675432	-1	1	-0.818708	-0.966746	0.0172119	0.206002	-1	1	-0.334476	-0.0686877	0.190251	0.776705	1	0	TXN	2
ENSMUSG00000021998	Lcp1	lymphocyte cytosolic protein 1	RNA	adipose	1	NA	NA	NA	NA	NA	NA	NA	NA	#N/A	NA	NA	NA	NA	NA	NA	NA	NA	#N/A	#N/A	2.40789	2.39187	0.000181651	0.00340989	1	-0.314755	-0.445198	0.102169	0.638633	-1	1	-0.969464	-0.999319	0.00621034	0.181708	-1	1	-0.654709	-0.554121	0.0849281	0.746397	1	0	TXN	72
ENSMUSG00000022037	Clu	clusterin	RNA	adipose	1	NA	NA	NA	NA	NA	NA	NA	NA	#N/A	NA	NA	NA	NA	NA	NA	NA	NA	#N/A	#N/A	-1.70364	-0.817692	0.0146896	0.066236	-1	-0.448378	0.0952827	0.968239	0.996224	1	1	1.09428	0.58808	0.1333	0.442572	1	1	1.54265	0.492798	0.161497	0.76773	1	0	NA	15
ENSMUSG00000022040	Ephx2	epoxide hydrolase 2, cytoplasmic	RNA	adipose	1	NA	NA	NA	NA	NA	NA	NA	NA	#N/A	NA	NA	NA	NA	NA	NA	NA	NA	#N/A	#N/A	-1.00376	-1.04796	0.00208924	0.0168422	-1	0.668004	0.582063	0.00298772	0.577527	1	1	0.578604	0.576308	0.00413518	0.177462	1	1	-0.0894002	-0.00575586	0.796174	0.9675	1	0	XN&TXN	7
ENSMUSG00000022089	Bin3	bridging integrator 3	RNA	adipose	1	NA	NA	NA	NA	NA	NA	NA	NA	#N/A	NA	NA	NA	NA	NA	NA	NA	NA	#N/A	#N/A	0.927421	1.0005	0.00150469	0.0132901	1	-0.319858	-0.34723	0.242807	0.733863	-1	1	-0.550712	-0.802649	0.0534759	0.298337	-1	1	-0.230854	-0.455419	0.545701	0.912757	1	0	NA	1
ENSMUSG00000022096	Hr	lysine demethylase and nuclear receptor corepressor	RNA	adipose	1	NA	NA	NA	NA	NA	NA	NA	NA	#N/A	NA	NA	NA	NA	NA	NA	NA	NA	#N/A	#N/A	-1.03147	-0.914791	0.0232306	0.0907776	-1	0.768632	0.450323	0.0220182	0.577527	1	1	1.11644	1.07119	0.0132716	0.194991	1	1	0.347805	0.620864	0.222419	0.787537	1	0	XN&TXN	2
ENSMUSG00000022102	Dok2	docking protein 2	RNA	adipose	1	NA	NA	NA	NA	NA	NA	NA	NA	#N/A	NA	NA	NA	NA	NA	NA	NA	NA	#N/A	#N/A	2.03338	2.17048	0.000205677	0.00340989	1	0.000532091	-0.286587	0.356232	0.792112	-1	1	-0.721981	-0.906663	0.0652536	0.327256	-1	1	-0.722513	-0.620076	0.190251	0.776705	1	0	NA	28
ENSMUSG00000022148	Fyb	FYN binding protein	RNA	adipose	1	NA	NA	NA	NA	NA	NA	NA	NA	#N/A	NA	NA	NA	NA	NA	NA	NA	NA	#N/A	#N/A	1.83111	1.74227	1.08251e-05	0.000525258	1	-0.375524	-0.405768	0.156401	0.675432	-1	1	-0.956252	-1.28799	0.00567235	0.177462	-1	1	-0.580728	-0.882227	0.113492	0.747911	1	0	TXN	26
ENSMUSG00000022181	C6	complement component 6	RNA	adipose	1	NA	NA	NA	NA	NA	NA	NA	NA	#N/A	NA	NA	NA	NA	NA	NA	NA	NA	#N/A	#N/A	-1.69249	-2.27037	0.00519604	0.0321686	-1	0.639012	0.576997	0.112754	0.638633	1	1	0.852137	0.970505	0.0101323	0.187122	1	1	0.213125	0.393508	0.666475	0.939093	1	0	TXN	3
ENSMUSG00000022197	Pdzd2	PDZ domain containing 2	RNA	adipose	1	NA	NA	NA	NA	NA	NA	NA	NA	#N/A	NA	NA	NA	NA	NA	NA	NA	NA	#N/A	#N/A	-1.35541	-1.6648	0.00208924	0.0168422	-1	0.717042	0.816912	0.0652536	0.609567	1	1	1.0591	0.772025	0.0172119	0.206002	1	1	0.34206	-0.0448873	0.386508	0.859307	1	0	TXN	30
ENSMUSG00000022225	Cma1	chymase 1, mast cell	RNA	adipose	1	NA	NA	NA	NA	NA	NA	NA	NA	#N/A	NA	NA	NA	NA	NA	NA	NA	NA	#N/A	#N/A	2.13369	2.27199	0.000725281	0.00803664	1	-0.945853	-1.77916	0.112754	0.638633	-1	1	-2.17638	-2.5613	0.00210007	0.174845	-1	1	-1.23052	-0.782142	0.0770053	0.743376	1	0	TXN	9
ENSMUSG00000022231	Sema5a	sema domain, seven thrombospondin repeats (type 1 and type 1-like), transmembrane domain (TM) and short cytoplasmic domain, (semaphorin) 5A	RNA	adipose	1	NA	NA	NA	NA	NA	NA	NA	NA	#N/A	NA	NA	NA	NA	NA	NA	NA	NA	#N/A	#N/A	-1.23554	-1.42612	0.00519604	0.0321686	-1	0.0831755	0.166368	0.719695	0.927924	1	1	0.664163	0.591292	0.0947195	0.386178	1	1	0.580988	0.424924	0.135911	0.752723	1	0	NA	50
ENSMUSG00000022295	Atp6v1c1	ATPase, H+ transporting, lysosomal V1 subunit C1	RNA	adipose	1	NA	NA	NA	NA	NA	NA	NA	NA	#N/A	NA	NA	NA	NA	NA	NA	NA	NA	#N/A	#N/A	1.04025	1.02245	1.08251e-05	0.000525258	1	-0.151803	-0.243252	0.0947195	0.615414	-1	1	-0.542408	-0.557841	0.00567235	0.177462	-1	1	-0.390605	-0.314589	0.161497	0.76773	1	0	TXN	6
ENSMUSG00000022303	Dcstamp	dendrocyte expressed seven transmembrane protein	RNA	adipose	1	NA	NA	NA	NA	NA	NA	NA	NA	#N/A	NA	NA	NA	NA	NA	NA	NA	NA	#N/A	#N/A	2.06209	1.93003	0.000129901	0.00256702	1	-0.177433	-0.0362459	0.719695	0.927924	-1	1	-0.739567	-0.954316	0.0788932	0.35738	-1	1	-0.562134	-0.91807	0.258083	0.802972	1	0	NA	3
ENSMUSG00000022305	Lrp12	low density lipoprotein-related protein 12	RNA	adipose	1	NA	NA	NA	NA	NA	NA	NA	NA	#N/A	NA	NA	NA	NA	NA	NA	NA	NA	#N/A	#N/A	2.16133	2.0634	0.000181651	0.00340989	1	-0.283676	-0.270211	0.177719	0.695311	-1	1	-0.826499	-0.553284	0.0453607	0.283592	-1	1	-0.542823	-0.283074	0.222419	0.787537	1	0	TXN	8
ENSMUSG00000022415	Syngr1	synaptogyrin 1	RNA	adipose	1	NA	NA	NA	NA	NA	NA	NA	NA	#N/A	NA	NA	NA	NA	NA	NA	NA	NA	#N/A	#N/A	3.79915	3.6936	1.08251e-05	0.000525258	1	-0.447444	-0.748964	0.156401	0.675432	-1	1	-1.75006	-1.64313	0.00210007	0.174845	-1	1	-1.30261	-0.894164	0.0503085	0.743376	1	0	TXN	8
ENSMUSG00000022469	Rapgef3	Rap guanine nucleotide exchange factor (GEF) 3	RNA	adipose	1	NA	NA	NA	NA	NA	NA	NA	NA	#N/A	NA	NA	NA	NA	NA	NA	NA	NA	#N/A	#N/A	-1.04467	-1.12651	0.000725281	0.00803664	-1	0.365748	0.272775	0.277512	0.754223	1	1	0.811898	0.93578	0.0132716	0.194991	1	1	0.44615	0.663006	0.258083	0.802972	1	0	TXN	5
ENSMUSG00000022477	Aco2	aconitase 2, mitochondrial	RNA	adipose	1	NA	NA	NA	NA	NA	NA	NA	NA	#N/A	NA	NA	NA	NA	NA	NA	NA	NA	#N/A	#N/A	-0.531755	-0.55104	0.00287947	0.021328	-1	0.158014	0.220516	0.0788932	0.612289	1	1	0.192281	0.273637	0.277512	0.610126	1	1	0.034267	0.0531214	0.666475	0.939093	1	0	NA	1
ENSMUSG00000022488	Nckap1l	NCK associated protein 1 like	RNA	adipose	1	NA	NA	NA	NA	NA	NA	NA	NA	#N/A	NA	NA	NA	NA	NA	NA	NA	NA	#N/A	#N/A	2.92402	2.98896	1.08251e-05	0.000525258	1	-0.252765	-0.429337	0.315378	0.770048	-1	1	-1.08746	-1.13071	0.0132716	0.194991	-1	1	-0.834693	-0.701373	0.0770053	0.743376	1	0	TXN	36
ENSMUSG00000022490	Ppp1r1a	protein phosphatase 1, regulatory inhibitor subunit 1A	RNA	adipose	1	NA	NA	NA	NA	NA	NA	NA	NA	#N/A	NA	NA	NA	NA	NA	NA	NA	NA	#N/A	#N/A	-1.01011	-1.04587	0.0185434	0.0781324	-1	0.717731	0.340606	0.0652536	0.609567	1	1	0.562889	0.261566	0.0788932	0.35738	1	1	-0.154842	-0.0790398	0.863307	0.979328	1	0	NA	10
ENSMUSG00000022546	Gpt	glutamic pyruvic transaminase, soluble	RNA	adipose	1	NA	NA	NA	NA	NA	NA	NA	NA	#N/A	NA	NA	NA	NA	NA	NA	NA	NA	#N/A	#N/A	-1.5358	-1.94555	0.00684146	0.0390838	-1	0.90563	1.03969	0.0132716	0.577527	1	1	1.13334	1.22391	0.00145056	0.174845	1	1	0.227711	0.184222	0.386508	0.859307	1	0	XN&TXN	11
ENSMUSG00000022565	Plec	plectin	RNA	adipose	1	NA	NA	NA	NA	NA	NA	NA	NA	#N/A	NA	NA	NA	NA	NA	NA	NA	NA	#N/A	#N/A	1.00255	0.957173	1.08251e-05	0.000525258	1	-0.189327	-0.273187	0.315378	0.770048	-1	1	-0.468285	-0.576231	0.0172119	0.206002	-1	1	-0.278958	-0.303044	0.135911	0.752723	1	0	TXN	10
ENSMUSG00000022629	Kif21a	kinesin family member 21A	RNA	adipose	1	NA	NA	NA	NA	NA	NA	NA	NA	#N/A	NA	NA	NA	NA	NA	NA	NA	NA	#N/A	#N/A	-1.24734	-1.12386	4.33004e-05	0.00120388	-1	0.423887	0.549881	0.182316	0.695311	1	1	0.58712	0.484393	0.0947195	0.386178	1	1	0.163233	-0.0654879	0.796174	0.9675	1	0	NA	1
ENSMUSG00000022667	Cd200r1	CD200 receptor 1	RNA	adipose	1	NA	NA	NA	NA	NA	NA	NA	NA	#N/A	NA	NA	NA	NA	NA	NA	NA	NA	#N/A	#N/A	2.69068	2.71728	1.08251e-05	0.000525258	1	-0.378816	-0.547531	0.277512	0.754223	-1	1	-0.878726	-0.860254	0.0132716	0.194991	-1	1	-0.499911	-0.312723	0.161497	0.76773	1	0	TXN	4
ENSMUSG00000022698	Naa50	N(alpha)-acetyltransferase 50, NatE catalytic subunit	RNA	adipose	1	NA	NA	NA	NA	NA	NA	NA	NA	#N/A	NA	NA	NA	NA	NA	NA	NA	NA	#N/A	#N/A	0.727207	0.608824	4.33004e-05	0.00120388	1	-0.1121	-0.0669957	0.60378	0.89408	-1	1	-0.271444	-0.344908	0.315378	0.644029	-1	1	-0.159344	-0.277913	0.489428	0.89562	1	0	NA	4
ENSMUSG00000022708	Zbtb20	zinc finger and BTB domain containing 20	RNA	adipose	1	NA	NA	NA	NA	NA	NA	NA	NA	#N/A	NA	NA	NA	NA	NA	NA	NA	NA	#N/A	#N/A	-0.726255	-0.70104	0.000725281	0.00803664	-1	-0.066808	0.0152655	0.968239	0.996224	1	1	0.288756	0.496563	0.277512	0.610126	1	1	0.355564	0.481297	0.340107	0.84053	1	0	NA	28
ENSMUSG00000022816	Fstl1	follistatin-like 1	RNA	adipose	1	NA	NA	NA	NA	NA	NA	NA	NA	#N/A	NA	NA	NA	NA	NA	NA	NA	NA	#N/A	#N/A	1.26815	0.984901	7.57756e-05	0.00175459	1	0.216187	0.241766	0.307222	0.770048	1	0	-0.138644	-0.12509	0.780186	0.922968	-1	1	-0.354831	-0.366856	0.232748	0.802972	0	0	NA	13
ENSMUSG00000022831	Hcls1	hematopoietic cell specific Lyn substrate 1	RNA	adipose	1	NA	NA	NA	NA	NA	NA	NA	NA	#N/A	NA	NA	NA	NA	NA	NA	NA	NA	#N/A	#N/A	1.74729	1.66189	7.57756e-05	0.00175459	1	-0.261261	-0.34423	0.242807	0.733863	-1	1	-0.74554	-0.912213	0.0220182	0.220054	-1	1	-0.484279	-0.567983	0.135911	0.752723	1	0	TXN	43
ENSMUSG00000022836	Mylk	myosin, light polypeptide kinase	RNA	adipose	1	NA	NA	NA	NA	NA	NA	NA	NA	#N/A	NA	NA	NA	NA	NA	NA	NA	NA	#N/A	#N/A	-1.30979	-1.10314	0.000765023	0.00844018	-1	0.512243	0.268584	0.356232	0.792112	1	1	0.710362	0.798481	0.0142632	0.206002	1	1	0.198118	0.529897	0.135911	0.752723	1	0	TXN	16
ENSMUSG00000022841	Ap2m1	adaptor-related protein complex 2, mu 1 subunit	RNA	adipose	1	NA	NA	NA	NA	NA	NA	NA	NA	#N/A	NA	NA	NA	NA	NA	NA	NA	NA	#N/A	#N/A	0.694859	0.772094	0.000487129	0.00603897	1	-0.142616	-0.169247	0.356232	0.792112	-1	1	-0.395466	-0.613761	0.0534759	0.298337	-1	1	-0.25285	-0.444515	0.222419	0.787537	1	0	NA	6
ENSMUSG00000022878	Adipoq	adiponectin, C1Q and collagen domain containing	RNA	adipose	1	NA	NA	NA	NA	NA	NA	NA	NA	#N/A	NA	NA	NA	NA	NA	NA	NA	NA	#N/A	#N/A	-1.2738	-1.76504	0.0210371	0.0876079	-1	0.732814	0.947892	0.0660737	0.610861	1	1	1.27954	1.7274	0.0100465	0.187122	1	1	0.54673	0.77951	0.121891	0.752723	1	0	TXN	30
ENSMUSG00000022884	Eif4a2	eukaryotic translation initiation factor 4A2	RNA	adipose	1	NA	NA	NA	NA	NA	NA	NA	NA	#N/A	NA	NA	NA	NA	NA	NA	NA	NA	#N/A	#N/A	-0.687023	-0.685857	0.000487129	0.00603897	-1	0.0759791	0.00630576	0.548962	0.873432	1	1	0.339379	0.352795	0.0788932	0.35738	1	1	0.2634	0.34649	0.113492	0.747911	1	0	NA	4
ENSMUSG00000022969	Il10rb	interleukin 10 receptor, beta	RNA	adipose	1	NA	NA	NA	NA	NA	NA	NA	NA	#N/A	NA	NA	NA	NA	NA	NA	NA	NA	#N/A	#N/A	1.09742	1.00506	4.33004e-05	0.00120388	1	-0.250352	-0.291856	0.0947195	0.615414	-1	1	-0.529169	-0.514214	0.0349867	0.258014	-1	1	-0.278817	-0.222358	0.489428	0.89562	1	0	TXN	4
ENSMUSG00000022973	Synj1	synaptojanin 1	RNA	adipose	1	NA	NA	NA	NA	NA	NA	NA	NA	#N/A	NA	NA	NA	NA	NA	NA	NA	NA	#N/A	#N/A	0.997054	0.927198	0.000129901	0.00256702	1	-0.112873	-0.246125	0.496698	0.853179	-1	1	-0.347266	-0.418722	0.0534759	0.298337	-1	1	-0.234393	-0.172597	0.161497	0.76773	1	0	NA	1
ENSMUSG00000022994	Adcy6	adenylate cyclase 6	RNA	adipose	1	NA	NA	NA	NA	NA	NA	NA	NA	#N/A	NA	NA	NA	NA	NA	NA	NA	NA	#N/A	#N/A	-0.564354	-0.553724	0.0089307	0.0472131	-1	0.428245	0.50261	0.0788932	0.612289	1	1	0.536259	0.149564	0.0788932	0.35738	1	1	0.108015	-0.353046	0.436281	0.875897	1	0	NA	14
ENSMUSG00000023044	Csad	cysteine sulfinic acid decarboxylase	RNA	adipose	1	NA	NA	NA	NA	NA	NA	NA	NA	#N/A	NA	NA	NA	NA	NA	NA	NA	NA	#N/A	#N/A	-0.863966	-0.94391	0.000725281	0.00803664	-1	0.0689184	0.0790523	0.842105	0.962659	1	1	0.472859	0.460013	0.0279287	0.236533	1	1	0.403941	0.380961	0.0770053	0.743376	1	0	TXN	9
ENSMUSG00000023048	Prr13	proline rich 13	RNA	adipose	1	NA	NA	NA	NA	NA	NA	NA	NA	#N/A	NA	NA	NA	NA	NA	NA	NA	NA	#N/A	#N/A	1.03142	1.13198	4.33004e-05	0.00120388	1	-0.374556	-0.331107	0.112754	0.638633	-1	1	-0.791559	-0.85981	0.00413518	0.177462	-1	1	-0.417002	-0.528703	0.0770053	0.743376	1	0	TXN	7
ENSMUSG00000023143	Nagpa	N-acetylglucosamine-1-phosphodiester alpha-N-acetylglucosaminidase	RNA	adipose	1	NA	NA	NA	NA	NA	NA	NA	NA	#N/A	NA	NA	NA	NA	NA	NA	NA	NA	#N/A	#N/A	0.844876	0.961017	0.00105003	0.0103885	1	-0.478147	-0.585422	0.0279287	0.577527	-1	1	-0.485362	-0.567769	0.0279287	0.236533	-1	1	-0.00721541	0.0176535	0.931427	0.992116	1	0	XN&TXN	4
ENSMUSG00000023169	Slc38a1	solute carrier family 38, member 1	RNA	adipose	1	NA	NA	NA	NA	NA	NA	NA	NA	#N/A	NA	NA	NA	NA	NA	NA	NA	NA	#N/A	#N/A	1.65613	1.49949	0.000181651	0.00340989	1	-0.0677928	-0.28363	0.780186	0.947391	-1	1	-0.642876	-1.06446	0.0220182	0.220054	-1	1	-0.575083	-0.78083	0.0399835	0.743376	1	0	TXN	3
ENSMUSG00000023809	Rps6ka2	ribosomal protein S6 kinase, polypeptide 2	RNA	adipose	1	NA	NA	NA	NA	NA	NA	NA	NA	#N/A	NA	NA	NA	NA	NA	NA	NA	NA	#N/A	#N/A	0.894981	0.965066	0.000487129	0.00603897	1	-0.380652	-0.362612	0.1333	0.658548	-1	1	-0.288264	-0.258546	0.156401	0.475633	-1	1	0.0923882	0.104066	0.73044	0.949248	1	0	NA	1
ENSMUSG00000023826	Prkn	parkin RBR E3 ubiquitin protein ligase	RNA	adipose	1	NA	NA	NA	NA	NA	NA	NA	NA	#N/A	NA	NA	NA	NA	NA	NA	NA	NA	#N/A	#N/A	-0.703173	-0.802813	0.0146896	0.066236	-1	-0.799934	-0.944867	0.0434736	0.583066	-1	0	-0.587203	-0.451621	0.177719	0.510057	-1	0	0.212731	0.493245	0.596052	0.922785	0	1	NA	7
ENSMUSG00000023830	Igf2r	insulin-like growth factor 2 receptor	RNA	adipose	1	NA	NA	NA	NA	NA	NA	NA	NA	#N/A	NA	NA	NA	NA	NA	NA	NA	NA	#N/A	#N/A	1.28286	1.20725	1.08251e-05	0.000525258	1	-0.0304508	-0.0368721	0.904826	0.97828	-1	1	-0.602716	-0.521224	0.0652536	0.327256	-1	1	-0.572265	-0.484352	0.0503085	0.743376	1	0	NA	5
ENSMUSG00000023885	Thbs2	thrombospondin 2	RNA	adipose	1	NA	NA	NA	NA	NA	NA	NA	NA	#N/A	NA	NA	NA	NA	NA	NA	NA	NA	#N/A	#N/A	1.21099	0.910176	0.000487129	0.00603897	1	-0.424982	-0.407941	0.0652536	0.609567	-1	1	-0.433271	-0.288015	0.156401	0.475633	-1	1	-0.00828959	0.119926	0.796174	0.9675	1	0	NA	1
ENSMUSG00000023913	Pla2g7	phospholipase A2, group VII (platelet-activating factor acetylhydrolase, plasma)	RNA	adipose	1	NA	NA	NA	NA	NA	NA	NA	NA	#N/A	NA	NA	NA	NA	NA	NA	NA	NA	#N/A	#N/A	1.66667	1.72307	0.000129901	0.00256702	1	-0.879318	-1.07291	0.00762086	0.577527	-1	1	-0.840816	-0.893627	0.0132716	0.194991	-1	1	0.038502	0.179283	0.863307	0.979328	1	0	XN&TXN	15
ENSMUSG00000023921	Mut	methylmalonyl-Coenzyme A mutase	RNA	adipose	1	NA	NA	NA	NA	NA	NA	NA	NA	#N/A	NA	NA	NA	NA	NA	NA	NA	NA	#N/A	#N/A	-0.998608	-1.04619	0.00105003	0.0103885	-1	0.549505	0.464436	0.0132716	0.577527	1	1	0.670415	0.961958	0.0349867	0.258014	1	1	0.12091	0.497522	0.604813	0.922785	1	0	XN&TXN	8
ENSMUSG00000023990	Tfeb	transcription factor EB	RNA	adipose	1	NA	NA	NA	NA	NA	NA	NA	NA	#N/A	NA	NA	NA	NA	NA	NA	NA	NA	#N/A	#N/A	1.06422	1.25089	0.00150469	0.0132901	1	-0.0320811	-0.160372	0.548962	0.873432	-1	1	-0.797888	-0.943465	0.00413518	0.177462	-1	1	-0.765807	-0.783094	0.00399013	0.743376	1	0	TXN	3
ENSMUSG00000023992	Trem2	triggering receptor expressed on myeloid cells 2	RNA	adipose	1	NA	NA	NA	NA	NA	NA	NA	NA	#N/A	NA	NA	NA	NA	NA	NA	NA	NA	#N/A	#N/A	4.52047	4.89737	1.08251e-05	0.000525258	1	-0.30398	-0.717844	0.211024	0.717351	-1	1	-1.37991	-1.57395	0.00567235	0.177462	-1	1	-1.07593	-0.85611	0.0770053	0.743376	1	0	TXN	88
ENSMUSG00000023994	Nfya	nuclear transcription factor-Y alpha	RNA	adipose	1	NA	NA	NA	NA	NA	NA	NA	NA	#N/A	NA	NA	NA	NA	NA	NA	NA	NA	#N/A	#N/A	1.58247	1.50009	1.08251e-05	0.000525258	1	-0.401202	-0.42012	0.0788932	0.612289	-1	1	-0.768844	-0.834327	0.00567235	0.177462	-1	1	-0.367642	-0.414207	0.161497	0.76773	1	0	TXN	2
ENSMUSG00000024065	Ehd3	EH-domain containing 3	RNA	adipose	1	NA	NA	NA	NA	NA	NA	NA	NA	#N/A	NA	NA	NA	NA	NA	NA	NA	NA	#N/A	#N/A	-1.28016	-1.68479	0.00105003	0.0103885	-1	0.135356	0.46169	0.356232	0.792112	1	1	1.05459	1.81419	0.0220182	0.220054	1	1	0.919231	1.3525	0.0187577	0.743376	1	0	TXN	1
ENSMUSG00000024083	Pja2	praja ring finger ubiquitin ligase 2	RNA	adipose	1	NA	NA	NA	NA	NA	NA	NA	NA	#N/A	NA	NA	NA	NA	NA	NA	NA	NA	#N/A	#N/A	-0.355848	-0.403112	0.00519604	0.0321686	-1	0.0749228	0.144325	0.400182	0.816987	1	1	0.274092	0.290402	0.0349867	0.258014	1	1	0.199169	0.146077	0.340107	0.84053	1	0	TXN	1
ENSMUSG00000024087	Cyp1b1	cytochrome P450, family 1, subfamily b, polypeptide 1	RNA	adipose	1	NA	NA	NA	NA	NA	NA	NA	NA	#N/A	NA	NA	NA	NA	NA	NA	NA	NA	#N/A	#N/A	1.41102	1.83185	0.000725281	0.00803664	1	-0.548035	-0.829341	0.0534759	0.603973	-1	1	-0.578552	-0.793904	0.0349867	0.258014	-1	1	-0.0305174	0.0354364	0.73044	0.949248	1	0	TXN	8
ENSMUSG00000024121	Atp6v0c	ATPase, H+ transporting, lysosomal V0 subunit C	RNA	adipose	1	NA	NA	NA	NA	NA	NA	NA	NA	#N/A	NA	NA	NA	NA	NA	NA	NA	NA	#N/A	#N/A	1.06708	1.0795	1.08251e-05	0.000525258	1	-0.195861	-0.321967	0.277512	0.754223	-1	1	-0.524704	-0.649131	0.0434736	0.274384	-1	1	-0.328842	-0.327165	0.122084	0.752723	1	0	TXN	82
ENSMUSG00000024130	Abca3	ATP-binding cassette, sub-family A (ABC1), member 3	RNA	adipose	1	NA	NA	NA	NA	NA	NA	NA	NA	#N/A	NA	NA	NA	NA	NA	NA	NA	NA	#N/A	#N/A	-0.543981	-0.536322	0.00150469	0.0132901	-1	-0.193071	-0.194984	0.548962	0.873432	-1	0	0.00860481	0.18294	0.60378	0.839572	1	1	0.201676	0.377924	0.73044	0.949248	0	0	NA	1
ENSMUSG00000024132	Eci1	enoyl-Coenzyme A delta isomerase 1	RNA	adipose	1	NA	NA	NA	NA	NA	NA	NA	NA	#N/A	NA	NA	NA	NA	NA	NA	NA	NA	#N/A	#N/A	-1.01059	-0.93918	0.00457111	0.0307621	-1	0.251395	0.287693	0.347534	0.792112	1	1	0.657777	0.450455	0.037253	0.271443	1	1	0.406383	0.162762	0.161497	0.76773	1	0	TXN	5
ENSMUSG00000024140	Epas1	endothelial PAS domain protein 1	RNA	adipose	1	NA	NA	NA	NA	NA	NA	NA	NA	#N/A	NA	NA	NA	NA	NA	NA	NA	NA	#N/A	#N/A	-0.754502	-0.949091	0.00150469	0.0132901	-1	0.34891	0.369044	0.0279287	0.577527	1	1	0.543895	0.694903	0.0279287	0.236533	1	1	0.194985	0.325858	0.297326	0.8259	1	0	XN&TXN	3
ENSMUSG00000024300	Myo1f	myosin IF	RNA	adipose	1	NA	NA	NA	NA	NA	NA	NA	NA	#N/A	NA	NA	NA	NA	NA	NA	NA	NA	#N/A	#N/A	3.5064	3.39555	1.08251e-05	0.000525258	1	-0.104771	-0.143821	0.60378	0.89408	-1	1	-1.10441	-0.963828	0.0132716	0.194991	-1	1	-0.999639	-0.820007	0.0625257	0.743376	1	0	TXN	53
ENSMUSG00000024381	Bin1	bridging integrator 1	RNA	adipose	1	NA	NA	NA	NA	NA	NA	NA	NA	#N/A	NA	NA	NA	NA	NA	NA	NA	NA	#N/A	#N/A	0.584991	0.596502	0.00105003	0.0103885	1	-0.225359	-0.324919	0.1333	0.658548	-1	1	-0.310727	-0.218371	0.0947195	0.386178	-1	1	-0.085368	0.106549	1	1	1	0	NA	1
ENSMUSG00000024395	Lims2	LIM and senescent cell antigen like domains 2	RNA	adipose	1	NA	NA	NA	NA	NA	NA	NA	NA	#N/A	NA	NA	NA	NA	NA	NA	NA	NA	#N/A	#N/A	-1.07798	-1.28678	0.00519604	0.0321686	-1	0.542102	0.449112	0.00762086	0.577527	1	1	0.759155	0.907863	0.00413518	0.177462	1	1	0.217052	0.458751	0.0625257	0.743376	1	0	XN&TXN	4
ENSMUSG00000024413	Npc1	NPC intracellular cholesterol transporter 1	RNA	adipose	1	NA	NA	NA	NA	NA	NA	NA	NA	#N/A	NA	NA	NA	NA	NA	NA	NA	NA	#N/A	#N/A	1.09785	1.16094	0.00105003	0.0103885	1	-0.332808	-0.433101	0.156401	0.675432	-1	1	-0.551867	-0.529914	0.0279287	0.236533	-1	1	-0.219059	-0.0968129	0.190251	0.776705	1	0	TXN	5
ENSMUSG00000024456	Diaph1	diaphanous related formin 1	RNA	adipose	1	NA	NA	NA	NA	NA	NA	NA	NA	#N/A	NA	NA	NA	NA	NA	NA	NA	NA	#N/A	#N/A	0.765234	0.875843	4.33004e-05	0.00120388	1	-0.0101899	-0.0739695	0.66072	0.910604	-1	1	-0.518904	-0.717195	0.00298772	0.177462	-1	1	-0.508714	-0.643226	0.0106129	0.743376	1	0	TXN	6
ENSMUSG00000024601	Isoc1	isochorismatase domain containing 1	RNA	adipose	1	NA	NA	NA	NA	NA	NA	NA	NA	#N/A	NA	NA	NA	NA	NA	NA	NA	NA	#N/A	#N/A	-0.781852	-0.923139	0.000205677	0.00340989	-1	0.303224	0.193284	0.1333	0.658548	1	1	0.570703	0.363273	0.0172119	0.206002	1	1	0.267479	0.169989	0.222419	0.787537	1	0	TXN	3
ENSMUSG00000024621	Csf1r	colony stimulating factor 1 receptor	RNA	adipose	1	NA	NA	NA	NA	NA	NA	NA	NA	#N/A	NA	NA	NA	NA	NA	NA	NA	NA	#N/A	#N/A	1.80958	1.72176	2.16502e-05	0.000747987	1	-0.268758	-0.569227	0.288276	0.770048	-1	1	-0.751642	-0.929271	0.0279287	0.236533	-1	1	-0.482884	-0.360044	0.135911	0.752723	1	0	TXN	47
ENSMUSG00000024646	Cyb5a	cytochrome b5 type A (microsomal)	RNA	adipose	1	NA	NA	NA	NA	NA	NA	NA	NA	#N/A	NA	NA	NA	NA	NA	NA	NA	NA	#N/A	#N/A	-0.945564	-1.15197	0.00150469	0.0132901	-1	0.321849	0.278404	0.112754	0.638633	1	1	0.624956	0.719403	0.00762086	0.181708	1	1	0.303108	0.440999	0.258083	0.802972	1	0	TXN	8
ENSMUSG00000024659	Anxa1	annexin A1	RNA	adipose	1	NA	NA	NA	NA	NA	NA	NA	NA	#N/A	NA	NA	NA	NA	NA	NA	NA	NA	#N/A	#N/A	1.35925	1.01127	4.33004e-05	0.00120388	1	0.278662	0.138857	0.277512	0.754223	1	0	-0.119767	0.0445891	0.780186	0.922968	1	0	-0.398429	-0.0942675	0.113492	0.747911	0	1	NA	6
ENSMUSG00000024660	Incenp	inner centromere protein	RNA	adipose	1	NA	NA	NA	NA	NA	NA	NA	NA	#N/A	NA	NA	NA	NA	NA	NA	NA	NA	#N/A	#N/A	1.41882	1.44944	0.00105003	0.0103885	1	-0.0456321	0.0394994	0.842105	0.962659	1	0	-0.976	-1.34259	0.0534759	0.298337	-1	1	-0.930368	-1.38209	0.0625257	0.743376	0	0	NA	3
ENSMUSG00000024661	Fth1	ferritin heavy polypeptide 1	RNA	adipose	1	NA	NA	NA	NA	NA	NA	NA	NA	#N/A	NA	NA	NA	NA	NA	NA	NA	NA	#N/A	#N/A	0.907227	0.95338	0.000569034	0.00703718	1	-0.0403109	-0.204427	0.460855	0.853179	-1	1	-0.439206	-0.588082	0.049441	0.298337	-1	1	-0.398895	-0.383655	0.0462638	0.743376	1	0	TXN	20
ENSMUSG00000024663	Rab3il1	RAB3A interacting protein (rabin3)-like 1	RNA	adipose	1	NA	NA	NA	NA	NA	NA	NA	NA	#N/A	NA	NA	NA	NA	NA	NA	NA	NA	#N/A	#N/A	1.23343	1.2683	0.000725281	0.00803664	1	0.0624716	-0.117474	0.968239	0.996224	-1	1	-0.3567	-0.570579	0.182316	0.510057	-1	1	-0.419171	-0.453105	0.0503085	0.743376	1	0	NA	4
ENSMUSG00000024672	Ms4a7	membrane-spanning 4-domains, subfamily A, member 7	RNA	adipose	1	NA	NA	NA	NA	NA	NA	NA	NA	#N/A	NA	NA	NA	NA	NA	NA	NA	NA	#N/A	#N/A	2.90054	3.16833	1.08251e-05	0.000525258	1	-0.323438	-0.248485	0.182316	0.695311	-1	1	-1.39235	-1.66096	0.00210007	0.174845	-1	1	-1.06891	-1.41247	0.0244344	0.743376	1	0	TXN	9
ENSMUSG00000024679	Ms4a6d	membrane-spanning 4-domains, subfamily A, member 6D	RNA	adipose	1	NA	NA	NA	NA	NA	NA	NA	NA	#N/A	NA	NA	NA	NA	NA	NA	NA	NA	#N/A	#N/A	3.02973	3.25232	1.08251e-05	0.000525258	1	-0.635338	-0.870235	0.0788932	0.612289	-1	1	-1.35924	-1.34379	0.0349867	0.258014	-1	1	-0.723906	-0.473551	0.340107	0.84053	1	0	TXN	22
ENSMUSG00000024691	Fam111a	family with sequence similarity 111, member A	RNA	adipose	1	NA	NA	NA	NA	NA	NA	NA	NA	#N/A	NA	NA	NA	NA	NA	NA	NA	NA	#N/A	#N/A	1.61183	1.31089	2.16502e-05	0.000747987	1	-0.0138597	0.205545	0.904826	0.97828	1	0	-0.590348	-0.439525	0.112754	0.413161	-1	1	-0.576488	-0.64507	0.0770053	0.743376	0	0	NA	2
ENSMUSG00000024696	Lpxn	leupaxin	RNA	adipose	1	NA	NA	NA	NA	NA	NA	NA	NA	#N/A	NA	NA	NA	NA	NA	NA	NA	NA	#N/A	#N/A	2.49063	2.3714	4.33004e-05	0.00120388	1	-0.0202517	-0.210008	0.66072	0.910604	-1	1	-0.748101	-0.746088	0.0534759	0.298337	-1	1	-0.727849	-0.53608	0.0770053	0.743376	1	0	NA	39
ENSMUSG00000024725	Ostf1	osteoclast stimulating factor 1	RNA	adipose	1	NA	NA	NA	NA	NA	NA	NA	NA	#N/A	NA	NA	NA	NA	NA	NA	NA	NA	#N/A	#N/A	1.14047	0.929144	1.08251e-05	0.000525258	1	-0.0788218	-0.207779	0.548962	0.873432	-1	1	-0.326248	-0.358369	0.0434736	0.274384	-1	1	-0.247426	-0.150589	0.190251	0.776705	1	0	TXN	4
ENSMUSG00000024737	Slc15a3	solute carrier family 15, member 3	RNA	adipose	1	NA	NA	NA	NA	NA	NA	NA	NA	#N/A	NA	NA	NA	NA	NA	NA	NA	NA	#N/A	#N/A	3.0546	2.57845	1.08251e-05	0.000525258	1	-0.121471	-0.119709	0.719695	0.927924	-1	1	-0.941733	-0.870853	0.0132716	0.194991	-1	1	-0.820262	-0.751144	0.0314685	0.743376	1	0	TXN	27
ENSMUSG00000024742	Fen1	flap structure specific endonuclease 1	RNA	adipose	1	NA	NA	NA	NA	NA	NA	NA	NA	#N/A	NA	NA	NA	NA	NA	NA	NA	NA	#N/A	#N/A	1.35045	1.26061	0.000487129	0.00603897	1	0.102563	0.106	0.548962	0.873432	1	0	-0.78691	-0.659224	0.0652536	0.327256	-1	1	-0.889473	-0.765224	0.0187577	0.743376	0	0	NA	3
ENSMUSG00000024781	Lipa	lysosomal acid lipase A	RNA	adipose	1	NA	NA	NA	NA	NA	NA	NA	NA	#N/A	NA	NA	NA	NA	NA	NA	NA	NA	#N/A	#N/A	3.18829	3.25662	1.08251e-05	0.000525258	1	-0.527429	-0.9551	0.14147	0.675432	-1	1	-1.24079	-1.44441	0.0220182	0.220054	-1	1	-0.713361	-0.48931	0.0503085	0.743376	1	0	TXN	43
ENSMUSG00000024845	Tmem134	transmembrane protein 134	RNA	adipose	1	NA	NA	NA	NA	NA	NA	NA	NA	#N/A	NA	NA	NA	NA	NA	NA	NA	NA	#N/A	#N/A	-0.791996	-1.02176	0.00150469	0.0132901	-1	0.280167	0.245807	0.0947195	0.615414	1	1	0.665814	0.640543	0.00567235	0.177462	1	1	0.385647	0.394736	0.0503085	0.743376	1	0	TXN	1
ENSMUSG00000024858	Grk2	G protein-coupled receptor kinase 2	RNA	adipose	1	NA	NA	NA	NA	NA	NA	NA	NA	#N/A	NA	NA	NA	NA	NA	NA	NA	NA	#N/A	#N/A	0.609163	0.641573	0.0114962	0.055482	1	-0.0325396	-0.0381471	0.743863	0.947391	-1	1	-0.430801	-0.435717	0.0947195	0.386178	-1	1	-0.398262	-0.39757	0.0770053	0.743376	1	0	NA	5
ENSMUSG00000024892	Pcx	pyruvate carboxylase	RNA	adipose	1	NA	NA	NA	NA	NA	NA	NA	NA	#N/A	NA	NA	NA	NA	NA	NA	NA	NA	#N/A	#N/A	-1.36092	-1.65332	0.00388621	0.0264331	-1	0.511082	0.527664	0.0652536	0.609567	1	1	0.738794	0.775781	0.0132716	0.194991	1	1	0.227712	0.248117	0.340107	0.84053	1	0	TXN	43
ENSMUSG00000024962	Vegfb	vascular endothelial growth factor B	RNA	adipose	1	NA	NA	NA	NA	NA	NA	NA	NA	#N/A	NA	NA	NA	NA	NA	NA	NA	NA	#N/A	#N/A	-1.09005	-1.18629	7.57756e-05	0.00175459	-1	0.385122	0.411439	0.0172119	0.577527	1	1	0.817684	0.970692	0.00210007	0.174845	1	1	0.432562	0.559253	0.135911	0.752723	1	0	XN&TXN	21
ENSMUSG00000024965	Fermt3	fermitin family member 3	RNA	adipose	1	NA	NA	NA	NA	NA	NA	NA	NA	#N/A	NA	NA	NA	NA	NA	NA	NA	NA	#N/A	#N/A	2.62385	2.68246	2.16502e-05	0.000747987	1	-0.217062	-0.336191	0.242807	0.733863	-1	1	-0.93815	-1.12982	0.0101323	0.187122	-1	1	-0.721088	-0.793628	0.0503085	0.743376	1	0	TXN	36
ENSMUSG00000024972	Lgals12	lectin, galactose binding, soluble 12	RNA	adipose	1	NA	NA	NA	NA	NA	NA	NA	NA	#N/A	NA	NA	NA	NA	NA	NA	NA	NA	#N/A	#N/A	-1.40464	-1.4895	0.00388621	0.0264331	-1	0.712838	0.677107	0.0947195	0.615414	1	1	1.06861	1.41097	0.0434736	0.274384	1	1	0.355773	0.733865	0.386508	0.859307	1	0	TXN	48
ENSMUSG00000024978	Gpam	glycerol-3-phosphate acyltransferase, mitochondrial	RNA	adipose	1	NA	NA	NA	NA	NA	NA	NA	NA	#N/A	NA	NA	NA	NA	NA	NA	NA	NA	#N/A	#N/A	-1.0982	-1.23693	0.000487129	0.00603897	-1	0.101286	0.332891	0.719695	0.927924	1	1	0.57347	0.844803	0.0172119	0.206002	1	1	0.472185	0.511912	0.0770053	0.743376	1	0	TXN	1
ENSMUSG00000024990	Rbp4	retinol binding protein 4, plasma	RNA	adipose	1	NA	NA	NA	NA	NA	NA	NA	NA	#N/A	NA	NA	NA	NA	NA	NA	NA	NA	#N/A	#N/A	-3.1083	-3.06576	7.57756e-05	0.00175459	-1	1.12593	0.972098	0.0279287	0.577527	1	1	1.90775	2.22062	0.00145056	0.174845	1	1	0.781821	1.24853	0.0770053	0.743376	1	0	XN&TXN	49
ENSMUSG00000025006	Sorbs1	sorbin and SH3 domain containing 1	RNA	adipose	1	NA	NA	NA	NA	NA	NA	NA	NA	#N/A	NA	NA	NA	NA	NA	NA	NA	NA	#N/A	#N/A	-1.10433	-1.49101	0.0089307	0.0472131	-1	0.600881	0.777573	0.0788932	0.612289	1	1	0.827326	0.837766	0.0101323	0.187122	1	1	0.226445	0.0601927	0.297326	0.8259	1	0	TXN	38
ENSMUSG00000025017	Pik3ap1	phosphoinositide-3-kinase adaptor protein 1	RNA	adipose	1	NA	NA	NA	NA	NA	NA	NA	NA	#N/A	NA	NA	NA	NA	NA	NA	NA	NA	#N/A	#N/A	2.40402	2.59985	2.16502e-05	0.000747987	1	-0.101433	-0.00124217	0.904826	0.97828	-1	1	-0.952888	-0.841705	0.00762086	0.181708	-1	1	-0.851456	-0.840463	0.0244344	0.743376	1	0	TXN	6
ENSMUSG00000025044	Msr1	macrophage scavenger receptor 1	RNA	adipose	1	NA	NA	NA	NA	NA	NA	NA	NA	#N/A	NA	NA	NA	NA	NA	NA	NA	NA	#N/A	#N/A	3.02488	2.81879	1.08251e-05	0.000525258	1	-0.782973	-0.670568	0.0652536	0.609567	-1	1	-1.4347	-1.43173	0.00567235	0.177462	-1	1	-0.651728	-0.76116	0.258083	0.802972	1	0	TXN	38
ENSMUSG00000025085	Ablim1	actin-binding LIM protein 1	RNA	adipose	1	NA	NA	NA	NA	NA	NA	NA	NA	#N/A	NA	NA	NA	NA	NA	NA	NA	NA	#N/A	#N/A	-0.644301	-0.815814	0.0089307	0.0472131	-1	0.397244	0.587777	0.0788932	0.612289	1	1	0.615542	0.762873	0.0132716	0.194991	1	1	0.218298	0.175097	0.222419	0.787537	1	0	TXN	20
ENSMUSG00000025132	Arhgdia	Rho GDP dissociation inhibitor (GDI) alpha	RNA	adipose	1	NA	NA	NA	NA	NA	NA	NA	NA	#N/A	NA	NA	NA	NA	NA	NA	NA	NA	#N/A	#N/A	0.688694	0.757048	0.00150469	0.0132901	1	-0.0302961	-0.307256	0.400182	0.816987	-1	1	-0.232444	-0.474785	0.1333	0.442572	-1	1	-0.202148	-0.16753	0.170877	0.776705	1	0	NA	9
ENSMUSG00000025161	Slc16a3	solute carrier family 16 (monocarboxylic acid transporters), member 3	RNA	adipose	1	NA	NA	NA	NA	NA	NA	NA	NA	#N/A	NA	NA	NA	NA	NA	NA	NA	NA	#N/A	#N/A	1.26139	0.652999	0.0146896	0.066236	1	-0.403364	-0.0613479	0.496698	0.853179	-1	1	-0.777054	-0.30931	0.0534759	0.298337	-1	1	-0.37369	-0.247963	0.340107	0.84053	1	0	NA	1
ENSMUSG00000025178	Pi4k2a	phosphatidylinositol 4-kinase type 2 alpha	RNA	adipose	1	NA	NA	NA	NA	NA	NA	NA	NA	#N/A	NA	NA	NA	NA	NA	NA	NA	NA	#N/A	#N/A	1.02654	0.938712	7.57756e-05	0.00175459	1	-0.0580054	0.119107	1	1	1	0	-0.551612	-0.40754	0.0220182	0.220054	-1	1	-0.493607	-0.526648	0.0399835	0.743376	0	0	TXN	1
ENSMUSG00000025232	Hexa	hexosaminidase A	RNA	adipose	1	NA	NA	NA	NA	NA	NA	NA	NA	#N/A	NA	NA	NA	NA	NA	NA	NA	NA	#N/A	#N/A	1.31007	1.0833	0.000324753	0.00459418	1	0.0706671	-0.0897621	0.968239	0.996224	-1	1	-0.653475	-0.505205	0.0127238	0.194991	-1	1	-0.724143	-0.415443	0.0170611	0.743376	1	0	TXN	26
ENSMUSG00000025271	Pfkfb1	6-phosphofructo-2-kinase/fructose-2,6-biphosphatase 1	RNA	adipose	1	NA	NA	NA	NA	NA	NA	NA	NA	#N/A	NA	NA	NA	NA	NA	NA	NA	NA	#N/A	#N/A	-1.03291	-1.32458	0.00388621	0.0264331	-1	0.508009	0.403865	0.242807	0.733863	1	1	0.939287	1.10129	0.0172119	0.206002	1	1	0.431278	0.697426	0.297326	0.8259	1	0	TXN	5
ENSMUSG00000025314	Ptprj	protein tyrosine phosphatase, receptor type, J	RNA	adipose	1	NA	NA	NA	NA	NA	NA	NA	NA	#N/A	NA	NA	NA	NA	NA	NA	NA	NA	#N/A	#N/A	0.837913	0.8534	4.33004e-05	0.00120388	1	-0.280702	-0.0280897	0.315378	0.770048	-1	1	-0.713641	-0.707677	0.0172119	0.206002	-1	1	-0.432939	-0.679587	0.135911	0.752723	1	0	TXN	4
ENSMUSG00000025337	Sbds	SBDS ribosome maturation factor	RNA	adipose	1	NA	NA	NA	NA	NA	NA	NA	NA	#N/A	NA	NA	NA	NA	NA	NA	NA	NA	#N/A	#N/A	-0.376633	-0.484625	0.0232306	0.0907776	-1	0.280475	0.267622	0.211024	0.717351	1	1	0.47302	0.610729	0.0172119	0.206002	1	1	0.192545	0.343107	0.436281	0.875897	1	0	TXN	4
ENSMUSG00000025351	Cd63	CD63 antigen	RNA	adipose	1	NA	NA	NA	NA	NA	NA	NA	NA	#N/A	NA	NA	NA	NA	NA	NA	NA	NA	#N/A	#N/A	1.60669	1.66538	0.000283615	0.00459418	1	-0.344484	-0.547428	0.10232	0.638633	-1	1	-0.711285	-0.918764	0.0159184	0.206002	-1	1	-0.366801	-0.371336	0.190251	0.776705	1	0	TXN	10
ENSMUSG00000025355	Mmp19	matrix metallopeptidase 19	RNA	adipose	1	NA	NA	NA	NA	NA	NA	NA	NA	#N/A	NA	NA	NA	NA	NA	NA	NA	NA	#N/A	#N/A	1.7987	1.27203	2.16502e-05	0.000747987	1	-0.153345	-0.1021	0.719695	0.927924	-1	1	-0.628952	-0.55359	0.156401	0.475633	-1	1	-0.475607	-0.45149	0.258083	0.802972	1	0	NA	6
ENSMUSG00000025393	Atp5b	ATP synthase, H+ transporting mitochondrial F1 complex, beta subunit	RNA	adipose	1	NA	NA	NA	NA	NA	NA	NA	NA	#N/A	NA	NA	NA	NA	NA	NA	NA	NA	#N/A	#N/A	-0.564517	-0.537882	0.00519604	0.0321686	-1	0.211146	0.247986	0.156401	0.675432	1	1	0.291638	0.318785	0.0652536	0.327256	1	1	0.0804919	0.0707992	0.258083	0.802972	1	0	NA	3
ENSMUSG00000025465	Echs1	enoyl Coenzyme A hydratase, short chain, 1, mitochondrial	RNA	adipose	1	NA	NA	NA	NA	NA	NA	NA	NA	#N/A	NA	NA	NA	NA	NA	NA	NA	NA	#N/A	#N/A	-1.14249	-1.03399	4.33004e-05	0.00120388	-1	0.127829	0.247167	0.277512	0.754223	1	1	0.439797	0.245178	0.0349867	0.258014	1	1	0.311968	-0.00198944	0.386508	0.859307	1	0	TXN	3
ENSMUSG00000025473	Adam8	a disintegrin and metallopeptidase domain 8	RNA	adipose	1	NA	NA	NA	NA	NA	NA	NA	NA	#N/A	NA	NA	NA	NA	NA	NA	NA	NA	#N/A	#N/A	4.52294	4.66033	1.08251e-05	0.000525258	1	-0.351192	-0.282442	0.242807	0.733863	-1	1	-1.46768	-1.80151	0.00762086	0.181708	-1	1	-1.11649	-1.51907	0.0770053	0.743376	1	0	TXN	67
ENSMUSG00000025534	Gusb	glucuronidase, beta	RNA	adipose	1	NA	NA	NA	NA	NA	NA	NA	NA	#N/A	NA	NA	NA	NA	NA	NA	NA	NA	#N/A	#N/A	1.99705	1.9627	1.08251e-05	0.000525258	1	-0.227574	-0.319643	0.242807	0.733863	-1	1	-0.756865	-0.967148	0.0172119	0.206002	-1	1	-0.529291	-0.647505	0.093912	0.746397	1	0	TXN	61
ENSMUSG00000025545	Clybl	citrate lyase beta like	RNA	adipose	1	NA	NA	NA	NA	NA	NA	NA	NA	#N/A	NA	NA	NA	NA	NA	NA	NA	NA	#N/A	#N/A	-1.00456	-1.35773	0.0185434	0.0781324	-1	0.45558	0.542691	0.0534759	0.603973	1	1	0.654492	0.46479	0.0220182	0.220054	1	1	0.198913	-0.0779007	0.386508	0.859307	1	0	TXN	6
ENSMUSG00000025558	Dock9	dedicator of cytokinesis 9	RNA	adipose	1	NA	NA	NA	NA	NA	NA	NA	NA	#N/A	NA	NA	NA	NA	NA	NA	NA	NA	#N/A	#N/A	-0.771921	-1.01985	0.00812702	0.0458605	-1	0.297859	0.265774	0.315378	0.770048	1	1	0.374628	0.638107	0.315378	0.644029	1	1	0.076769	0.372333	0.863307	0.979328	1	0	NA	4
ENSMUSG00000025574	Tk1	thymidine kinase 1	RNA	adipose	1	NA	NA	NA	NA	NA	NA	NA	NA	#N/A	NA	NA	NA	NA	NA	NA	NA	NA	#N/A	#N/A	2.05085	2.22886	7.57756e-05	0.00175459	1	0.0721714	0.039122	0.904826	0.97828	1	0	-1.1022	-0.48316	0.00762086	0.181708	-1	1	-1.17437	-0.522282	0.00275607	0.743376	0	0	TXN	1
ENSMUSG00000025647	Shisa5	shisa family member 5	RNA	adipose	1	NA	NA	NA	NA	NA	NA	NA	NA	#N/A	NA	NA	NA	NA	NA	NA	NA	NA	#N/A	#N/A	0.99205	0.98025	0.000205677	0.00340989	1	-0.16107	-0.162627	0.315378	0.770048	-1	1	-0.441126	-0.399747	0.0279287	0.236533	-1	1	-0.280055	-0.23712	0.297326	0.8259	1	0	TXN	23
ENSMUSG00000025648	Pfkfb4	6-phosphofructo-2-kinase/fructose-2,6-biphosphatase 4	RNA	adipose	1	NA	NA	NA	NA	NA	NA	NA	NA	#N/A	NA	NA	NA	NA	NA	NA	NA	NA	#N/A	#N/A	1.20502	1.13238	4.33004e-05	0.00120388	1	-0.0529084	-0.0071767	0.719695	0.927924	-1	1	-0.472369	-0.619101	0.0279287	0.236533	-1	1	-0.419461	-0.611924	0.0503085	0.743376	1	0	TXN	1
ENSMUSG00000025743	Sdc3	syndecan 3	RNA	adipose	1	NA	NA	NA	NA	NA	NA	NA	NA	#N/A	NA	NA	NA	NA	NA	NA	NA	NA	#N/A	#N/A	1.41241	1.66714	0.000129901	0.00256702	1	-0.150827	-0.356564	0.400182	0.816987	-1	1	-0.738971	-0.544592	0.00567235	0.177462	-1	1	-0.588144	-0.188029	0.0770053	0.743376	1	0	TXN	10
ENSMUSG00000025766	D3Ertd751e	DNA segment, Chr 3, ERATO Doi 751, expressed	RNA	adipose	1	NA	NA	NA	NA	NA	NA	NA	NA	#N/A	NA	NA	NA	NA	NA	NA	NA	NA	#N/A	#N/A	-0.747824	-0.789813	0.00287947	0.021328	-1	0.000323458	0.0142085	0.904826	0.97828	1	1	0.500984	0.369317	0.0652536	0.327256	1	1	0.50066	0.355109	0.113492	0.747911	1	0	NA	3
ENSMUSG00000025791	Pgm2	phosphoglucomutase 2	RNA	adipose	1	NA	NA	NA	NA	NA	NA	NA	NA	#N/A	NA	NA	NA	NA	NA	NA	NA	NA	#N/A	#N/A	-1.0738	-1.41035	0.00208924	0.0168422	-1	0.154224	0.201308	0.400182	0.816987	1	1	0.57376	0.642797	0.00210007	0.174845	1	1	0.419536	0.441489	0.0399835	0.743376	1	0	TXN	4
ENSMUSG00000025877	Hk3	hexokinase 3	RNA	adipose	1	NA	NA	NA	NA	NA	NA	NA	NA	#N/A	NA	NA	NA	NA	NA	NA	NA	NA	#N/A	#N/A	3.47295	3.85894	1.08251e-05	0.000525258	1	-0.268862	-0.621318	0.156401	0.675432	-1	1	-1.02387	-1.35405	0.0349867	0.258014	-1	1	-0.755006	-0.732729	0.093912	0.746397	1	0	TXN	44
ENSMUSG00000025888	Casp1	caspase 1	RNA	adipose	1	NA	NA	NA	NA	NA	NA	NA	NA	#N/A	NA	NA	NA	NA	NA	NA	NA	NA	#N/A	#N/A	1.90363	1.81103	1.08251e-05	0.000525258	1	-0.211196	-0.296101	0.400182	0.816987	-1	1	-0.894108	-1.04053	0.0279287	0.236533	-1	1	-0.682913	-0.744425	0.135911	0.752723	1	0	TXN	8
ENSMUSG00000025911	Adhfe1	alcohol dehydrogenase, iron containing, 1	RNA	adipose	1	NA	NA	NA	NA	NA	NA	NA	NA	#N/A	NA	NA	NA	NA	NA	NA	NA	NA	#N/A	#N/A	-1.7944	-1.76722	2.16502e-05	0.000747987	-1	0.506284	0.781602	0.211024	0.717351	1	1	0.964191	1.36159	0.0434736	0.274384	1	1	0.457907	0.579993	0.340107	0.84053	1	0	TXN	23
ENSMUSG00000025969	Nrp2	neuropilin 2	RNA	adipose	1	NA	NA	NA	NA	NA	NA	NA	NA	#N/A	NA	NA	NA	NA	NA	NA	NA	NA	#N/A	#N/A	1.48594	1.20487	7.57756e-05	0.00175459	1	-0.385349	-0.305205	0.0947195	0.615414	-1	1	-0.76712	-0.746979	0.00567235	0.177462	-1	1	-0.381771	-0.441774	0.258083	0.802972	1	0	TXN	31
ENSMUSG00000026042	Col5a2	collagen, type V, alpha 2	RNA	adipose	1	NA	NA	NA	NA	NA	NA	NA	NA	#N/A	NA	NA	NA	NA	NA	NA	NA	NA	#N/A	#N/A	1.23468	0.834768	0.000487129	0.00603897	1	0.0509237	0.132383	0.968239	0.996224	1	0	-0.418986	-0.0898247	0.446968	0.747038	-1	1	-0.46991	-0.222208	0.258083	0.802972	0	0	NA	11
ENSMUSG00000026043	Col3a1	collagen, type III, alpha 1	RNA	adipose	1	NA	NA	NA	NA	NA	NA	NA	NA	#N/A	NA	NA	NA	NA	NA	NA	NA	NA	#N/A	#N/A	1.95353	1.72663	0.000181651	0.00340989	1	0.0308103	-0.0509252	0.90231	0.97828	-1	1	-0.54924	-0.95767	0.191029	0.53156	-1	1	-0.58005	-0.906744	0.111221	0.747911	1	0	NA	12
ENSMUSG00000026123	Plekhb2	pleckstrin homology domain containing, family B (evectins) member 2	RNA	adipose	1	NA	NA	NA	NA	NA	NA	NA	NA	#N/A	NA	NA	NA	NA	NA	NA	NA	NA	#N/A	#N/A	1.06287	0.941246	0.000205677	0.00340989	1	-0.272417	-0.329283	0.0534759	0.603973	-1	1	-0.499233	-0.318998	0.0172119	0.206002	-1	1	-0.226816	0.0102855	0.436281	0.875897	1	0	TXN	13
ENSMUSG00000026126	Ptpn18	protein tyrosine phosphatase, non-receptor type 18	RNA	adipose	1	NA	NA	NA	NA	NA	NA	NA	NA	#N/A	NA	NA	NA	NA	NA	NA	NA	NA	#N/A	#N/A	1.34744	1.52509	0.000129901	0.00256702	1	-0.122042	-0.456233	0.842105	0.962659	-1	1	-0.683105	-0.921131	0.0172119	0.206002	-1	1	-0.561063	-0.464898	0.0770053	0.743376	1	0	TXN	10
ENSMUSG00000026131	Dst	dystonin	RNA	adipose	1	NA	NA	NA	NA	NA	NA	NA	NA	#N/A	NA	NA	NA	NA	NA	NA	NA	NA	#N/A	#N/A	-0.705014	-0.707032	0.0232306	0.0907776	-1	0.538567	0.491179	0.0534759	0.603973	1	1	0.655509	0.62152	0.0652536	0.327256	1	1	0.116942	0.130341	0.666475	0.939093	1	0	NA	15
ENSMUSG00000026177	Slc11a1	solute carrier family 11 (proton-coupled divalent metal ion transporters), member 1	RNA	adipose	1	NA	NA	NA	NA	NA	NA	NA	NA	#N/A	NA	NA	NA	NA	NA	NA	NA	NA	#N/A	#N/A	2.66033	2.64938	4.33004e-05	0.00120388	1	-0.0679535	-0.543985	0.842105	0.962659	-1	1	-0.997794	-1.27968	0.0279287	0.236533	-1	1	-0.929841	-0.735691	0.0314685	0.743376	1	0	TXN	7
ENSMUSG00000026185	Igfbp5	insulin-like growth factor binding protein 5	RNA	adipose	1	NA	NA	NA	NA	NA	NA	NA	NA	#N/A	NA	NA	NA	NA	NA	NA	NA	NA	#N/A	#N/A	-0.835593	-1.16896	0.0089307	0.0472131	-1	0.589895	0.761585	0.0349867	0.577527	1	1	0.7092	1.12626	0.0434736	0.274384	1	1	0.119305	0.364676	0.604813	0.922785	1	0	XN&TXN	18
ENSMUSG00000026203	Dnajb2	DnaJ heat shock protein family (Hsp40) member B2	RNA	adipose	1	NA	NA	NA	NA	NA	NA	NA	NA	#N/A	NA	NA	NA	NA	NA	NA	NA	NA	#N/A	#N/A	-1.21033	-0.995796	1.08251e-05	0.000525258	-1	0.543446	0.522137	0.0172119	0.577527	1	1	0.764064	0.74303	0.00567235	0.177462	1	1	0.220618	0.220893	0.258083	0.802972	1	0	XN&TXN	3
ENSMUSG00000026207	Speg	SPEG complex locus	RNA	adipose	1	NA	NA	NA	NA	NA	NA	NA	NA	#N/A	NA	NA	NA	NA	NA	NA	NA	NA	#N/A	#N/A	1.45329	1.12018	2.16502e-05	0.000747987	1	-0.130755	-0.0281851	0.719695	0.927924	-1	1	-0.5978	-0.561518	0.0534759	0.298337	-1	1	-0.467045	-0.533333	0.258083	0.802972	1	0	NA	7
ENSMUSG00000026317	Cln8	ceroid-lipofuscinosis, neuronal 8	RNA	adipose	1	NA	NA	NA	NA	NA	NA	NA	NA	#N/A	NA	NA	NA	NA	NA	NA	NA	NA	#N/A	#N/A	1.8307	1.67323	1.08251e-05	0.000525258	1	-0.340806	-0.23953	0.182316	0.695311	-1	1	-0.713786	-0.951435	0.0534759	0.298337	-1	1	-0.37298	-0.711905	0.297326	0.8259	1	0	NA	17
ENSMUSG00000026321	Tnfrsf11a	tumor necrosis factor receptor superfamily, member 11a, NFKB activator	RNA	adipose	1	NA	NA	NA	NA	NA	NA	NA	NA	#N/A	NA	NA	NA	NA	NA	NA	NA	NA	#N/A	#N/A	2.49351	1.99232	1.08251e-05	0.000525258	1	-0.0970671	0.170366	0.780186	0.947391	1	0	-0.703329	-1.03968	0.0788932	0.35738	-1	1	-0.606262	-1.21004	0.0770053	0.743376	0	0	NA	4
ENSMUSG00000026341	Actr3	ARP3 actin-related protein 3	RNA	adipose	1	NA	NA	NA	NA	NA	NA	NA	NA	#N/A	NA	NA	NA	NA	NA	NA	NA	NA	#N/A	#N/A	1.30175	1.18969	1.08251e-05	0.000525258	1	-0.0908046	-0.132891	0.400182	0.816987	-1	1	-0.49472	-0.528414	0.033685	0.258014	-1	1	-0.403915	-0.395523	0.0625257	0.743376	1	0	TXN	8
ENSMUSG00000026355	Mcm6	minichromosome maintenance complex component 6	RNA	adipose	1	NA	NA	NA	NA	NA	NA	NA	NA	#N/A	NA	NA	NA	NA	NA	NA	NA	NA	#N/A	#N/A	1.75286	1.86948	1.08251e-05	0.000525258	1	-0.0511927	0.00684172	0.719695	0.927924	1	0	-0.609224	-1.00226	0.182316	0.510057	-1	1	-0.558031	-1.00911	0.340107	0.84053	0	0	NA	1
ENSMUSG00000026358	Rgs1	regulator of G-protein signaling 1	RNA	adipose	1	NA	NA	NA	NA	NA	NA	NA	NA	#N/A	NA	NA	NA	NA	NA	NA	NA	NA	#N/A	#N/A	4.44114	4.10536	0.000181651	0.00340989	1	-0.115384	-0.075089	0.719695	0.927924	-1	1	-0.986701	-1.25145	0.0434736	0.274384	-1	1	-0.871317	-1.17636	0.093912	0.746397	1	0	TXN	17
ENSMUSG00000026360	Rgs2	regulator of G-protein signaling 2	RNA	adipose	1	NA	NA	NA	NA	NA	NA	NA	NA	#N/A	NA	NA	NA	NA	NA	NA	NA	NA	#N/A	#N/A	2.03686	1.99439	1.08251e-05	0.000525258	1	-0.040094	-0.0118151	0.780186	0.947391	-1	1	-0.995868	-0.96136	0.00567235	0.177462	-1	1	-0.955774	-0.949545	0.0141917	0.743376	1	0	TXN	21
ENSMUSG00000026383	Epb41l5	erythrocyte membrane protein band 4.1 like 5	RNA	adipose	1	NA	NA	NA	NA	NA	NA	NA	NA	#N/A	NA	NA	NA	NA	NA	NA	NA	NA	#N/A	#N/A	-0.851542	-0.936774	0.0146896	0.066236	-1	-0.304611	-0.331554	0.356232	0.792112	-1	0	0.0973763	-0.124611	1	1	-1	0	0.401988	0.206943	0.222419	0.787537	0	1	NA	4
ENSMUSG00000026389	Steap3	STEAP family member 3	RNA	adipose	1	NA	NA	NA	NA	NA	NA	NA	NA	#N/A	NA	NA	NA	NA	NA	NA	NA	NA	#N/A	#N/A	1.50919	1.37727	0.000129901	0.00256702	1	-0.131281	-0.2381	0.446968	0.837742	-1	1	-0.536485	-0.509605	0.0788932	0.35738	-1	1	-0.405204	-0.271505	0.222419	0.787537	1	0	NA	12
ENSMUSG00000026395	Ptprc	protein tyrosine phosphatase, receptor type, C	RNA	adipose	1	NA	NA	NA	NA	NA	NA	NA	NA	#N/A	NA	NA	NA	NA	NA	NA	NA	NA	#N/A	#N/A	2.02267	2.23991	2.16502e-05	0.000747987	1	-0.133355	-0.550921	0.446968	0.837742	-1	1	-0.78756	-1.12713	0.00567235	0.177462	-1	1	-0.654205	-0.576212	0.0314685	0.743376	1	0	TXN	9
ENSMUSG00000026437	Cdk18	cyclin-dependent kinase 18	RNA	adipose	1	NA	NA	NA	NA	NA	NA	NA	NA	#N/A	NA	NA	NA	NA	NA	NA	NA	NA	#N/A	#N/A	2.87809	3.22953	0.000487129	0.00603897	1	-0.244083	-0.453175	0.496698	0.853179	-1	1	-0.874849	-0.901151	0.0434736	0.274384	-1	1	-0.630766	-0.447976	0.093912	0.746397	1	0	TXN	81
ENSMUSG00000026463	Atp2b4	ATPase, Ca++ transporting, plasma membrane 4	RNA	adipose	1	NA	NA	NA	NA	NA	NA	NA	NA	#N/A	NA	NA	NA	NA	NA	NA	NA	NA	#N/A	#N/A	-1.30877	-1.29705	0.00519604	0.0321686	-1	0.126349	0.228296	0.356232	0.792112	1	1	0.977379	0.887503	0.0279287	0.236533	1	1	0.85103	0.659207	0.0770053	0.743376	1	0	TXN	89
ENSMUSG00000026526	Fh1	fumarate hydratase 1	RNA	adipose	1	NA	NA	NA	NA	NA	NA	NA	NA	#N/A	NA	NA	NA	NA	NA	NA	NA	NA	#N/A	#N/A	-0.438382	-0.51423	0.0114962	0.055482	-1	0.187945	0.232749	0.0947195	0.615414	1	1	0.265158	0.152879	0.0947195	0.386178	1	1	0.0772126	-0.0798695	0.863307	0.979328	1	0	NA	13
ENSMUSG00000026547	Tagln2	transgelin 2	RNA	adipose	1	NA	NA	NA	NA	NA	NA	NA	NA	#N/A	NA	NA	NA	NA	NA	NA	NA	NA	#N/A	#N/A	1.4855	1.45473	1.08251e-05	0.000525258	1	-0.16611	-0.388091	0.242807	0.733863	-1	1	-0.510506	-0.95317	0.0534759	0.298337	-1	1	-0.344396	-0.565079	0.113492	0.747911	1	0	NA	27
ENSMUSG00000026554	Dcaf8	DDB1 and CUL4 associated factor 8	RNA	adipose	1	NA	NA	NA	NA	NA	NA	NA	NA	#N/A	NA	NA	NA	NA	NA	NA	NA	NA	#N/A	#N/A	-0.548735	-0.482861	2.16502e-05	0.000747987	-1	0.0441567	0.152686	0.66072	0.910604	1	1	0.280561	0.331878	0.0652536	0.327256	1	1	0.236404	0.179192	0.113492	0.747911	1	0	NA	5
ENSMUSG00000026568	Mpc2	mitochondrial pyruvate carrier 2	RNA	adipose	1	NA	NA	NA	NA	NA	NA	NA	NA	#N/A	NA	NA	NA	NA	NA	NA	NA	NA	#N/A	#N/A	-0.7241	-0.808229	0.00287947	0.021328	-1	0.275323	0.443652	0.400182	0.816987	1	1	0.326569	0.440662	0.0947195	0.386178	1	1	0.051246	-0.00298974	0.931427	0.992116	1	0	NA	1
ENSMUSG00000026596	Abl2	v-abl Abelson murine leukemia viral oncogene 2 (arg, Abelson-related gene)	RNA	adipose	1	NA	NA	NA	NA	NA	NA	NA	NA	#N/A	NA	NA	NA	NA	NA	NA	NA	NA	#N/A	#N/A	0.542331	0.429115	0.0146896	0.066236	1	-0.121072	-0.182308	0.66072	0.910604	-1	1	-0.409059	-0.250302	0.112754	0.413161	-1	1	-0.287987	-0.0679941	0.297326	0.8259	1	0	NA	1
ENSMUSG00000026600	Soat1	sterol O-acyltransferase 1	RNA	adipose	1	NA	NA	NA	NA	NA	NA	NA	NA	#N/A	NA	NA	NA	NA	NA	NA	NA	NA	#N/A	#N/A	2.4116	2.3749	1.08251e-05	0.000525258	1	-0.302822	-0.554264	0.211024	0.717351	-1	1	-1.06363	-1.34686	0.00210007	0.174845	-1	1	-0.760806	-0.792593	0.0399835	0.743376	1	0	TXN	19
ENSMUSG00000026604	Ptpn14	protein tyrosine phosphatase, non-receptor type 14	RNA	adipose	1	NA	NA	NA	NA	NA	NA	NA	NA	#N/A	NA	NA	NA	NA	NA	NA	NA	NA	#N/A	#N/A	-0.805947	-1.23926	0.0114962	0.055482	-1	0.24963	0.467667	0.315378	0.770048	1	1	0.70252	1.15288	0.0101323	0.187122	1	1	0.45289	0.68521	0.0625257	0.743376	1	0	TXN	34
ENSMUSG00000026628	Atf3	activating transcription factor 3	RNA	adipose	1	NA	NA	NA	NA	NA	NA	NA	NA	#N/A	NA	NA	NA	NA	NA	NA	NA	NA	#N/A	#N/A	3.75623	3.44787	0.000181651	0.00340989	1	-0.318389	-0.58422	0.156401	0.675432	-1	1	-1.07106	-0.882789	0.00762086	0.181708	-1	1	-0.752674	-0.29857	0.0503085	0.743376	1	0	TXN	20
ENSMUSG00000026701	Prdx6	peroxiredoxin 6	RNA	adipose	1	NA	NA	NA	NA	NA	NA	NA	NA	#N/A	NA	NA	NA	NA	NA	NA	NA	NA	#N/A	#N/A	-0.860762	-0.755847	7.57756e-05	0.00175459	-1	-0.0251552	-0.117815	0.842105	0.962659	-1	0	0.388482	0.238573	0.0788932	0.35738	1	1	0.413637	0.356388	0.0314685	0.743376	0	0	NA	42
ENSMUSG00000026712	Mrc1	mannose receptor, C type 1	RNA	adipose	1	NA	NA	NA	NA	NA	NA	NA	NA	#N/A	NA	NA	NA	NA	NA	NA	NA	NA	#N/A	#N/A	1.34529	1.27689	4.33004e-05	0.00120388	1	-0.28824	-0.106419	0.242807	0.733863	-1	1	-0.806688	-0.928922	0.0101323	0.187122	-1	1	-0.518448	-0.822503	0.093912	0.746397	1	0	TXN	19
ENSMUSG00000026773	Pfkfb3	6-phosphofructo-2-kinase/fructose-2,6-biphosphatase 3	RNA	adipose	1	NA	NA	NA	NA	NA	NA	NA	NA	#N/A	NA	NA	NA	NA	NA	NA	NA	NA	#N/A	#N/A	-1.04599	-1.38911	0.0185434	0.0781324	-1	0.593248	0.644608	0.0434736	0.583066	1	1	0.839635	0.688947	0.0101323	0.187122	1	1	0.246387	0.0443388	0.545701	0.912757	1	0	XN&TXN	5
ENSMUSG00000026786	Apbb1ip	amyloid beta (A4) precursor protein-binding, family B, member 1 interacting protein	RNA	adipose	1	NA	NA	NA	NA	NA	NA	NA	NA	#N/A	NA	NA	NA	NA	NA	NA	NA	NA	#N/A	#N/A	2.27417	2.27302	1.08251e-05	0.000525258	1	-0.420861	-0.848245	0.236239	0.733863	-1	1	-0.946341	-0.772191	0.0172119	0.206002	-1	1	-0.52548	0.0760547	0.376978	0.859307	1	0	TXN	10
ENSMUSG00000026796	Fam129b	family with sequence similarity 129, member B	RNA	adipose	1	NA	NA	NA	NA	NA	NA	NA	NA	#N/A	NA	NA	NA	NA	NA	NA	NA	NA	#N/A	#N/A	2.22846	2.29092	1.08251e-05	0.000525258	1	-0.371731	-0.572362	0.1333	0.658548	-1	1	-0.907868	-1.18027	0.0199102	0.220054	-1	1	-0.536137	-0.607909	0.13312	0.752723	1	0	TXN	62
ENSMUSG00000026834	Acvr1c	activin A receptor, type IC	RNA	adipose	1	NA	NA	NA	NA	NA	NA	NA	NA	#N/A	NA	NA	NA	NA	NA	NA	NA	NA	#N/A	#N/A	-1.2927	-1.46022	0.0146896	0.066236	-1	0.622736	0.374655	0.156401	0.675432	1	1	1.03645	1.05921	0.0220182	0.220054	1	1	0.413712	0.684559	0.161497	0.76773	1	0	TXN	29
ENSMUSG00000026860	Sh3glb2	SH3-domain GRB2-like endophilin B2	RNA	adipose	1	NA	NA	NA	NA	NA	NA	NA	NA	#N/A	NA	NA	NA	NA	NA	NA	NA	NA	#N/A	#N/A	-0.706135	-0.81939	0.0089307	0.0472131	-1	0.136011	0.0485281	0.356232	0.792112	1	1	0.451836	0.412808	0.0101323	0.187122	1	1	0.315825	0.36428	0.0770053	0.743376	1	0	TXN	1
ENSMUSG00000026956	Uap1l1	UDP-N-acteylglucosamine pyrophosphorylase 1-like 1	RNA	adipose	1	NA	NA	NA	NA	NA	NA	NA	NA	#N/A	NA	NA	NA	NA	NA	NA	NA	NA	#N/A	#N/A	2.05614	2.11464	1.08251e-05	0.000525258	1	-0.323691	-0.487121	0.211024	0.717351	-1	1	-0.629171	-0.710213	0.0788932	0.35738	-1	1	-0.30548	-0.223093	0.297326	0.8259	1	0	NA	13
ENSMUSG00000026958	Dpp7	dipeptidylpeptidase 7	RNA	adipose	1	NA	NA	NA	NA	NA	NA	NA	NA	#N/A	NA	NA	NA	NA	NA	NA	NA	NA	#N/A	#N/A	1.41313	1.17747	0.00208924	0.0168422	1	-0.170324	-0.164235	0.60378	0.89408	-1	1	-0.516143	-0.447311	0.0947195	0.386178	-1	1	-0.345819	-0.283076	0.258083	0.802972	1	0	NA	36
ENSMUSG00000026981	Il1rn	interleukin 1 receptor antagonist	RNA	adipose	1	NA	NA	NA	NA	NA	NA	NA	NA	#N/A	NA	NA	NA	NA	NA	NA	NA	NA	#N/A	#N/A	3.92929	4.13139	2.16502e-05	0.000747987	1	-0.565902	-0.883089	0.164938	0.695311	-1	1	-1.25942	-1.49429	0.0349867	0.258014	-1	1	-0.693523	-0.611204	0.386508	0.859307	1	0	TXN	26
ENSMUSG00000027030	Stk39	serine/threonine kinase 39	RNA	adipose	1	NA	NA	NA	NA	NA	NA	NA	NA	#N/A	NA	NA	NA	NA	NA	NA	NA	NA	#N/A	#N/A	-0.830341	-0.685872	0.0232306	0.0907776	-1	-0.024978	0.0988129	0.719695	0.927924	1	1	0.636304	0.510939	0.0349867	0.258014	1	1	0.661282	0.412126	0.102168	0.747911	1	0	TXN	6
ENSMUSG00000027068	Dhrs9	dehydrogenase/reductase (SDR family) member 9	RNA	adipose	1	NA	NA	NA	NA	NA	NA	NA	NA	#N/A	NA	NA	NA	NA	NA	NA	NA	NA	#N/A	#N/A	3.23272	2.99231	1.08251e-05	0.000525258	1	-0.438248	-0.483889	0.315378	0.770048	-1	1	-1.34565	-1.38412	0.0279287	0.236533	-1	1	-0.907403	-0.900226	0.093912	0.746397	1	0	TXN	3
ENSMUSG00000027221	Chst1	carbohydrate sulfotransferase 1	RNA	adipose	1	NA	NA	NA	NA	NA	NA	NA	NA	#N/A	NA	NA	NA	NA	NA	NA	NA	NA	#N/A	#N/A	-1.7395	-2.2457	0.00287947	0.021328	-1	0.697385	0.589289	0.0349867	0.577527	1	1	1.26499	1.59795	0.00413518	0.177462	1	1	0.567608	1.00866	0.113492	0.747911	1	0	XN&TXN	20
ENSMUSG00000027255	Arfgap2	ADP-ribosylation factor GTPase activating protein 2	RNA	adipose	1	NA	NA	NA	NA	NA	NA	NA	NA	#N/A	NA	NA	NA	NA	NA	NA	NA	NA	#N/A	#N/A	-0.857592	-1.22023	0.00908243	0.0477831	-1	0.215917	0.254449	0.1333	0.658548	1	1	0.618421	0.861187	0.0279287	0.236533	1	1	0.402504	0.606738	0.0770053	0.743376	1	0	TXN	3
ENSMUSG00000027257	Pacsin3	protein kinase C and casein kinase substrate in neurons 3	RNA	adipose	1	NA	NA	NA	NA	NA	NA	NA	NA	#N/A	NA	NA	NA	NA	NA	NA	NA	NA	#N/A	#N/A	-1.64563	-1.3758	2.16502e-05	0.000747987	-1	-0.0863197	-0.311525	0.968239	0.996224	-1	0	0.659334	0.413154	0.156401	0.475633	1	1	0.745654	0.724679	0.0849281	0.746397	0	0	NA	1
ENSMUSG00000027293	Ehd4	EH-domain containing 4	RNA	adipose	1	NA	NA	NA	NA	NA	NA	NA	NA	#N/A	NA	NA	NA	NA	NA	NA	NA	NA	#N/A	#N/A	1.81404	1.75258	1.08251e-05	0.000525258	1	-0.219834	-0.292523	0.242807	0.733863	-1	1	-0.951827	-1.13919	0.00210007	0.174845	-1	1	-0.731993	-0.846662	0.0141917	0.743376	1	0	TXN	21
ENSMUSG00000027332	Ivd	isovaleryl coenzyme A dehydrogenase	RNA	adipose	1	NA	NA	NA	NA	NA	NA	NA	NA	#N/A	NA	NA	NA	NA	NA	NA	NA	NA	#N/A	#N/A	-1.44925	-1.46265	1.08251e-05	0.000525258	-1	0.398091	0.290496	0.1333	0.658548	1	1	0.850195	0.983913	0.00298772	0.177462	1	1	0.452104	0.693417	0.113492	0.747911	1	0	TXN	1
ENSMUSG00000027340	Slc23a2	solute carrier family 23 (nucleobase transporters), member 2	RNA	adipose	1	NA	NA	NA	NA	NA	NA	NA	NA	#N/A	NA	NA	NA	NA	NA	NA	NA	NA	#N/A	#N/A	0.967933	1.08056	0.000129901	0.00256702	1	-0.183217	-0.203177	0.277512	0.754223	-1	1	-0.795304	-0.777675	0.00762086	0.181708	-1	1	-0.612087	-0.574498	0.0503085	0.743376	1	0	TXN	1
ENSMUSG00000027342	Pcna	proliferating cell nuclear antigen	RNA	adipose	1	NA	NA	NA	NA	NA	NA	NA	NA	#N/A	NA	NA	NA	NA	NA	NA	NA	NA	#N/A	#N/A	1.65463	1.61148	1.08251e-05	0.000525258	1	-0.435507	-0.571741	0.0534759	0.603973	-1	1	-0.552534	-0.885968	0.0788932	0.35738	-1	1	-0.117028	-0.314227	0.489428	0.89562	1	0	NA	5
ENSMUSG00000027351	Spred1	sprouty protein with EVH-1 domain 1, related sequence	RNA	adipose	1	NA	NA	NA	NA	NA	NA	NA	NA	#N/A	NA	NA	NA	NA	NA	NA	NA	NA	#N/A	#N/A	1.03136	0.888609	4.33004e-05	0.00120388	1	-0.186019	-0.229108	0.446968	0.837742	-1	1	-0.603641	-0.728825	0.0349867	0.258014	-1	1	-0.417622	-0.499717	0.113492	0.747911	1	0	TXN	25
ENSMUSG00000027386	Fbln7	fibulin 7	RNA	adipose	1	NA	NA	NA	NA	NA	NA	NA	NA	#N/A	NA	NA	NA	NA	NA	NA	NA	NA	#N/A	#N/A	2.6044	2.71343	1.08251e-05	0.000525258	1	-0.557156	-0.525731	0.204871	0.717351	-1	1	-1.09751	-1.34049	0.0274184	0.236533	-1	1	-0.540352	-0.814758	0.331137	0.84053	1	0	TXN	6
ENSMUSG00000027423	Snx5	sorting nexin 5	RNA	adipose	1	NA	NA	NA	NA	NA	NA	NA	NA	#N/A	NA	NA	NA	NA	NA	NA	NA	NA	#N/A	#N/A	1.45093	1.43751	1.08251e-05	0.000525258	1	-0.236649	-0.2484	0.0947195	0.615414	-1	1	-0.619868	-0.742402	0.00413518	0.177462	-1	1	-0.383219	-0.494002	0.135911	0.752723	1	0	TXN	12
ENSMUSG00000027435	Cd93	CD93 antigen	RNA	adipose	1	NA	NA	NA	NA	NA	NA	NA	NA	#N/A	NA	NA	NA	NA	NA	NA	NA	NA	#N/A	#N/A	1.15479	0.928242	0.000487129	0.00603897	1	0.00447238	-0.0757869	0.548962	0.873432	-1	1	-0.289833	-0.242888	0.0349867	0.258014	-1	1	-0.294305	-0.167101	0.0244344	0.743376	1	0	TXN	2
ENSMUSG00000027506	Tpd52	tumor protein D52	RNA	adipose	1	NA	NA	NA	NA	NA	NA	NA	NA	#N/A	NA	NA	NA	NA	NA	NA	NA	NA	#N/A	#N/A	1.54704	2.00705	0.00519604	0.0321686	1	-0.783515	-0.984334	0.00145056	0.577527	-1	1	-0.790936	-0.811168	0.00567235	0.177462	-1	1	-0.00742069	0.173166	0.964766	1	1	0	XN&TXN	2
ENSMUSG00000027513	Pck1	phosphoenolpyruvate carboxykinase 1, cytosolic	RNA	adipose	1	NA	NA	NA	NA	NA	NA	NA	NA	#N/A	NA	NA	NA	NA	NA	NA	NA	NA	#N/A	#N/A	-3.04108	-3.28722	0.000181651	0.00340989	-1	0.822904	0.624548	0.0220182	0.577527	1	1	1.76203	2.44864	0.0132716	0.194991	1	1	0.939124	1.82409	0.222419	0.787537	1	0	XN&TXN	37
ENSMUSG00000027540	Ptpn1	protein tyrosine phosphatase, non-receptor type 1	RNA	adipose	1	NA	NA	NA	NA	NA	NA	NA	NA	#N/A	NA	NA	NA	NA	NA	NA	NA	NA	#N/A	#N/A	1.12574	1.11465	1.08251e-05	0.000525258	1	-0.357038	-0.392212	0.242807	0.733863	-1	1	-0.674621	-0.655516	0.00298772	0.177462	-1	1	-0.317583	-0.263304	0.222419	0.787537	1	0	TXN	1
ENSMUSG00000027546	Atp9a	ATPase, class II, type 9A	RNA	adipose	1	NA	NA	NA	NA	NA	NA	NA	NA	#N/A	NA	NA	NA	NA	NA	NA	NA	NA	#N/A	#N/A	-0.767474	-0.904852	0.000487129	0.00603897	-1	0.104592	0.0539252	0.66072	0.910604	1	1	0.545082	0.662697	0.0279287	0.236533	1	1	0.44049	0.608771	0.0399835	0.743376	1	0	TXN	9
ENSMUSG00000027559	Car3	carbonic anhydrase 3	RNA	adipose	1	NA	NA	NA	NA	NA	NA	NA	NA	#N/A	NA	NA	NA	NA	NA	NA	NA	NA	#N/A	#N/A	-1.72906	-1.94612	0.000454222	0.00603897	-1	0.816348	1.14168	0.0938777	0.615414	1	1	1.59432	1.69019	0.00186528	0.174845	1	1	0.77797	0.548507	0.156201	0.76773	1	0	TXN	66
ENSMUSG00000027602	Map1lc3a	microtubule-associated protein 1 light chain 3 alpha	RNA	adipose	1	NA	NA	NA	NA	NA	NA	NA	NA	#N/A	NA	NA	NA	NA	NA	NA	NA	NA	#N/A	#N/A	-0.598457	-0.838535	0.0146896	0.066236	-1	0.453169	0.565433	0.0279287	0.577527	1	1	0.608489	0.685926	0.00567235	0.177462	1	1	0.155321	0.120493	0.297326	0.8259	1	0	XN&TXN	17
ENSMUSG00000027611	Procr	protein C receptor, endothelial	RNA	adipose	1	NA	NA	NA	NA	NA	NA	NA	NA	#N/A	NA	NA	NA	NA	NA	NA	NA	NA	#N/A	#N/A	1.4427	0.991032	0.00287947	0.021328	1	-0.911936	-0.530451	0.0434736	0.583066	-1	1	-1.07559	-0.810376	0.00762086	0.181708	-1	1	-0.16365	-0.279925	0.604813	0.922785	1	0	XN&TXN	2
ENSMUSG00000027678	Ncoa3	nuclear receptor coactivator 3	RNA	adipose	1	NA	NA	NA	NA	NA	NA	NA	NA	#N/A	NA	NA	NA	NA	NA	NA	NA	NA	#N/A	#N/A	0.656381	0.486655	0.000324753	0.00459418	1	-0.0449514	0.144344	0.968239	0.996224	1	0	-0.382322	-0.0796254	0.156401	0.475633	-1	1	-0.337371	-0.223969	0.093912	0.746397	0	0	NA	4
ENSMUSG00000027698	Nceh1	neutral cholesterol ester hydrolase 1	RNA	adipose	1	NA	NA	NA	NA	NA	NA	NA	NA	#N/A	NA	NA	NA	NA	NA	NA	NA	NA	#N/A	#N/A	3.03427	2.87402	1.08251e-05	0.000525258	1	-0.265057	-0.305031	0.277512	0.754223	-1	1	-1.15217	-1.01648	0.00762086	0.181708	-1	1	-0.887109	-0.711451	0.0625257	0.743376	1	0	TXN	65
ENSMUSG00000027750	Postn	periostin, osteoblast specific factor	RNA	adipose	1	NA	NA	NA	NA	NA	NA	NA	NA	#N/A	NA	NA	NA	NA	NA	NA	NA	NA	#N/A	#N/A	1.59859	1.40099	4.33004e-05	0.00120388	1	-0.031164	0.0572224	0.842105	0.962659	1	0	-0.459608	-0.209281	0.242807	0.57668	-1	1	-0.428444	-0.266503	0.222419	0.787537	0	0	NA	15
ENSMUSG00000027762	Sucnr1	succinate receptor 1	RNA	adipose	1	NA	NA	NA	NA	NA	NA	NA	NA	#N/A	NA	NA	NA	NA	NA	NA	NA	NA	#N/A	#N/A	-1.38347	-1.662	0.0146896	0.066236	-1	1.3268	1.50689	0.0220182	0.577527	1	1	1.61287	1.74752	0.00413518	0.177462	1	1	0.286074	0.240625	0.545701	0.912757	1	0	XN&TXN	21
ENSMUSG00000027792	Bche	butyrylcholinesterase	RNA	adipose	1	NA	NA	NA	NA	NA	NA	NA	NA	#N/A	NA	NA	NA	NA	NA	NA	NA	NA	#N/A	#N/A	-2.10602	-2.0359	4.33004e-05	0.00120388	-1	0.467838	0.256968	0.182316	0.695311	1	1	1.34925	1.41913	0.000151551	0.174845	1	1	0.881416	1.16216	0.0141917	0.743376	1	0	TXN	25
ENSMUSG00000027852	Nras	neuroblastoma ras oncogene	RNA	adipose	1	NA	NA	NA	NA	NA	NA	NA	NA	#N/A	NA	NA	NA	NA	NA	NA	NA	NA	#N/A	#N/A	0.918528	0.730839	1.08251e-05	0.000525258	1	-0.0867527	-0.113857	0.315378	0.770048	-1	1	-0.396219	-0.363593	0.0172119	0.206002	-1	1	-0.309466	-0.249736	0.135911	0.752723	1	0	TXN	3
ENSMUSG00000027883	Gpsm2	G-protein signalling modulator 2 (AGS3-like, C. elegans)	RNA	adipose	1	NA	NA	NA	NA	NA	NA	NA	NA	#N/A	NA	NA	NA	NA	NA	NA	NA	NA	#N/A	#N/A	1.02845	0.886247	0.00519604	0.0321686	1	-0.0252488	0.0286339	0.904826	0.97828	1	0	-0.805727	-0.337405	0.0947195	0.386178	-1	1	-0.780478	-0.366039	0.161497	0.76773	0	0	NA	3
ENSMUSG00000027940	Tpm3	tropomyosin 3, gamma	RNA	adipose	1	NA	NA	NA	NA	NA	NA	NA	NA	#N/A	NA	NA	NA	NA	NA	NA	NA	NA	#N/A	#N/A	0.926469	0.807951	1.08251e-05	0.000525258	1	-0.175596	-0.112749	0.182316	0.695311	-1	1	-0.446401	-0.513576	0.0101323	0.187122	-1	1	-0.270805	-0.400827	0.0503085	0.743376	1	0	TXN	11
ENSMUSG00000027984	Hadh	hydroxyacyl-Coenzyme A dehydrogenase	RNA	adipose	1	NA	NA	NA	NA	NA	NA	NA	NA	#N/A	NA	NA	NA	NA	NA	NA	NA	NA	#N/A	#N/A	-0.829153	-0.841775	0.000129901	0.00256702	-1	0.33549	0.176588	0.0534759	0.603973	1	1	0.545129	0.675029	0.0434736	0.274384	1	1	0.209639	0.498441	0.386508	0.859307	1	0	TXN	11
ENSMUSG00000027999	Pla2g12a	phospholipase A2, group XIIA	RNA	adipose	1	NA	NA	NA	NA	NA	NA	NA	NA	#N/A	NA	NA	NA	NA	NA	NA	NA	NA	#N/A	#N/A	-1.08988	-1.0629	0.000129901	0.00256702	-1	-0.0430737	-0.15859	0.548962	0.873432	-1	0	0.672588	0.61868	0.0279287	0.236533	1	1	0.715662	0.77727	0.00777458	0.743376	0	0	TXN	28
ENSMUSG00000028057	Rit1	Ras-like without CAAX 1	RNA	adipose	1	NA	NA	NA	NA	NA	NA	NA	NA	#N/A	NA	NA	NA	NA	NA	NA	NA	NA	#N/A	#N/A	0.725292	0.74792	0.00388621	0.0264331	1	-0.33923	-0.414321	0.0652536	0.609567	-1	1	-0.312693	-0.304781	0.0279287	0.236533	-1	1	0.0265367	0.10954	0.931427	0.992116	1	0	TXN	9
ENSMUSG00000028063	Lmna	lamin A	RNA	adipose	1	NA	NA	NA	NA	NA	NA	NA	NA	#N/A	NA	NA	NA	NA	NA	NA	NA	NA	#N/A	#N/A	1.29153	1.21327	1.08251e-05	0.000525258	1	0.0288671	0.132271	0.904826	0.97828	1	0	-0.439545	-0.696206	0.0534759	0.298337	-1	1	-0.468412	-0.828477	0.0625257	0.743376	0	0	NA	43
ENSMUSG00000028068	Iqgap3	IQ motif containing GTPase activating protein 3	RNA	adipose	1	NA	NA	NA	NA	NA	NA	NA	NA	#N/A	NA	NA	NA	NA	NA	NA	NA	NA	#N/A	#N/A	1.51026	1.30635	0.000725281	0.00803664	1	0.149088	0.181859	0.842105	0.962659	1	0	-0.373783	-0.581916	0.326975	0.662383	-1	1	-0.522871	-0.763775	0.0625257	0.743376	0	0	NA	3
ENSMUSG00000028076	Cd1d1	CD1d1 antigen	RNA	adipose	1	NA	NA	NA	NA	NA	NA	NA	NA	#N/A	NA	NA	NA	NA	NA	NA	NA	NA	#N/A	#N/A	-1.1691	-1.50573	0.00519604	0.0321686	-1	0.660217	0.734767	0.0534759	0.603973	1	1	1.18409	1.45078	0.00298772	0.177462	1	1	0.523874	0.716014	0.161497	0.76773	1	0	TXN	31
ENSMUSG00000028111	Ctsk	cathepsin K	RNA	adipose	1	NA	NA	NA	NA	NA	NA	NA	NA	#N/A	NA	NA	NA	NA	NA	NA	NA	NA	#N/A	#N/A	3.91973	3.86788	1.08251e-05	0.000525258	1	-0.432092	-0.73238	0.242807	0.733863	-1	1	-1.36656	-1.7578	0.00210007	0.174845	-1	1	-0.934463	-1.02542	0.0770053	0.743376	1	0	TXN	17
ENSMUSG00000028238	Atp6v0d2	ATPase, H+ transporting, lysosomal V0 subunit D2	RNA	adipose	1	NA	NA	NA	NA	NA	NA	NA	NA	#N/A	NA	NA	NA	NA	NA	NA	NA	NA	#N/A	#N/A	3.96762	3.99208	1.08251e-05	0.000525258	1	-0.214515	-0.212547	0.446968	0.837742	-1	1	-1.06764	-1.21912	0.0534759	0.298337	-1	1	-0.853124	-1.00657	0.135911	0.752723	1	0	NA	47
ENSMUSG00000028249	Sdcbp	syndecan binding protein	RNA	adipose	1	NA	NA	NA	NA	NA	NA	NA	NA	#N/A	NA	NA	NA	NA	NA	NA	NA	NA	#N/A	#N/A	1.42368	1.26205	1.08251e-05	0.000525258	1	-0.0506187	0.0201392	0.713183	0.927924	1	0	-0.509382	-0.58229	0.0434736	0.274384	-1	1	-0.458763	-0.602429	0.101459	0.747911	0	0	TXN	12
ENSMUSG00000028312	Smc2	structural maintenance of chromosomes 2	RNA	adipose	1	NA	NA	NA	NA	NA	NA	NA	NA	#N/A	NA	NA	NA	NA	NA	NA	NA	NA	#N/A	#N/A	1.58889	1.68044	2.16502e-05	0.000747987	1	0.0171005	0.106417	0.842105	0.962659	1	0	-0.543045	-0.522901	0.0220182	0.220054	-1	1	-0.560146	-0.629318	0.0625257	0.743376	0	0	TXN	1
ENSMUSG00000028367	Txn1	thioredoxin 1	RNA	adipose	1	NA	NA	NA	NA	NA	NA	NA	NA	#N/A	NA	NA	NA	NA	NA	NA	NA	NA	#N/A	#N/A	0.716594	0.92048	0.00105003	0.0103885	1	-0.207483	-0.306729	0.315378	0.770048	-1	1	-0.399772	-0.400252	0.0279287	0.236533	-1	1	-0.192288	-0.0935226	0.340107	0.84053	1	0	TXN	7
ENSMUSG00000028399	Ptprd	protein tyrosine phosphatase, receptor type, D	RNA	adipose	1	NA	NA	NA	NA	NA	NA	NA	NA	#N/A	NA	NA	NA	NA	NA	NA	NA	NA	#N/A	#N/A	-1.3926	-1.07939	0.000324753	0.00459418	-1	0.663724	0.404656	0.0788932	0.612289	1	1	0.925834	0.647245	0.0172119	0.206002	1	1	0.262109	0.242588	0.258083	0.802972	1	0	TXN	2
ENSMUSG00000028459	Cd72	CD72 antigen	RNA	adipose	1	NA	NA	NA	NA	NA	NA	NA	NA	#N/A	NA	NA	NA	NA	NA	NA	NA	NA	#N/A	#N/A	3.78989	3.74592	0.000181651	0.00340989	1	-0.886126	-1.6631	0.0434736	0.583066	-1	1	-2.07821	-2.42977	0.000974258	0.174845	-1	1	-1.19208	-0.766669	0.0503085	0.743376	1	0	XN&TXN	49
ENSMUSG00000028465	Tln1	talin 1	RNA	adipose	1	NA	NA	NA	NA	NA	NA	NA	NA	#N/A	NA	NA	NA	NA	NA	NA	NA	NA	#N/A	#N/A	0.962464	0.83426	0.000129901	0.00256702	1	-0.159285	-0.210525	0.277512	0.754223	-1	1	-0.421934	-0.449845	0.0602764	0.327256	-1	1	-0.26265	-0.23932	0.232989	0.802972	1	0	NA	15
ENSMUSG00000028494	Plin2	perilipin 2	RNA	adipose	1	NA	NA	NA	NA	NA	NA	NA	NA	#N/A	NA	NA	NA	NA	NA	NA	NA	NA	#N/A	#N/A	2.13274	1.93793	0.000244805	0.00399769	1	-0.18772	-0.31324	0.205269	0.717351	-1	1	-0.783278	-0.703879	0.0273506	0.236533	-1	1	-0.595559	-0.390639	0.185099	0.776705	1	0	TXN	76
ENSMUSG00000028497	Hacd4	3-hydroxyacyl-CoA dehydratase 4	RNA	adipose	1	NA	NA	NA	NA	NA	NA	NA	NA	#N/A	NA	NA	NA	NA	NA	NA	NA	NA	#N/A	#N/A	0.990742	0.897012	0.00287947	0.021328	1	-0.0853893	-0.174657	0.548962	0.873432	-1	1	-0.57427	-0.666086	0.112754	0.413161	-1	1	-0.488881	-0.491429	0.093912	0.746397	1	0	NA	13
ENSMUSG00000028532	Cachd1	cache domain containing 1	RNA	adipose	1	NA	NA	NA	NA	NA	NA	NA	NA	#N/A	NA	NA	NA	NA	NA	NA	NA	NA	#N/A	#N/A	-1.14804	-1.17525	0.000725281	0.00803664	-1	0.0566475	0.0403767	0.842105	0.962659	1	1	0.644573	0.466844	0.0172119	0.206002	1	1	0.587925	0.426467	0.0503085	0.743376	1	0	TXN	1
ENSMUSG00000028551	Cdkn2c	cyclin dependent kinase inhibitor 2C	RNA	adipose	1	NA	NA	NA	NA	NA	NA	NA	NA	#N/A	NA	NA	NA	NA	NA	NA	NA	NA	#N/A	#N/A	-0.880001	-0.782185	0.0185434	0.0781324	-1	0.616193	0.33526	0.0220182	0.577527	1	1	0.704958	0.816576	0.0534759	0.298337	1	1	0.088765	0.481317	0.666475	0.939093	1	0	XN	20
ENSMUSG00000028581	Laptm5	lysosomal-associated protein transmembrane 5	RNA	adipose	1	NA	NA	NA	NA	NA	NA	NA	NA	#N/A	NA	NA	NA	NA	NA	NA	NA	NA	#N/A	#N/A	2.37905	2.41972	1.08251e-05	0.000525258	1	-0.267771	-0.253476	0.277512	0.754223	-1	1	-0.984207	-0.823838	0.00895059	0.187122	-1	1	-0.716436	-0.570362	0.0468311	0.743376	1	0	TXN	67
ENSMUSG00000028599	Tnfrsf1b	tumor necrosis factor receptor superfamily, member 1b	RNA	adipose	1	NA	NA	NA	NA	NA	NA	NA	NA	#N/A	NA	NA	NA	NA	NA	NA	NA	NA	#N/A	#N/A	2.30901	2.0935	1.08251e-05	0.000525258	1	-0.412688	-0.342814	0.211024	0.717351	-1	1	-0.707359	-0.727725	0.0434736	0.274384	-1	1	-0.294671	-0.38491	0.340107	0.84053	1	0	TXN	8
ENSMUSG00000028603	Scp2	sterol carrier protein 2, liver	RNA	adipose	1	NA	NA	NA	NA	NA	NA	NA	NA	#N/A	NA	NA	NA	NA	NA	NA	NA	NA	#N/A	#N/A	-0.86356	-0.815758	0.00150469	0.0132901	-1	0.377907	0.353468	0.242807	0.733863	1	1	0.56382	0.508742	0.0947195	0.386178	1	1	0.185913	0.155274	0.436281	0.875897	1	0	NA	27
ENSMUSG00000028656	Cap1	CAP, adenylate cyclase-associated protein 1 (yeast)	RNA	adipose	1	NA	NA	NA	NA	NA	NA	NA	NA	#N/A	NA	NA	NA	NA	NA	NA	NA	NA	#N/A	#N/A	1.17965	1.15827	2.16502e-05	0.000747987	1	-0.197833	-0.0800957	0.446968	0.837742	-1	1	-0.54441	-0.675129	0.0172119	0.206002	-1	1	-0.346577	-0.595034	0.093912	0.746397	1	0	TXN	10
ENSMUSG00000028691	Prdx1	peroxiredoxin 1	RNA	adipose	1	NA	NA	NA	NA	NA	NA	NA	NA	#N/A	NA	NA	NA	NA	NA	NA	NA	NA	#N/A	#N/A	1.70897	1.68245	0.000207559	0.00343735	1	-0.77257	-1.13401	0.130404	0.658548	-1	1	-1.19515	-1.42291	0.0100465	0.187122	-1	1	-0.422576	-0.288894	0.15749	0.76773	1	0	TXN	8
ENSMUSG00000028692	Akr1a1	aldo-keto reductase family 1, member A1 (aldehyde reductase)	RNA	adipose	1	NA	NA	NA	NA	NA	NA	NA	NA	#N/A	NA	NA	NA	NA	NA	NA	NA	NA	#N/A	#N/A	0.634997	0.762457	0.00810311	0.0458605	1	-0.258992	-0.291374	0.152862	0.675432	-1	1	-0.490787	-0.380449	0.0349867	0.258014	-1	1	-0.231795	-0.089075	0.376978	0.859307	1	0	TXN	5
ENSMUSG00000028745	Capzb	capping protein (actin filament) muscle Z-line, beta	RNA	adipose	1	NA	NA	NA	NA	NA	NA	NA	NA	#N/A	NA	NA	NA	NA	NA	NA	NA	NA	#N/A	#N/A	0.507384	0.412647	0.0101369	0.0529648	1	0.0721933	0.269809	0.595449	0.89408	1	0	-0.0986001	0.022758	0.60378	0.839572	1	0	-0.170793	-0.247051	0.331137	0.84053	0	1	NA	13
ENSMUSG00000028822	Tmem50a	transmembrane protein 50A	RNA	adipose	1	NA	NA	NA	NA	NA	NA	NA	NA	#N/A	NA	NA	NA	NA	NA	NA	NA	NA	#N/A	#N/A	0.518493	0.483972	0.000487129	0.00603897	1	-0.146388	-0.0449042	0.242807	0.733863	-1	1	-0.239209	-0.175095	0.0947195	0.386178	-1	1	-0.0928219	-0.130191	0.690951	0.949248	1	0	NA	14
ENSMUSG00000028843	Sh3bgrl3	SH3 domain binding glutamic acid-rich protein-like 3	RNA	adipose	1	NA	NA	NA	NA	NA	NA	NA	NA	#N/A	NA	NA	NA	NA	NA	NA	NA	NA	#N/A	#N/A	1.88575	1.95301	7.57756e-05	0.00175459	1	-0.292825	-0.512176	0.211024	0.717351	-1	1	-0.813596	-1.0668	0.0101323	0.187122	-1	1	-0.520771	-0.554626	0.0503085	0.743376	1	0	TXN	14
ENSMUSG00000028917	Plekhm2	pleckstrin homology domain containing, family M (with RUN domain) member 2	RNA	adipose	1	NA	NA	NA	NA	NA	NA	NA	NA	#N/A	NA	NA	NA	NA	NA	NA	NA	NA	#N/A	#N/A	1.18938	1.22006	1.08251e-05	0.000525258	1	-0.143187	-0.292273	0.400182	0.816987	-1	1	-0.569912	-0.681475	0.00298772	0.177462	-1	1	-0.426725	-0.389202	0.0141917	0.743376	1	0	TXN	7
ENSMUSG00000028926	Cdk14	cyclin-dependent kinase 14	RNA	adipose	1	NA	NA	NA	NA	NA	NA	NA	NA	#N/A	NA	NA	NA	NA	NA	NA	NA	NA	#N/A	#N/A	0.549737	0.344923	0.0146896	0.066236	1	-0.0631113	-0.146379	0.60378	0.89408	-1	1	-0.145155	-0.061591	0.446968	0.747038	-1	1	-0.0820434	0.0847879	0.863307	0.979328	1	0	NA	2
ENSMUSG00000028931	Kcnab2	potassium voltage-gated channel, shaker-related subfamily, beta member 2	RNA	adipose	1	NA	NA	NA	NA	NA	NA	NA	NA	#N/A	NA	NA	NA	NA	NA	NA	NA	NA	#N/A	#N/A	2.18134	2.15777	2.16502e-05	0.000747987	1	-0.114331	-0.16152	0.66072	0.910604	-1	1	-0.948139	-1.38448	0.0349867	0.258014	-1	1	-0.833808	-1.22296	0.0625257	0.743376	1	0	TXN	34
ENSMUSG00000028978	Nos3	nitric oxide synthase 3, endothelial cell	RNA	adipose	1	NA	NA	NA	NA	NA	NA	NA	NA	#N/A	NA	NA	NA	NA	NA	NA	NA	NA	#N/A	#N/A	-1.04074	-1.38353	0.0185434	0.0781324	-1	1.00074	1.11897	0.000649505	0.577527	1	1	0.84837	1.24962	0.0172119	0.206002	1	1	-0.152372	0.13065	1	1	1	0	XN&TXN	5
ENSMUSG00000028980	H6pd	hexose-6-phosphate dehydrogenase (glucose 1-dehydrogenase)	RNA	adipose	1	NA	NA	NA	NA	NA	NA	NA	NA	#N/A	NA	NA	NA	NA	NA	NA	NA	NA	#N/A	#N/A	-0.921703	-1.09481	0.00208924	0.0168422	-1	0.325901	0.179263	0.112754	0.638633	1	1	0.641532	0.947519	0.0349867	0.258014	1	1	0.315632	0.768256	0.190251	0.776705	1	0	TXN	16
ENSMUSG00000028996	Rbp7	retinol binding protein 7, cellular	RNA	adipose	1	NA	NA	NA	NA	NA	NA	NA	NA	#N/A	NA	NA	NA	NA	NA	NA	NA	NA	#N/A	#N/A	-1.30325	-1.51713	0.0185434	0.0781324	-1	0.881908	0.745425	0.0279287	0.577527	1	1	1.19969	1.47416	0.00567235	0.177462	1	1	0.317783	0.728737	0.190251	0.776705	1	0	XN&TXN	12
ENSMUSG00000028998	Tomm7	translocase of outer mitochondrial membrane 7	RNA	adipose	1	NA	NA	NA	NA	NA	NA	NA	NA	#N/A	NA	NA	NA	NA	NA	NA	NA	NA	#N/A	#N/A	-0.277252	-0.286736	0.00519604	0.0321686	-1	0.0424057	0.0215329	0.548962	0.873432	1	1	0.170461	0.1471	0.0220182	0.220054	1	1	0.128055	0.125567	0.113492	0.747911	1	0	TXN	1
ENSMUSG00000029082	Bst1	bone marrow stromal cell antigen 1	RNA	adipose	1	NA	NA	NA	NA	NA	NA	NA	NA	#N/A	NA	NA	NA	NA	NA	NA	NA	NA	#N/A	#N/A	2.43041	2.27392	0.000324753	0.00459418	1	-0.907173	-0.690738	0.0947195	0.615414	-1	1	-1.69447	-1.64533	0.00762086	0.181708	-1	1	-0.787296	-0.954595	0.093912	0.746397	1	0	TXN	3
ENSMUSG00000029094	Afap1	actin filament associated protein 1	RNA	adipose	1	NA	NA	NA	NA	NA	NA	NA	NA	#N/A	NA	NA	NA	NA	NA	NA	NA	NA	#N/A	#N/A	-0.697275	-1.24329	0.0185434	0.0781324	-1	0.224983	0.401478	0.1333	0.658548	1	1	0.260248	0.532598	0.156401	0.475633	1	1	0.0352642	0.131119	0.436281	0.875897	1	0	NA	21
ENSMUSG00000029175	Slc35f6	solute carrier family 35, member F6	RNA	adipose	1	NA	NA	NA	NA	NA	NA	NA	NA	#N/A	NA	NA	NA	NA	NA	NA	NA	NA	#N/A	#N/A	1.13408	1.00078	2.16502e-05	0.000747987	1	-0.125809	-0.117116	0.548962	0.873432	-1	1	-0.682205	-0.759634	0.00567235	0.177462	-1	1	-0.556396	-0.642519	0.0244344	0.743376	1	0	TXN	4
ENSMUSG00000029291	Rufy3	RUN and FYVE domain containing 3	RNA	adipose	1	NA	NA	NA	NA	NA	NA	NA	NA	#N/A	NA	NA	NA	NA	NA	NA	NA	NA	#N/A	#N/A	0.851982	1.06491	0.00150469	0.0132901	1	-0.164408	-0.180221	0.548962	0.873432	-1	1	-0.644714	-0.672262	0.000649505	0.174845	-1	1	-0.480306	-0.49204	0.0187577	0.743376	1	0	TXN	2
ENSMUSG00000029304	Spp1	secreted phosphoprotein 1	RNA	adipose	1	NA	NA	NA	NA	NA	NA	NA	NA	#N/A	NA	NA	NA	NA	NA	NA	NA	NA	#N/A	#N/A	4.18503	4.52903	1.08251e-05	0.000525258	1	-1.20077	-1.02247	0.0279287	0.577527	-1	1	-2.19258	-2.48592	0.00762086	0.181708	-1	1	-0.991818	-1.46345	0.161497	0.76773	1	0	XN&TXN	28
ENSMUSG00000029373	Pf4	platelet factor 4	RNA	adipose	1	NA	NA	NA	NA	NA	NA	NA	NA	#N/A	NA	NA	NA	NA	NA	NA	NA	NA	#N/A	#N/A	1.24171	1.07736	0.000487129	0.00603897	1	-0.0836657	0.00569634	0.842105	0.962659	1	0	-0.510661	-0.524631	0.0947195	0.386178	-1	1	-0.426995	-0.530328	0.0770053	0.743376	0	0	NA	6
ENSMUSG00000029465	Arpc3	actin related protein 2/3 complex, subunit 3	RNA	adipose	1	NA	NA	NA	NA	NA	NA	NA	NA	#N/A	NA	NA	NA	NA	NA	NA	NA	NA	#N/A	#N/A	0.804849	0.793283	7.57756e-05	0.00175459	1	-0.0633424	-0.0388226	0.968239	0.996224	-1	1	-0.334057	-0.414645	0.112754	0.413161	-1	1	-0.270715	-0.375823	0.161497	0.76773	1	0	NA	6
ENSMUSG00000029470	P2rx4	purinergic receptor P2X, ligand-gated ion channel 4	RNA	adipose	1	NA	NA	NA	NA	NA	NA	NA	NA	#N/A	NA	NA	NA	NA	NA	NA	NA	NA	#N/A	#N/A	1.58944	1.58614	2.16502e-05	0.000747987	1	-0.184662	-0.431064	0.446968	0.837742	-1	1	-0.733379	-0.789006	0.00762086	0.181708	-1	1	-0.548717	-0.357942	0.0399835	0.743376	1	0	TXN	51
ENSMUSG00000029482	Aacs	acetoacetyl-CoA synthetase	RNA	adipose	1	NA	NA	NA	NA	NA	NA	NA	NA	#N/A	NA	NA	NA	NA	NA	NA	NA	NA	#N/A	#N/A	-1.374	-1.32157	0.00130942	0.0127723	-1	0.483091	0.0761432	0.347534	0.792112	1	1	0.641534	0.415578	0.0549073	0.303875	1	1	0.158443	0.339435	0.931427	0.992116	1	0	NA	4
ENSMUSG00000029499	Pxmp2	peroxisomal membrane protein 2	RNA	adipose	1	NA	NA	NA	NA	NA	NA	NA	NA	#N/A	NA	NA	NA	NA	NA	NA	NA	NA	#N/A	#N/A	-1.91442	-1.58171	4.33004e-05	0.00120388	-1	0.323052	0.0965641	0.277512	0.754223	1	1	1.00133	1.22436	0.0279287	0.236533	1	1	0.678275	1.12779	0.190251	0.776705	1	0	TXN	1
ENSMUSG00000029560	Snx8	sorting nexin 8	RNA	adipose	1	NA	NA	NA	NA	NA	NA	NA	NA	#N/A	NA	NA	NA	NA	NA	NA	NA	NA	#N/A	#N/A	1.4306	1.56135	0.000129901	0.00256702	1	-0.200715	-0.512332	0.356232	0.792112	-1	1	-0.796251	-0.863759	0.0220182	0.220054	-1	1	-0.595536	-0.351427	0.0503085	0.743376	1	0	TXN	27
ENSMUSG00000029580	Actb	actin, beta	RNA	adipose	1	NA	NA	NA	NA	NA	NA	NA	NA	#N/A	NA	NA	NA	NA	NA	NA	NA	NA	#N/A	#N/A	1.47428	1.3172	0.000296925	0.00459418	1	-0.083203	-0.305627	0.501167	0.860757	-1	1	-0.597689	-0.735017	0.0370995	0.271443	-1	1	-0.514486	-0.42939	0.0968411	0.747911	1	0	TXN	43
ENSMUSG00000029622	Arpc1b	actin related protein 2/3 complex, subunit 1B	RNA	adipose	1	NA	NA	NA	NA	NA	NA	NA	NA	#N/A	NA	NA	NA	NA	NA	NA	NA	NA	#N/A	#N/A	1.33353	1.26079	0.000181651	0.00340989	1	-0.112042	-0.0294564	0.326762	0.791262	-1	1	-0.475525	-0.551453	0.0246815	0.236533	-1	1	-0.363483	-0.521996	0.0468311	0.743376	1	0	TXN	7
ENSMUSG00000029632	Ndufa4	Ndufa4, mitochondrial complex associated	RNA	adipose	1	NA	NA	NA	NA	NA	NA	NA	NA	#N/A	NA	NA	NA	NA	NA	NA	NA	NA	#N/A	#N/A	-0.797176	-0.786875	0.000487129	0.00603897	-1	0.324544	0.42766	0.156401	0.675432	1	1	0.375091	0.236628	0.0947195	0.386178	1	1	0.0505473	-0.191032	0.863307	0.979328	1	0	NA	4
ENSMUSG00000029648	Flt1	FMS-like tyrosine kinase 1	RNA	adipose	1	NA	NA	NA	NA	NA	NA	NA	NA	#N/A	NA	NA	NA	NA	NA	NA	NA	NA	#N/A	#N/A	-0.826367	-0.896252	0.0185434	0.0781324	-1	0.478065	0.541164	0.0101323	0.577527	1	1	0.658555	0.92526	0.0947195	0.386178	1	1	0.18049	0.384096	0.489428	0.89562	1	0	XN	16
ENSMUSG00000029661	Col1a2	collagen, type I, alpha 2	RNA	adipose	1	NA	NA	NA	NA	NA	NA	NA	NA	#N/A	NA	NA	NA	NA	NA	NA	NA	NA	#N/A	#N/A	1.58162	1.45674	0.000181651	0.00340989	1	-0.0290129	0	1	1	1	0	-0.563449	-0.599062	0.0370864	0.271443	-1	1	-0.534436	-0.599062	0.0421538	0.743376	0	0	TXN	2
ENSMUSG00000029669	Tspan12	tetraspanin 12	RNA	adipose	1	NA	NA	NA	NA	NA	NA	NA	NA	#N/A	NA	NA	NA	NA	NA	NA	NA	NA	#N/A	#N/A	-0.790078	-0.668044	0.0114962	0.055482	-1	0.557056	0.711007	0.0434736	0.583066	1	1	0.942349	0.878166	0.0101323	0.187122	1	1	0.385292	0.167159	0.297326	0.8259	1	0	XN&TXN	10
ENSMUSG00000029705	Cux1	cut-like homeobox 1	RNA	adipose	1	NA	NA	NA	NA	NA	NA	NA	NA	#N/A	NA	NA	NA	NA	NA	NA	NA	NA	#N/A	#N/A	0.264608	0.269966	0.0146896	0.066236	1	0.155635	0.111687	0.156401	0.675432	1	0	-0.0734672	-0.143014	0.356232	0.67819	-1	1	-0.229103	-0.2547	0.0187577	0.743376	0	0	NA	1
ENSMUSG00000029718	Pcolce	procollagen C-endopeptidase enhancer protein	RNA	adipose	1	NA	NA	NA	NA	NA	NA	NA	NA	#N/A	NA	NA	NA	NA	NA	NA	NA	NA	#N/A	#N/A	1.49487	1.5203	1.08251e-05	0.000525258	1	-0.132522	-0.311065	0.400182	0.816987	-1	1	-0.604986	-0.57417	0.0534759	0.298337	-1	1	-0.472464	-0.263105	0.113492	0.747911	1	0	NA	4
ENSMUSG00000029762	Akr1b8	aldo-keto reductase family 1, member B8	RNA	adipose	1	NA	NA	NA	NA	NA	NA	NA	NA	#N/A	NA	NA	NA	NA	NA	NA	NA	NA	#N/A	#N/A	3.54806	3.83626	1.08251e-05	0.000525258	1	-0.991212	-1.49251	0.0534759	0.603973	-1	1	-2.00152	-2.33788	0.00145056	0.174845	-1	1	-1.0103	-0.845364	0.190251	0.776705	1	0	TXN	34
ENSMUSG00000029771	Irf5	interferon regulatory factor 5	RNA	adipose	1	NA	NA	NA	NA	NA	NA	NA	NA	#N/A	NA	NA	NA	NA	NA	NA	NA	NA	#N/A	#N/A	2.32861	2.06467	1.08251e-05	0.000525258	1	0.101821	-0.107739	0.904826	0.97828	-1	1	-0.897334	-1.19613	0.0279287	0.236533	-1	1	-0.999155	-1.0884	0.0314685	0.743376	1	0	TXN	23
ENSMUSG00000029776	Hibadh	3-hydroxyisobutyrate dehydrogenase	RNA	adipose	1	NA	NA	NA	NA	NA	NA	NA	NA	#N/A	NA	NA	NA	NA	NA	NA	NA	NA	#N/A	#N/A	-1.07388	-1.03091	0.000487129	0.00603897	-1	0.436123	0.357046	0.112754	0.638633	1	1	0.801229	0.236619	0.0172119	0.206002	1	1	0.365106	-0.120427	0.604813	0.922785	1	0	TXN	19
ENSMUSG00000029816	Gpnmb	glycoprotein (transmembrane) nmb	RNA	adipose	1	NA	NA	NA	NA	NA	NA	NA	NA	#N/A	NA	NA	NA	NA	NA	NA	NA	NA	#N/A	#N/A	5.2879	5.10592	1.08251e-05	0.000525258	1	-0.806162	-1.15096	0.156401	0.675432	-1	1	-1.75077	-1.83362	0.00413518	0.177462	-1	1	-0.944609	-0.682654	0.0770053	0.743376	1	0	TXN	53
ENSMUSG00000029833	Trim24	tripartite motif-containing 24	RNA	adipose	1	NA	NA	NA	NA	NA	NA	NA	NA	#N/A	NA	NA	NA	NA	NA	NA	NA	NA	#N/A	#N/A	-0.564401	-0.661415	0.00388621	0.0264331	-1	0.265728	0.18798	0.182316	0.695311	1	1	0.344696	0.327329	0.315378	0.644029	1	1	0.0789688	0.139349	0.73044	0.949248	1	0	NA	4
ENSMUSG00000029840	Mtpn	myotrophin	RNA	adipose	1	NA	NA	NA	NA	NA	NA	NA	NA	#N/A	NA	NA	NA	NA	NA	NA	NA	NA	#N/A	#N/A	0.772159	0.852326	1.08251e-05	0.000525258	1	0.0136831	-0.0891817	0.806413	0.962659	-1	1	-0.367451	-0.319508	0.0220182	0.220054	-1	1	-0.381135	-0.230327	0.0141917	0.743376	1	0	TXN	7
ENSMUSG00000029919	Hpgds	hematopoietic prostaglandin D synthase	RNA	adipose	1	NA	NA	NA	NA	NA	NA	NA	NA	#N/A	NA	NA	NA	NA	NA	NA	NA	NA	#N/A	#N/A	3.20129	3.19686	1.08251e-05	0.000525258	1	-0.497119	-0.592703	0.0788932	0.612289	-1	1	-1.42602	-1.38816	0.00298772	0.177462	-1	1	-0.928904	-0.795453	0.0399835	0.743376	1	0	TXN	15
ENSMUSG00000029925	Tbxas1	thromboxane A synthase 1, platelet	RNA	adipose	1	NA	NA	NA	NA	NA	NA	NA	NA	#N/A	NA	NA	NA	NA	NA	NA	NA	NA	#N/A	#N/A	2.52717	2.53594	7.57756e-05	0.00175459	1	-0.33013	-0.621802	0.156401	0.675432	-1	1	-1.09513	-1.30244	0.0132716	0.194991	-1	1	-0.764999	-0.680642	0.113492	0.747911	1	0	TXN	42
ENSMUSG00000029994	Anxa4	annexin A4	RNA	adipose	1	NA	NA	NA	NA	NA	NA	NA	NA	#N/A	NA	NA	NA	NA	NA	NA	NA	NA	#N/A	#N/A	1.44842	1.66044	0.000324753	0.00459418	1	-0.35217	-0.693261	0.0788932	0.612289	-1	1	-0.713037	-0.994365	0.0172119	0.206002	-1	1	-0.360866	-0.301104	0.113492	0.747911	1	0	TXN	17
ENSMUSG00000030022	Adamts9	a disintegrin-like and metallopeptidase (reprolysin type) with thrombospondin type 1 motif, 9	RNA	adipose	1	NA	NA	NA	NA	NA	NA	NA	NA	#N/A	NA	NA	NA	NA	NA	NA	NA	NA	#N/A	#N/A	-0.781833	-0.890239	0.0114962	0.055482	-1	0.181232	0.166136	0.548962	0.873432	1	1	0.670311	0.565502	0.0304133	0.254323	1	1	0.489079	0.399366	0.0772357	0.743376	1	0	TXN	2
ENSMUSG00000030047	Arhgap25	Rho GTPase activating protein 25	RNA	adipose	1	NA	NA	NA	NA	NA	NA	NA	NA	#N/A	NA	NA	NA	NA	NA	NA	NA	NA	#N/A	#N/A	3.14384	3.17982	1.08251e-05	0.000525258	1	-0.109961	0.115239	0.842105	0.962659	1	0	-0.83553	-0.422477	0.0220182	0.220054	-1	1	-0.72557	-0.537716	0.113492	0.747911	0	0	TXN	23
ENSMUSG00000030067	Foxp1	forkhead box P1	RNA	adipose	1	NA	NA	NA	NA	NA	NA	NA	NA	#N/A	NA	NA	NA	NA	NA	NA	NA	NA	#N/A	#N/A	0.445071	0.32396	0.00684146	0.0390838	1	0.0412842	0.0403022	0.780186	0.947391	1	0	-0.146872	-0.0869276	0.315378	0.644029	-1	1	-0.188156	-0.12723	0.135911	0.752723	0	0	NA	11
ENSMUSG00000030096	Slc6a6	solute carrier family 6 (neurotransmitter transporter, taurine), member 6	RNA	adipose	1	NA	NA	NA	NA	NA	NA	NA	NA	#N/A	NA	NA	NA	NA	NA	NA	NA	NA	#N/A	#N/A	2.12447	2.08236	0.000181651	0.00340989	1	-0.224091	-0.300269	0.307222	0.770048	-1	1	-0.993407	-1.12066	0.00483013	0.177462	-1	1	-0.769315	-0.820388	0.0187577	0.743376	1	0	TXN	8
ENSMUSG00000030108	Slc6a13	solute carrier family 6 (neurotransmitter transporter, GABA), member 13	RNA	adipose	1	NA	NA	NA	NA	NA	NA	NA	NA	#N/A	NA	NA	NA	NA	NA	NA	NA	NA	#N/A	#N/A	-0.996077	-1.21397	0.0146896	0.066236	-1	0.63561	0.694828	0.0453607	0.598886	1	1	0.644307	0.637958	0.0220182	0.220054	1	1	0.00869756	-0.0568704	0.859748	0.979328	1	0	XN&TXN	2
ENSMUSG00000030116	Mfap5	microfibrillar associated protein 5	RNA	adipose	1	NA	NA	NA	NA	NA	NA	NA	NA	#N/A	NA	NA	NA	NA	NA	NA	NA	NA	#N/A	#N/A	1.24691	0.936711	0.000487129	0.00603897	1	0.0559588	-0.0616671	0.780186	0.947391	-1	1	-0.28216	-0.387237	0.242807	0.57668	-1	1	-0.338118	-0.32557	0.190251	0.776705	1	0	NA	3
ENSMUSG00000030134	Rasgef1a	RasGEF domain family, member 1A	RNA	adipose	1	NA	NA	NA	NA	NA	NA	NA	NA	#N/A	NA	NA	NA	NA	NA	NA	NA	NA	#N/A	#N/A	1.21949	1.25961	0.00388621	0.0264331	1	0.113085	0.0467503	0.904826	0.97828	1	0	-0.333707	-0.308167	0.356232	0.67819	-1	1	-0.446792	-0.354918	0.386508	0.859307	0	0	NA	1
ENSMUSG00000030144	Clec4d	C-type lectin domain family 4, member d	RNA	adipose	1	NA	NA	NA	NA	NA	NA	NA	NA	#N/A	NA	NA	NA	NA	NA	NA	NA	NA	#N/A	#N/A	4.40859	5.11584	1.08251e-05	0.000525258	1	-1.2867	-2.15632	0.0534759	0.603973	-1	1	-1.75482	-2.40333	0.0172119	0.206002	-1	1	-0.468117	-0.247011	0.545701	0.912757	1	0	TXN	21
ENSMUSG00000030148	Clec4a2	C-type lectin domain family 4, member a2	RNA	adipose	1	NA	NA	NA	NA	NA	NA	NA	NA	#N/A	NA	NA	NA	NA	NA	NA	NA	NA	#N/A	#N/A	2.28377	2.48507	2.16502e-05	0.000747987	1	-0.166359	-0.392506	0.315378	0.770048	-1	1	-0.76677	-0.794176	0.0220182	0.220054	-1	1	-0.600411	-0.40167	0.113492	0.747911	1	0	TXN	15
ENSMUSG00000030168	Adipor2	adiponectin receptor 2	RNA	adipose	1	NA	NA	NA	NA	NA	NA	NA	NA	#N/A	NA	NA	NA	NA	NA	NA	NA	NA	#N/A	#N/A	-0.995341	-1.39716	0.00684146	0.0390838	-1	0.382776	0.500606	0.0349867	0.577527	1	1	0.667065	0.885183	0.0101323	0.187122	1	1	0.284289	0.384577	0.113492	0.747911	1	0	XN&TXN	19
ENSMUSG00000030220	Arhgdib	Rho, GDP dissociation inhibitor (GDI) beta	RNA	adipose	1	NA	NA	NA	NA	NA	NA	NA	NA	#N/A	NA	NA	NA	NA	NA	NA	NA	NA	#N/A	#N/A	1.43752	1.22533	0.000205677	0.00340989	1	-0.272074	-0.511621	0.277512	0.754223	-1	1	-0.943809	-1.42203	0.00567235	0.177462	-1	1	-0.671736	-0.91041	0.113492	0.747911	1	0	TXN	8
ENSMUSG00000030223	Ptpro	protein tyrosine phosphatase, receptor type, O	RNA	adipose	1	NA	NA	NA	NA	NA	NA	NA	NA	#N/A	NA	NA	NA	NA	NA	NA	NA	NA	#N/A	#N/A	1.58424	1.47822	0.000725281	0.00803664	1	-0.188412	-0.476913	0.315378	0.770048	-1	1	-0.785975	-0.864183	0.0279287	0.236533	-1	1	-0.597563	-0.387269	0.135911	0.752723	1	0	TXN	7
ENSMUSG00000030246	Ldhb	lactate dehydrogenase B	RNA	adipose	1	NA	NA	NA	NA	NA	NA	NA	NA	#N/A	NA	NA	NA	NA	NA	NA	NA	NA	#N/A	#N/A	-1.89982	-2.20078	0.00388621	0.0264331	-1	0.314845	0.265214	0.548962	0.873432	1	1	0.912017	1.29372	0.112754	0.413161	1	1	0.597173	1.02851	0.30963	0.84053	1	0	NA	14
ENSMUSG00000030255	Sspn	sarcospan	RNA	adipose	1	NA	NA	NA	NA	NA	NA	NA	NA	#N/A	NA	NA	NA	NA	NA	NA	NA	NA	#N/A	#N/A	-0.790913	-1.00299	0.00519604	0.0321686	-1	0.360266	0.535775	0.0434736	0.583066	1	1	0.516422	0.639738	0.0132716	0.194991	1	1	0.156156	0.103962	0.340107	0.84053	1	0	XN&TXN	1
ENSMUSG00000030263	Lrmp	lymphoid-restricted membrane protein	RNA	adipose	1	NA	NA	NA	NA	NA	NA	NA	NA	#N/A	NA	NA	NA	NA	NA	NA	NA	NA	#N/A	#N/A	1.85556	1.65168	2.16502e-05	0.000747987	1	-0.253539	-0.136732	0.780186	0.947391	-1	1	-0.759263	-0.392762	0.0220182	0.220054	-1	1	-0.505724	-0.25603	0.222419	0.787537	1	0	TXN	3
ENSMUSG00000030272	Camk1	calcium/calmodulin-dependent protein kinase I	RNA	adipose	1	NA	NA	NA	NA	NA	NA	NA	NA	#N/A	NA	NA	NA	NA	NA	NA	NA	NA	#N/A	#N/A	0.757731	0.472208	0.00388621	0.0264331	1	-0.220046	-0.134913	0.277512	0.754223	-1	1	-0.325721	-0.205919	0.1333	0.442572	-1	1	-0.105675	-0.0710059	0.604813	0.922785	1	0	NA	7
ENSMUSG00000030278	Cidec	cell death-inducing DFFA-like effector c	RNA	adipose	1	NA	NA	NA	NA	NA	NA	NA	NA	#N/A	NA	NA	NA	NA	NA	NA	NA	NA	#N/A	#N/A	-1.12648	-1.81835	0.0256924	0.099555	-1	0.853313	0.685926	0.0220182	0.577527	1	1	1.0047	1.09539	0.00762086	0.181708	1	1	0.151384	0.409461	0.604813	0.922785	1	0	XN&TXN	49
ENSMUSG00000030317	Timp4	tissue inhibitor of metalloproteinase 4	RNA	adipose	1	NA	NA	NA	NA	NA	NA	NA	NA	#N/A	NA	NA	NA	NA	NA	NA	NA	NA	#N/A	#N/A	-2.98105	-3.22541	2.16502e-05	0.000747987	-1	1.19362	1.17926	0.0220182	0.577527	1	1	2.24035	2.65049	0.000411353	0.174845	1	1	1.04673	1.47123	0.0503085	0.743376	1	0	XN&TXN	28
ENSMUSG00000030329	Pianp	PILR alpha associated neural protein	RNA	adipose	1	NA	NA	NA	NA	NA	NA	NA	NA	#N/A	NA	NA	NA	NA	NA	NA	NA	NA	#N/A	#N/A	3.52643	3.59961	1.08251e-05	0.000525258	1	-0.0703663	-0.282318	0.904826	0.97828	-1	1	-0.920486	-1.13344	0.0132716	0.194991	-1	1	-0.85012	-0.851123	0.0399835	0.743376	1	0	TXN	14
ENSMUSG00000030342	Cd9	CD9 antigen	RNA	adipose	1	NA	NA	NA	NA	NA	NA	NA	NA	#N/A	NA	NA	NA	NA	NA	NA	NA	NA	#N/A	#N/A	1.85871	2.11966	0.00287947	0.021328	1	-0.336832	-0.388745	0.156401	0.675432	-1	1	-0.657234	-0.661624	0.0220182	0.220054	-1	1	-0.320402	-0.272879	0.190251	0.776705	1	0	TXN	3
ENSMUSG00000030427	Lilra6	leukocyte immunoglobulin-like receptor, subfamily A (with TM domain), member 6	RNA	adipose	1	NA	NA	NA	NA	NA	NA	NA	NA	#N/A	NA	NA	NA	NA	NA	NA	NA	NA	#N/A	#N/A	1.79522	1.35515	0.000487129	0.00603897	1	-0.254371	-0.159344	0.356232	0.792112	-1	1	-0.75609	-0.528643	0.0947195	0.386178	-1	1	-0.501719	-0.369299	0.258083	0.802972	1	0	NA	7
ENSMUSG00000030447	Cyfip1	cytoplasmic FMR1 interacting protein 1	RNA	adipose	1	NA	NA	NA	NA	NA	NA	NA	NA	#N/A	NA	NA	NA	NA	NA	NA	NA	NA	#N/A	#N/A	0.852163	0.749098	1.08251e-05	0.000525258	1	-0.145412	-0.000517618	0.400182	0.816987	-1	1	-0.449403	-0.417305	0.00298772	0.177462	-1	1	-0.303991	-0.416787	0.0770053	0.743376	1	0	TXN	9
ENSMUSG00000030516	Tjp1	tight junction protein 1	RNA	adipose	1	NA	NA	NA	NA	NA	NA	NA	NA	#N/A	NA	NA	NA	NA	NA	NA	NA	NA	#N/A	#N/A	-0.697739	-0.682157	0.00208924	0.0168422	-1	0.196574	0.125237	0.400182	0.816987	1	1	0.509976	0.25312	0.0349867	0.258014	1	1	0.313403	0.127883	0.222419	0.787537	1	0	TXN	9
ENSMUSG00000030536	Iqgap1	IQ motif containing GTPase activating protein 1	RNA	adipose	1	NA	NA	NA	NA	NA	NA	NA	NA	#N/A	NA	NA	NA	NA	NA	NA	NA	NA	#N/A	#N/A	1.48471	1.51474	0.000181651	0.00340989	1	-0.168944	-0.36912	0.152862	0.675432	-1	1	-0.649836	-1.0361	0.0127238	0.194991	-1	1	-0.480892	-0.66698	0.0701209	0.743376	1	0	TXN	13
ENSMUSG00000030545	Pex11a	peroxisomal biogenesis factor 11 alpha	RNA	adipose	1	NA	NA	NA	NA	NA	NA	NA	NA	#N/A	NA	NA	NA	NA	NA	NA	NA	NA	#N/A	#N/A	-0.922932	-0.782748	0.00105003	0.0103885	-1	0.0874638	0.068364	0.60378	0.89408	1	1	0.206119	0.209216	0.277512	0.610126	1	1	0.118655	0.140852	0.452679	0.89562	1	0	NA	3
ENSMUSG00000030546	Plin1	perilipin 1	RNA	adipose	1	NA	NA	NA	NA	NA	NA	NA	NA	#N/A	NA	NA	NA	NA	NA	NA	NA	NA	#N/A	#N/A	-1.08408	-1.43813	0.0185434	0.0781324	-1	0.663451	0.697184	0.0434736	0.583066	1	1	0.852747	0.984436	0.0220182	0.220054	1	1	0.189296	0.287252	0.489428	0.89562	1	0	XN&TXN	36
ENSMUSG00000030579	Tyrobp	TYRO protein tyrosine kinase binding protein	RNA	adipose	1	NA	NA	NA	NA	NA	NA	NA	NA	#N/A	NA	NA	NA	NA	NA	NA	NA	NA	#N/A	#N/A	2.92097	2.91566	0.000181651	0.00340989	1	-0.174475	-0.46487	0.540114	0.873432	-1	1	-0.997489	-0.894996	0.0304133	0.254323	-1	1	-0.823014	-0.430126	0.0625257	0.743376	1	0	TXN	80
ENSMUSG00000030630	Fah	fumarylacetoacetate hydrolase	RNA	adipose	1	NA	NA	NA	NA	NA	NA	NA	NA	#N/A	NA	NA	NA	NA	NA	NA	NA	NA	#N/A	#N/A	-1.43592	-1.30189	0.00208924	0.0168422	-1	0.705905	0.514894	0.0101323	0.577527	1	1	0.936612	0.990051	0.00298772	0.177462	1	1	0.230707	0.475157	0.545701	0.912757	1	0	XN&TXN	7
ENSMUSG00000030647	Ndufc2	NADH:ubiquinone oxidoreductase subunit C2	RNA	adipose	1	NA	NA	NA	NA	NA	NA	NA	NA	#N/A	NA	NA	NA	NA	NA	NA	NA	NA	#N/A	#N/A	-0.339253	-0.295358	0.0146896	0.066236	-1	0.092436	0.0865238	0.60378	0.89408	1	1	0.227497	0.272217	0.1333	0.442572	1	1	0.135061	0.185693	0.297326	0.8259	1	0	NA	4
ENSMUSG00000030671	Pde3b	phosphodiesterase 3B, cGMP-inhibited	RNA	adipose	1	NA	NA	NA	NA	NA	NA	NA	NA	#N/A	NA	NA	NA	NA	NA	NA	NA	NA	#N/A	#N/A	-1.22958	-1.40517	0.000324753	0.00459418	-1	0.42239	0.475695	0.0947195	0.615414	1	1	0.839594	0.738961	0.00567235	0.177462	1	1	0.417204	0.263266	0.190251	0.776705	1	0	TXN	14
ENSMUSG00000030707	Coro1a	coronin, actin binding protein 1A	RNA	adipose	1	NA	NA	NA	NA	NA	NA	NA	NA	#N/A	NA	NA	NA	NA	NA	NA	NA	NA	#N/A	#N/A	1.27747	1.26593	0.000725281	0.00803664	1	0.0740321	0.330772	1	1	1	0	-0.547088	-0.549359	0.0534759	0.298337	-1	1	-0.62112	-0.880131	0.0314685	0.743376	0	0	NA	16
ENSMUSG00000030737	Slco2b1	solute carrier organic anion transporter family, member 2b1	RNA	adipose	1	NA	NA	NA	NA	NA	NA	NA	NA	#N/A	NA	NA	NA	NA	NA	NA	NA	NA	#N/A	#N/A	1.21771	1.20073	0.00105003	0.0103885	1	-0.0867181	-0.0979216	0.496698	0.853179	-1	1	-0.548712	-0.643026	0.0534759	0.298337	-1	1	-0.461994	-0.545105	0.102168	0.747911	1	0	NA	10
ENSMUSG00000030760	Acer3	alkaline ceramidase 3	RNA	adipose	1	NA	NA	NA	NA	NA	NA	NA	NA	#N/A	NA	NA	NA	NA	NA	NA	NA	NA	#N/A	#N/A	1.50182	1.38889	0.000324753	0.00459418	1	-0.116028	0.100288	1	1	1	0	-0.527248	-0.590624	0.0434736	0.274384	-1	1	-0.41122	-0.690912	0.093912	0.746397	0	0	TXN	1
ENSMUSG00000030774	Pak1	p21 (RAC1) activated kinase 1	RNA	adipose	1	NA	NA	NA	NA	NA	NA	NA	NA	#N/A	NA	NA	NA	NA	NA	NA	NA	NA	#N/A	#N/A	1.94092	2.00199	7.57756e-05	0.00175459	1	-0.277448	0.0276051	0.842105	0.962659	1	0	-0.883105	-0.73461	0.112754	0.413161	-1	1	-0.605658	-0.762216	0.297326	0.8259	0	0	NA	18
ENSMUSG00000030786	Itgam	integrin alpha M	RNA	adipose	1	NA	NA	NA	NA	NA	NA	NA	NA	#N/A	NA	NA	NA	NA	NA	NA	NA	NA	#N/A	#N/A	2.75237	2.47817	1.08251e-05	0.000525258	1	-0.452442	-0.618882	0.182316	0.695311	-1	1	-1.09256	-1.16828	0.0132716	0.194991	-1	1	-0.640115	-0.549395	0.135911	0.752723	1	0	TXN	22
ENSMUSG00000030789	Itgax	integrin alpha X	RNA	adipose	1	NA	NA	NA	NA	NA	NA	NA	NA	#N/A	NA	NA	NA	NA	NA	NA	NA	NA	#N/A	#N/A	3.70824	3.82156	1.08251e-05	0.000525258	1	-0.282803	-0.788732	0.242807	0.733863	-1	1	-1.07799	-1.48083	0.0132716	0.194991	-1	1	-0.795187	-0.692101	0.113492	0.747911	1	0	TXN	38
ENSMUSG00000030798	Cd37	CD37 antigen	RNA	adipose	1	NA	NA	NA	NA	NA	NA	NA	NA	#N/A	NA	NA	NA	NA	NA	NA	NA	NA	#N/A	#N/A	1.69443	1.78786	7.57756e-05	0.00175459	1	-0.218816	-0.439152	0.277512	0.754223	-1	1	-0.916276	-1.04368	0.0101323	0.187122	-1	1	-0.69746	-0.604528	0.0399835	0.743376	1	0	TXN	6
ENSMUSG00000030805	Stx4a	syntaxin 4A (placental)	RNA	adipose	1	NA	NA	NA	NA	NA	NA	NA	NA	#N/A	NA	NA	NA	NA	NA	NA	NA	NA	#N/A	#N/A	0.563072	0.507007	0.0146896	0.066236	1	-0.0478187	-0.103559	1	1	-1	1	-0.276922	-0.37242	0.0947195	0.386178	-1	1	-0.229104	-0.26886	0.190251	0.776705	1	0	NA	1
ENSMUSG00000030844	Rgs10	regulator of G-protein signalling 10	RNA	adipose	1	NA	NA	NA	NA	NA	NA	NA	NA	#N/A	NA	NA	NA	NA	NA	NA	NA	NA	#N/A	#N/A	1.91742	2.06833	2.16502e-05	0.000747987	1	-0.14371	-0.184849	0.400182	0.816987	-1	1	-0.865959	-1.10716	0.0172119	0.206002	-1	1	-0.722249	-0.922307	0.0503085	0.743376	1	0	TXN	17
ENSMUSG00000030867	Plk1	polo like kinase 1	RNA	adipose	1	NA	NA	NA	NA	NA	NA	NA	NA	#N/A	NA	NA	NA	NA	NA	NA	NA	NA	#N/A	#N/A	1.85483	1.86934	7.57756e-05	0.00175459	1	-0.438285	-0.387838	0.120656	0.658548	-1	1	-0.733842	-0.456438	0.049943	0.298337	-1	1	-0.295557	-0.0685995	0.604813	0.922785	1	0	TXN	1
ENSMUSG00000030894	Tpp1	tripeptidyl peptidase I	RNA	adipose	1	NA	NA	NA	NA	NA	NA	NA	NA	#N/A	NA	NA	NA	NA	NA	NA	NA	NA	#N/A	#N/A	0.929375	0.81377	1.08251e-05	0.000525258	1	0.0667178	0.186176	0.66072	0.910604	1	0	-0.320657	-0.0613301	0.211024	0.543745	-1	1	-0.387375	-0.247506	0.0770053	0.743376	0	0	NA	7
ENSMUSG00000031004	Mki67	antigen identified by monoclonal antibody Ki 67	RNA	adipose	1	NA	NA	NA	NA	NA	NA	NA	NA	#N/A	NA	NA	NA	NA	NA	NA	NA	NA	#N/A	#N/A	2.14298	2.01505	4.33004e-05	0.00120388	1	0.00791906	0.0466435	0.968239	0.996224	1	0	-0.605682	-0.53662	0.156401	0.475633	-1	1	-0.613601	-0.583264	0.190251	0.776705	0	0	NA	3
ENSMUSG00000031007	Atp6ap2	ATPase, H+ transporting, lysosomal accessory protein 2	RNA	adipose	1	NA	NA	NA	NA	NA	NA	NA	NA	#N/A	NA	NA	NA	NA	NA	NA	NA	NA	#N/A	#N/A	0.925575	0.845454	2.16502e-05	0.000747987	1	-0.235981	-0.28209	0.242807	0.733863	-1	1	-0.382398	-0.201537	0.112754	0.413161	-1	1	-0.146418	0.0805525	0.73044	0.949248	1	0	NA	15
ENSMUSG00000031024	St5	suppression of tumorigenicity 5	RNA	adipose	1	NA	NA	NA	NA	NA	NA	NA	NA	#N/A	NA	NA	NA	NA	NA	NA	NA	NA	#N/A	#N/A	-0.557273	-0.54369	0.0114962	0.055482	-1	0.269093	0.512602	0.315378	0.770048	1	1	0.395891	0.44623	0.1333	0.442572	1	1	0.126798	-0.066372	1	1	1	0	NA	1
ENSMUSG00000031101	Sash3	SAM and SH3 domain containing 3	RNA	adipose	1	NA	NA	NA	NA	NA	NA	NA	NA	#N/A	NA	NA	NA	NA	NA	NA	NA	NA	#N/A	#N/A	1.43585	1.7675	0.00287947	0.021328	1	-0.0751508	-0.114878	0.60378	0.89408	-1	1	-0.797698	-1.2927	0.0534759	0.298337	-1	1	-0.722547	-1.17782	0.093912	0.746397	1	0	NA	4
ENSMUSG00000031146	Plp2	proteolipid protein 2	RNA	adipose	1	NA	NA	NA	NA	NA	NA	NA	NA	#N/A	NA	NA	NA	NA	NA	NA	NA	NA	#N/A	#N/A	1.15227	1.28729	0.00287947	0.021328	1	-0.186401	-0.391198	0.446968	0.837742	-1	1	-0.348647	-0.496232	0.0434736	0.274384	-1	1	-0.162247	-0.105034	0.297326	0.8259	1	0	TXN	21
ENSMUSG00000031207	Msn	moesin	RNA	adipose	1	NA	NA	NA	NA	NA	NA	NA	NA	#N/A	NA	NA	NA	NA	NA	NA	NA	NA	#N/A	#N/A	0.918613	0.5923	0.000324753	0.00459418	1	-0.11205	-0.0869994	0.446968	0.837742	-1	1	-0.430626	-0.330266	0.0349867	0.258014	-1	1	-0.318576	-0.243266	0.135911	0.752723	1	0	TXN	2
ENSMUSG00000031216	Stard8	START domain containing 8	RNA	adipose	1	NA	NA	NA	NA	NA	NA	NA	NA	#N/A	NA	NA	NA	NA	NA	NA	NA	NA	#N/A	#N/A	0.946612	0.855419	0.000129901	0.00256702	1	0.0441703	-0.00259815	0.842105	0.962659	-1	1	-0.415655	-0.529235	0.156401	0.475633	-1	1	-0.459826	-0.526637	0.0770053	0.743376	1	0	NA	4
ENSMUSG00000031264	Btk	Bruton agammaglobulinemia tyrosine kinase	RNA	adipose	1	NA	NA	NA	NA	NA	NA	NA	NA	#N/A	NA	NA	NA	NA	NA	NA	NA	NA	#N/A	#N/A	2.38154	2.41266	4.33004e-05	0.00120388	1	-0.555275	-0.561312	0.0534759	0.603973	-1	1	-0.913278	-0.851322	0.0132716	0.194991	-1	1	-0.358004	-0.29001	0.258083	0.802972	1	0	TXN	10
ENSMUSG00000031283	Chrdl1	chordin-like 1	RNA	adipose	1	NA	NA	NA	NA	NA	NA	NA	NA	#N/A	NA	NA	NA	NA	NA	NA	NA	NA	#N/A	#N/A	-1.2648	-1.36759	0.00287947	0.021328	-1	0.452767	0.673102	0.182316	0.695311	1	1	1.43593	1.34807	0.000974258	0.174845	1	1	0.983167	0.674971	0.0141917	0.743376	1	0	TXN	6
ENSMUSG00000031342	Gpm6b	glycoprotein m6b	RNA	adipose	1	NA	NA	NA	NA	NA	NA	NA	NA	#N/A	NA	NA	NA	NA	NA	NA	NA	NA	#N/A	#N/A	1.41289	1.33284	2.16502e-05	0.000747987	1	-0.115016	-0.125213	0.446968	0.837742	-1	1	-0.740761	-0.64482	0.0220182	0.220054	-1	1	-0.625745	-0.519607	0.0399835	0.743376	1	0	TXN	4
ENSMUSG00000031355	Arhgap6	Rho GTPase activating protein 6	RNA	adipose	1	NA	NA	NA	NA	NA	NA	NA	NA	#N/A	NA	NA	NA	NA	NA	NA	NA	NA	#N/A	#N/A	1.50958	1.52509	7.57756e-05	0.00175459	1	-0.183869	-0.339966	0.356232	0.792112	-1	1	-0.315857	-0.382785	0.356232	0.67819	-1	1	-0.131988	-0.0428194	0.604813	0.922785	1	0	NA	18
ENSMUSG00000031373	Car5b	carbonic anhydrase 5b, mitochondrial	RNA	adipose	1	NA	NA	NA	NA	NA	NA	NA	NA	#N/A	NA	NA	NA	NA	NA	NA	NA	NA	#N/A	#N/A	-1.10883	-1.41222	0.00105003	0.0103885	-1	0.335164	0.615412	0.277512	0.754223	1	1	0.735769	0.875162	0.0172119	0.206002	1	1	0.400605	0.259749	0.135911	0.752723	1	0	TXN	7
ENSMUSG00000031375	Bgn	biglycan	RNA	adipose	1	NA	NA	NA	NA	NA	NA	NA	NA	#N/A	NA	NA	NA	NA	NA	NA	NA	NA	#N/A	#N/A	1.38877	1.48934	0.000129901	0.00256702	1	-0.137422	-0.24578	0.277512	0.754223	-1	1	-0.560687	-0.759264	0.0349867	0.258014	-1	1	-0.423265	-0.513484	0.093912	0.746397	1	0	TXN	28
ENSMUSG00000031378	Abcd1	ATP-binding cassette, sub-family D (ALD), member 1	RNA	adipose	1	NA	NA	NA	NA	NA	NA	NA	NA	#N/A	NA	NA	NA	NA	NA	NA	NA	NA	#N/A	#N/A	1.15448	0.971782	0.00105003	0.0103885	1	-0.124039	-0.102949	0.719695	0.927924	-1	1	-0.578192	-0.664864	0.1333	0.442572	-1	1	-0.454152	-0.561915	0.093912	0.746397	1	0	NA	10
ENSMUSG00000031387	Renbp	renin binding protein	RNA	adipose	1	NA	NA	NA	NA	NA	NA	NA	NA	#N/A	NA	NA	NA	NA	NA	NA	NA	NA	#N/A	#N/A	1.93959	1.89381	2.16502e-05	0.000747987	1	-0.529339	-0.891495	0.11119	0.638633	-1	1	-0.631431	-0.590632	0.112754	0.413161	-1	1	-0.102092	0.300864	0.859748	0.979328	1	0	NA	44
ENSMUSG00000031434	Morc4	microrchidia 4	RNA	adipose	1	NA	NA	NA	NA	NA	NA	NA	NA	#N/A	NA	NA	NA	NA	NA	NA	NA	NA	#N/A	#N/A	-1.20242	-1.44458	0.00058006	0.00709294	-1	0.430589	0.663496	0.0660737	0.610861	1	1	0.865109	0.722197	0.00166148	0.174845	1	1	0.43452	0.0587012	0.135911	0.752723	1	0	TXN	6
ENSMUSG00000031438	Rnf128	ring finger protein 128	RNA	adipose	1	NA	NA	NA	NA	NA	NA	NA	NA	#N/A	NA	NA	NA	NA	NA	NA	NA	NA	#N/A	#N/A	3.67809	4.74321	0.00684146	0.0390838	1	-1.20061	-1.73467	0.0132716	0.577527	-1	1	-1.65541	-1.77897	0.00621034	0.181708	-1	1	-0.454797	-0.0442989	0.331137	0.84053	1	0	XN&TXN	24
ENSMUSG00000031447	Lamp1	lysosomal-associated membrane protein 1	RNA	adipose	1	NA	NA	NA	NA	NA	NA	NA	NA	#N/A	NA	NA	NA	NA	NA	NA	NA	NA	#N/A	#N/A	0.619354	0.588592	0.000180635	0.00340989	1	-0.105066	-0.100201	0.513074	0.873432	-1	1	-0.408105	-0.506474	0.00285596	0.177462	-1	1	-0.303039	-0.406273	0.0399835	0.743376	1	0	TXN	24
ENSMUSG00000031489	Adrb3	adrenergic receptor, beta 3	RNA	adipose	1	NA	NA	NA	NA	NA	NA	NA	NA	#N/A	NA	NA	NA	NA	NA	NA	NA	NA	#N/A	#N/A	-3.28402	-3.72118	7.57756e-05	0.00175459	-1	1.20358	1.80398	0.0788932	0.612289	1	1	2.40909	2.49036	0.000649505	0.174845	1	1	1.20551	0.686379	0.093912	0.746397	1	0	TXN	25
ENSMUSG00000031490	Eif4ebp1	eukaryotic translation initiation factor 4E binding protein 1	RNA	adipose	1	NA	NA	NA	NA	NA	NA	NA	NA	#N/A	NA	NA	NA	NA	NA	NA	NA	NA	#N/A	#N/A	-1.16109	-1.48927	0.00684146	0.0390838	-1	0.678374	0.75397	0.00413518	0.577527	1	1	1.01201	0.910423	0.00145056	0.174845	1	1	0.333632	0.156452	0.489428	0.89562	1	0	XN&TXN	22
ENSMUSG00000031506	Ptpn7	protein tyrosine phosphatase, non-receptor type 7	RNA	adipose	1	NA	NA	NA	NA	NA	NA	NA	NA	#N/A	NA	NA	NA	NA	NA	NA	NA	NA	#N/A	#N/A	2.29126	2.60887	2.16502e-05	0.000747987	1	-0.307986	-0.17157	0.315378	0.770048	-1	1	-1.17841	-0.601217	0.00762086	0.181708	-1	1	-0.870427	-0.429647	0.113492	0.747911	1	0	TXN	3
ENSMUSG00000031523	Dlc1	deleted in liver cancer 1	RNA	adipose	1	NA	NA	NA	NA	NA	NA	NA	NA	#N/A	NA	NA	NA	NA	NA	NA	NA	NA	#N/A	#N/A	-0.883738	-1.19946	0.0232306	0.0907776	-1	0.482684	0.349922	0.0652536	0.609567	1	1	0.649329	0.805512	0.0534759	0.298337	1	1	0.166645	0.45559	0.269443	0.8259	1	0	NA	37
ENSMUSG00000031591	Asah1	N-acylsphingosine amidohydrolase 1	RNA	adipose	1	NA	NA	NA	NA	NA	NA	NA	NA	#N/A	NA	NA	NA	NA	NA	NA	NA	NA	#N/A	#N/A	0.735275	0.804592	0.00105003	0.0103885	1	-0.106284	-0.146027	0.496698	0.853179	-1	1	-0.353112	-0.470432	0.0947195	0.386178	-1	1	-0.246828	-0.324405	0.340107	0.84053	1	0	NA	6
ENSMUSG00000031659	Adcy7	adenylate cyclase 7	RNA	adipose	1	NA	NA	NA	NA	NA	NA	NA	NA	#N/A	NA	NA	NA	NA	NA	NA	NA	NA	#N/A	#N/A	1.87793	1.7877	2.16502e-05	0.000747987	1	0.0381986	-0.0279938	0.780186	0.947391	-1	1	-0.880231	-1.12474	0.0172119	0.206002	-1	1	-0.91843	-1.09674	0.00777458	0.743376	1	0	TXN	16
ENSMUSG00000031661	Nkd1	naked cuticle 1	RNA	adipose	1	NA	NA	NA	NA	NA	NA	NA	NA	#N/A	NA	NA	NA	NA	NA	NA	NA	NA	#N/A	#N/A	-1.00586	-0.817974	0.00208924	0.0168422	-1	0.641632	0.599159	0.0721976	0.612289	1	1	0.6884	0.408722	0.0411379	0.274384	1	1	0.0467682	-0.190437	0.9296	0.992116	1	0	TXN	11
ENSMUSG00000031740	Mmp2	matrix metallopeptidase 2	RNA	adipose	1	NA	NA	NA	NA	NA	NA	NA	NA	#N/A	NA	NA	NA	NA	NA	NA	NA	NA	#N/A	#N/A	2.42021	2.52668	1.08251e-05	0.000525258	1	-0.483671	-0.782075	0.156401	0.675432	-1	1	-1.2439	-1.69076	0.00567235	0.177462	-1	1	-0.760226	-0.908682	0.135911	0.752723	1	0	TXN	3
ENSMUSG00000031785	Adgrg1	adhesion G protein-coupled receptor G1	RNA	adipose	1	NA	NA	NA	NA	NA	NA	NA	NA	#N/A	NA	NA	NA	NA	NA	NA	NA	NA	#N/A	#N/A	-0.844553	-0.92027	0.0114962	0.055482	-1	0.169109	0.0489041	0.60378	0.89408	1	1	0.707727	0.706842	0.0220182	0.220054	1	1	0.538618	0.657938	0.0244344	0.743376	1	0	TXN	32
ENSMUSG00000031827	Cotl1	coactosin-like 1 (Dictyostelium)	RNA	adipose	1	NA	NA	NA	NA	NA	NA	NA	NA	#N/A	NA	NA	NA	NA	NA	NA	NA	NA	#N/A	#N/A	2.12612	2.09645	2.16502e-05	0.000747987	1	-0.00862407	-0.257341	0.719695	0.927924	-1	1	-0.805251	-1.12682	0.0279287	0.236533	-1	1	-0.796627	-0.869478	0.0625257	0.743376	1	0	TXN	30
ENSMUSG00000031838	Ifi30	interferon gamma inducible protein 30	RNA	adipose	1	NA	NA	NA	NA	NA	NA	NA	NA	#N/A	NA	NA	NA	NA	NA	NA	NA	NA	#N/A	#N/A	2.15624	2.10634	1.08251e-05	0.000525258	1	-0.207939	-0.291613	0.356232	0.792112	-1	1	-0.805925	-0.879594	0.0434736	0.274384	-1	1	-0.597986	-0.587981	0.135911	0.752723	1	0	TXN	77
ENSMUSG00000031903	Pla2g15	phospholipase A2, group XV	RNA	adipose	1	NA	NA	NA	NA	NA	NA	NA	NA	#N/A	NA	NA	NA	NA	NA	NA	NA	NA	#N/A	#N/A	1.38305	1.28823	0.000205677	0.00340989	1	-0.125317	-0.266162	0.277512	0.754223	-1	1	-0.615576	-0.697099	0.0349867	0.258014	-1	1	-0.490259	-0.430936	0.0314685	0.743376	1	0	TXN	56
ENSMUSG00000031934	Panx1	pannexin 1	RNA	adipose	1	NA	NA	NA	NA	NA	NA	NA	NA	#N/A	NA	NA	NA	NA	NA	NA	NA	NA	#N/A	#N/A	1.62435	1.83407	0.0101369	0.0529648	1	-0.694149	-1.01044	0.277512	0.754223	-1	1	-1.12594	-1.11022	0.0788932	0.35738	-1	1	-0.431792	-0.099774	0.386508	0.859307	1	0	NA	2
ENSMUSG00000031955	Bcar1	breast cancer anti-estrogen resistance 1	RNA	adipose	1	NA	NA	NA	NA	NA	NA	NA	NA	#N/A	NA	NA	NA	NA	NA	NA	NA	NA	#N/A	#N/A	-0.716936	-0.803619	0.000725281	0.00803664	-1	0.0694379	0.145656	0.66072	0.910604	1	1	0.108993	0.308749	0.60378	0.839572	1	1	0.0395546	0.163092	1	1	1	0	NA	1
ENSMUSG00000031963	Bmper	BMP-binding endothelial regulator	RNA	adipose	1	NA	NA	NA	NA	NA	NA	NA	NA	#N/A	NA	NA	NA	NA	NA	NA	NA	NA	#N/A	#N/A	2.17515	2.00299	1.08251e-05	0.000525258	1	-0.729087	-0.453383	0.0788932	0.612289	-1	1	-1.11766	-1.16429	0.0101323	0.187122	-1	1	-0.388578	-0.710908	0.386508	0.859307	1	0	TXN	12
ENSMUSG00000032009	Sesn3	sestrin 3	RNA	adipose	1	NA	NA	NA	NA	NA	NA	NA	NA	#N/A	NA	NA	NA	NA	NA	NA	NA	NA	#N/A	#N/A	-0.958575	-0.822754	0.000129901	0.00256702	-1	0.388176	0.368759	0.0534759	0.603973	1	1	0.68247	0.407287	0.00762086	0.181708	1	1	0.294294	0.0385278	0.386508	0.859307	1	0	TXN	1
ENSMUSG00000032011	Thy1	thymus cell antigen 1, theta	RNA	adipose	1	NA	NA	NA	NA	NA	NA	NA	NA	#N/A	NA	NA	NA	NA	NA	NA	NA	NA	#N/A	#N/A	0.980641	0.86035	0.00388621	0.0264331	1	0.0325625	0.155749	0.66072	0.910604	1	0	-0.370319	-0.0840643	0.60378	0.839572	-1	1	-0.402881	-0.239814	0.222419	0.787537	0	0	NA	8
ENSMUSG00000032020	Ubash3b	ubiquitin associated and SH3 domain containing, B	RNA	adipose	1	NA	NA	NA	NA	NA	NA	NA	NA	#N/A	NA	NA	NA	NA	NA	NA	NA	NA	#N/A	#N/A	2.03728	1.98412	1.08251e-05	0.000525258	1	-0.144596	-0.0515232	0.400182	0.816987	-1	1	-0.770466	-0.796372	0.112754	0.413161	-1	1	-0.62587	-0.744848	0.135911	0.752723	1	0	NA	19
ENSMUSG00000032046	Abhd12	abhydrolase domain containing 12	RNA	adipose	1	NA	NA	NA	NA	NA	NA	NA	NA	#N/A	NA	NA	NA	NA	NA	NA	NA	NA	#N/A	#N/A	1.11983	1.02788	1.08251e-05	0.000525258	1	-0.171462	-0.284191	0.14147	0.675432	-1	1	-0.514607	-0.471803	0.00413518	0.177462	-1	1	-0.343145	-0.187612	0.0503085	0.743376	1	0	TXN	15
ENSMUSG00000032047	Acat1	acetyl-Coenzyme A acetyltransferase 1	RNA	adipose	1	NA	NA	NA	NA	NA	NA	NA	NA	#N/A	NA	NA	NA	NA	NA	NA	NA	NA	#N/A	#N/A	-0.834186	-0.781686	0.000324753	0.00459418	-1	0.51119	0.524316	0.0411379	0.583066	1	1	0.674157	0.585829	0.0220182	0.220054	1	1	0.162968	0.0615123	0.436281	0.875897	1	0	XN&TXN	19
ENSMUSG00000032076	Cadm1	cell adhesion molecule 1	RNA	adipose	1	NA	NA	NA	NA	NA	NA	NA	NA	#N/A	NA	NA	NA	NA	NA	NA	NA	NA	#N/A	#N/A	2.7629	3.44152	1.08251e-05	0.000525258	1	-0.542733	-0.776817	0.0652536	0.609567	-1	1	-1.44948	-1.41583	0.00567235	0.177462	-1	1	-0.906743	-0.639009	0.093912	0.746397	1	0	TXN	11
ENSMUSG00000032089	Il10ra	interleukin 10 receptor, alpha	RNA	adipose	1	NA	NA	NA	NA	NA	NA	NA	NA	#N/A	NA	NA	NA	NA	NA	NA	NA	NA	#N/A	#N/A	1.3188	1.23416	0.00150469	0.0132901	1	-0.192791	-0.428474	0.496698	0.853179	-1	1	-0.819443	-0.842326	0.0172119	0.206002	-1	1	-0.626652	-0.413851	0.113492	0.747911	1	0	TXN	4
ENSMUSG00000032122	Slc37a2	solute carrier family 37 (glycerol-3-phosphate transporter), member 2	RNA	adipose	1	NA	NA	NA	NA	NA	NA	NA	NA	#N/A	NA	NA	NA	NA	NA	NA	NA	NA	#N/A	#N/A	3.97068	4.15045	1.08251e-05	0.000525258	1	-0.224216	-0.18573	0.548962	0.873432	-1	1	-1.19346	-1.70282	0.0220182	0.220054	-1	1	-0.969241	-1.51709	0.0625257	0.743376	1	0	TXN	30
ENSMUSG00000032125	Robo4	roundabout guidance receptor 4	RNA	adipose	1	NA	NA	NA	NA	NA	NA	NA	NA	#N/A	NA	NA	NA	NA	NA	NA	NA	NA	#N/A	#N/A	-1.08741	-1.32756	0.00287947	0.021328	-1	0.534595	0.290055	0.0788932	0.612289	1	1	0.636271	0.98111	0.156401	0.475633	1	1	0.101675	0.691055	0.604813	0.922785	1	0	NA	5
ENSMUSG00000032216	Nedd4	neural precursor cell expressed, developmentally down-regulated 4	RNA	adipose	1	NA	NA	NA	NA	NA	NA	NA	NA	#N/A	NA	NA	NA	NA	NA	NA	NA	NA	#N/A	#N/A	-0.734515	-0.780355	0.00318565	0.0235158	-1	0.344722	0.408997	0.156401	0.675432	1	1	0.597512	0.386334	0.0349867	0.258014	1	1	0.252789	-0.0226639	0.436281	0.875897	1	0	TXN	27
ENSMUSG00000032220	Myo1e	myosin IE	RNA	adipose	1	NA	NA	NA	NA	NA	NA	NA	NA	#N/A	NA	NA	NA	NA	NA	NA	NA	NA	#N/A	#N/A	2.47487	2.7945	2.16502e-05	0.000747987	1	-0.131492	-0.624655	0.842105	0.962659	-1	1	-1.02743	-1.33845	0.00210007	0.174845	-1	1	-0.895937	-0.713799	0.00777458	0.743376	1	0	TXN	26
ENSMUSG00000032254	Kif23	kinesin family member 23	RNA	adipose	1	NA	NA	NA	NA	NA	NA	NA	NA	#N/A	NA	NA	NA	NA	NA	NA	NA	NA	#N/A	#N/A	1.44632	1.48735	0.000205677	0.00340989	1	-0.00435852	-0.0718422	1	1	-1	1	-0.351183	-0.300812	0.400182	0.71046	-1	1	-0.346824	-0.228969	0.489428	0.89562	1	0	NA	2
ENSMUSG00000032294	Pkm	pyruvate kinase, muscle	RNA	adipose	1	NA	NA	NA	NA	NA	NA	NA	NA	#N/A	NA	NA	NA	NA	NA	NA	NA	NA	#N/A	#N/A	1.01554	1.00894	0.000324753	0.00459418	1	-0.460226	-0.620673	0.0434736	0.583066	-1	1	-0.694789	-0.684689	0.0101323	0.187122	-1	1	-0.234563	-0.0640155	0.30963	0.84053	1	0	XN&TXN	6
ENSMUSG00000032311	Nrg4	neuregulin 4	RNA	adipose	1	NA	NA	NA	NA	NA	NA	NA	NA	#N/A	NA	NA	NA	NA	NA	NA	NA	NA	#N/A	#N/A	-2.43663	-2.45611	1.08251e-05	0.000525258	-1	0.557804	0.431649	0.112754	0.638633	1	1	1.32547	1.15599	0.00762086	0.181708	1	1	0.767668	0.72434	0.113492	0.747911	1	0	TXN	3
ENSMUSG00000032359	Ctsh	cathepsin H	RNA	adipose	1	NA	NA	NA	NA	NA	NA	NA	NA	#N/A	NA	NA	NA	NA	NA	NA	NA	NA	#N/A	#N/A	0.740134	0.896602	0.00519604	0.0321686	1	-0.246216	-0.454546	0.037253	0.583066	-1	1	-0.434224	-0.428768	0.0172119	0.206002	-1	1	-0.188008	0.0257775	0.331137	0.84053	1	0	XN&TXN	7
ENSMUSG00000032381	Ciao2a	cytosolic iron-sulfur assembly component 2A	RNA	adipose	1	NA	NA	NA	NA	NA	NA	NA	NA	#N/A	NA	NA	NA	NA	NA	NA	NA	NA	#N/A	#N/A	0.825614	0.948315	0.00105003	0.0103885	1	-0.188987	-0.373682	0.182316	0.695311	-1	1	-0.302571	-0.335265	0.112754	0.413161	-1	1	-0.113584	0.0384171	0.545701	0.912757	1	0	NA	1
ENSMUSG00000032437	Stt3b	STT3, subunit of the oligosaccharyltransferase complex, homolog B (S. cerevisiae)	RNA	adipose	1	NA	NA	NA	NA	NA	NA	NA	NA	#N/A	NA	NA	NA	NA	NA	NA	NA	NA	#N/A	#N/A	-0.402967	-0.245542	0.0146896	0.066236	-1	0.11363	0.109915	0.496698	0.853179	1	1	0.190592	0.0770363	0.315378	0.644029	1	1	0.0769616	-0.0328788	0.796174	0.9675	1	0	NA	5
ENSMUSG00000032527	Pccb	propionyl Coenzyme A carboxylase, beta polypeptide	RNA	adipose	1	NA	NA	NA	NA	NA	NA	NA	NA	#N/A	NA	NA	NA	NA	NA	NA	NA	NA	#N/A	#N/A	-1.10936	-1.20298	2.16502e-05	0.000747987	-1	0.356936	0.325979	0.0349867	0.577527	1	1	0.707284	0.690465	0.00145056	0.174845	1	1	0.350348	0.364487	0.0770053	0.743376	1	0	XN&TXN	12
ENSMUSG00000032531	Amotl2	angiomotin-like 2	RNA	adipose	1	NA	NA	NA	NA	NA	NA	NA	NA	#N/A	NA	NA	NA	NA	NA	NA	NA	NA	#N/A	#N/A	-0.969925	-1.30159	0.0146896	0.066236	-1	0.375745	0.558947	0.277512	0.754223	1	1	0.830234	1.15391	0.0349867	0.258014	1	1	0.454489	0.594966	0.161497	0.76773	1	0	TXN	19
ENSMUSG00000032562	Gnai2	guanine nucleotide binding protein (G protein), alpha inhibiting 2	RNA	adipose	1	NA	NA	NA	NA	NA	NA	NA	NA	#N/A	NA	NA	NA	NA	NA	NA	NA	NA	#N/A	#N/A	0.539989	0.388891	0.00208924	0.0168422	1	0.026706	-0.0413233	1	1	-1	1	-0.222143	-0.261857	0.0434736	0.274384	-1	1	-0.248849	-0.220534	0.0132277	0.743376	1	0	TXN	1
ENSMUSG00000032643	Fhl3	four and a half LIM domains 3	RNA	adipose	1	NA	NA	NA	NA	NA	NA	NA	NA	#N/A	NA	NA	NA	NA	NA	NA	NA	NA	#N/A	#N/A	2.21692	2.45499	0.000244805	0.00399769	1	-0.347962	-0.140319	0.211024	0.717351	-1	1	-1.17214	-1.23893	0.00298772	0.177462	-1	1	-0.824177	-1.09861	0.0399835	0.743376	1	0	TXN	4
ENSMUSG00000032698	Lmo2	LIM domain only 2	RNA	adipose	1	NA	NA	NA	NA	NA	NA	NA	NA	#N/A	NA	NA	NA	NA	NA	NA	NA	NA	#N/A	#N/A	1.81698	1.77019	1.08251e-05	0.000525258	1	-0.172483	-0.0291199	0.400182	0.816987	-1	1	-0.767292	-0.680927	0.0172119	0.206002	-1	1	-0.594809	-0.651807	0.0770053	0.743376	1	0	TXN	8
ENSMUSG00000032702	Kank1	KN motif and ankyrin repeat domains 1	RNA	adipose	1	NA	NA	NA	NA	NA	NA	NA	NA	#N/A	NA	NA	NA	NA	NA	NA	NA	NA	#N/A	#N/A	-1.18306	-1.17501	0.000205677	0.00340989	-1	-0.123957	-0.00581254	0.60378	0.89408	-1	0	0.307151	0.387964	0.182316	0.510057	1	1	0.431108	0.393777	0.190251	0.776705	0	0	NA	5
ENSMUSG00000032725	Folr2	folate receptor 2 (fetal)	RNA	adipose	1	NA	NA	NA	NA	NA	NA	NA	NA	#N/A	NA	NA	NA	NA	NA	NA	NA	NA	#N/A	#N/A	2.04	2.07517	4.33004e-05	0.00120388	1	-0.467616	-0.857324	0.1333	0.658548	-1	1	-1.16567	-1.39931	0.00567235	0.177462	-1	1	-0.698053	-0.541988	0.0503085	0.743376	1	0	TXN	18
ENSMUSG00000032741	Tpcn1	two pore channel 1	RNA	adipose	1	NA	NA	NA	NA	NA	NA	NA	NA	#N/A	NA	NA	NA	NA	NA	NA	NA	NA	#N/A	#N/A	0.517865	0.637701	0.00519604	0.0321686	1	-0.034529	-0.26922	0.842105	0.962659	-1	1	-0.199764	-0.259865	0.112754	0.413161	-1	1	-0.165235	0.00935484	0.604813	0.922785	1	0	NA	2
ENSMUSG00000032802	Srxn1	sulfiredoxin 1 homolog (S. cerevisiae)	RNA	adipose	1	NA	NA	NA	NA	NA	NA	NA	NA	#N/A	NA	NA	NA	NA	NA	NA	NA	NA	#N/A	#N/A	2.09836	2.02193	7.57756e-05	0.00175459	1	-0.941733	-1.17941	0.0279287	0.577527	-1	1	-1.23874	-1.24662	0.00567235	0.177462	-1	1	-0.297009	-0.0672087	0.436281	0.875897	1	0	XN&TXN	31
ENSMUSG00000032870	Smap2	small ArfGAP 2	RNA	adipose	1	NA	NA	NA	NA	NA	NA	NA	NA	#N/A	NA	NA	NA	NA	NA	NA	NA	NA	#N/A	#N/A	1.02815	1.15538	7.57756e-05	0.00175459	1	-0.177672	-0.413366	0.1333	0.658548	-1	1	-0.641341	-0.881446	0.00762086	0.181708	-1	1	-0.463669	-0.46808	0.0187577	0.743376	1	0	TXN	9
ENSMUSG00000032898	Fbxo21	F-box protein 21	RNA	adipose	1	NA	NA	NA	NA	NA	NA	NA	NA	#N/A	NA	NA	NA	NA	NA	NA	NA	NA	#N/A	#N/A	-0.994028	-1.00625	0.000487129	0.00603897	-1	0.174563	0.00581269	0.719695	0.927924	1	1	0.830894	0.712886	0.0132716	0.194991	1	1	0.65633	0.707074	0.0399835	0.743376	1	0	TXN	15
ENSMUSG00000032946	Rasgrp2	RAS, guanyl releasing protein 2	RNA	adipose	1	NA	NA	NA	NA	NA	NA	NA	NA	#N/A	NA	NA	NA	NA	NA	NA	NA	NA	#N/A	#N/A	-0.887115	-1.20635	0.00519604	0.0321686	-1	0.449725	0.469965	0.0947195	0.615414	1	1	0.654029	0.805363	0.0279287	0.236533	1	1	0.204305	0.335398	0.386508	0.859307	1	0	TXN	5
ENSMUSG00000033022	Cdo1	cysteine dioxygenase 1, cytosolic	RNA	adipose	1	NA	NA	NA	NA	NA	NA	NA	NA	#N/A	NA	NA	NA	NA	NA	NA	NA	NA	#N/A	#N/A	-1.76659	-1.75063	0.000181651	0.00340989	-1	0.448003	0.620313	0.211024	0.717351	1	1	1.20322	1.32344	0.00286821	0.177462	1	1	0.755216	0.703126	0.0421538	0.743376	1	0	TXN	12
ENSMUSG00000033060	Lmo7	LIM domain only 7	RNA	adipose	1	NA	NA	NA	NA	NA	NA	NA	NA	#N/A	NA	NA	NA	NA	NA	NA	NA	NA	#N/A	#N/A	-1.01735	-0.888103	7.57756e-05	0.00175459	-1	0.49859	0.497448	0.0947195	0.615414	1	1	0.727204	0.50469	0.0132716	0.194991	1	1	0.228614	0.00724179	0.604813	0.922785	1	0	TXN	9
ENSMUSG00000033066	Gas7	growth arrest specific 7	RNA	adipose	1	NA	NA	NA	NA	NA	NA	NA	NA	#N/A	NA	NA	NA	NA	NA	NA	NA	NA	#N/A	#N/A	1.54696	1.49996	7.57756e-05	0.00175459	1	0.0357857	0.0249921	0.968239	0.996224	1	0	-0.482847	-0.442468	0.0788932	0.35738	-1	1	-0.518633	-0.46746	0.0503085	0.743376	0	0	NA	27
ENSMUSG00000033161	Atp1a1	ATPase, Na+/K+ transporting, alpha 1 polypeptide	RNA	adipose	1	NA	NA	NA	NA	NA	NA	NA	NA	#N/A	NA	NA	NA	NA	NA	NA	NA	NA	#N/A	#N/A	1.00816	1.2842	0.0114962	0.055482	1	-0.3879	-0.223792	0.0947195	0.615414	-1	1	-0.654584	-0.497218	0.00413518	0.177462	-1	1	-0.266684	-0.273426	0.297326	0.8259	1	0	TXN	4
ENSMUSG00000033174	Mgll	monoglyceride lipase	RNA	adipose	1	NA	NA	NA	NA	NA	NA	NA	NA	#N/A	NA	NA	NA	NA	NA	NA	NA	NA	#N/A	#N/A	-0.795636	-1.14632	0.0255258	0.0994911	-1	0.663682	0.636729	0.0246815	0.577527	1	1	0.846817	0.999278	0.00700082	0.181708	1	1	0.183136	0.362548	0.309129	0.84053	1	0	XN&TXN	77
ENSMUSG00000033207	Mamdc2	MAM domain containing 2	RNA	adipose	1	NA	NA	NA	NA	NA	NA	NA	NA	#N/A	NA	NA	NA	NA	NA	NA	NA	NA	#N/A	#N/A	2.04228	2.36325	0.000129901	0.00256702	1	-0.660914	-0.758744	0.0947195	0.615414	-1	1	-1.32215	-1.17054	0.0220182	0.220054	-1	1	-0.661237	-0.411797	0.436281	0.875897	1	0	TXN	5
ENSMUSG00000033220	Rac2	Rac family small GTPase 2	RNA	adipose	1	NA	NA	NA	NA	NA	NA	NA	NA	#N/A	NA	NA	NA	NA	NA	NA	NA	NA	#N/A	#N/A	1.79236	1.63985	0.000487129	0.00603897	1	-0.107142	-0.3587	0.496698	0.853179	-1	1	-0.837447	-0.886841	0.0279287	0.236533	-1	1	-0.730305	-0.528141	0.0770053	0.743376	1	0	TXN	60
ENSMUSG00000033307	Mif	macrophage migration inhibitory factor (glycosylation-inhibiting factor)	RNA	adipose	1	NA	NA	NA	NA	NA	NA	NA	NA	#N/A	NA	NA	NA	NA	NA	NA	NA	NA	#N/A	#N/A	0.345543	0.600428	0.0089307	0.0472131	1	-0.234294	-0.323156	0.156401	0.675432	-1	1	-0.319075	-0.556057	0.1333	0.442572	-1	1	-0.0847808	-0.232901	0.666475	0.939093	1	0	NA	10
ENSMUSG00000033377	Palmd	palmdelphin	RNA	adipose	1	NA	NA	NA	NA	NA	NA	NA	NA	#N/A	NA	NA	NA	NA	NA	NA	NA	NA	#N/A	#N/A	-1.27945	-1.62687	0.00388621	0.0264331	-1	0.691816	0.819036	0.0652536	0.609567	1	1	1.10381	0.702734	0.00762086	0.181708	1	1	0.411995	-0.116302	0.489428	0.89562	1	0	TXN	32
ENSMUSG00000033379	Atp6v0b	ATPase, H+ transporting, lysosomal V0 subunit B	RNA	adipose	1	NA	NA	NA	NA	NA	NA	NA	NA	#N/A	NA	NA	NA	NA	NA	NA	NA	NA	#N/A	#N/A	1.11163	1.07465	1.08251e-05	0.000525258	1	-0.30073	-0.411021	0.1333	0.658548	-1	1	-0.600981	-0.620201	0.0279287	0.236533	-1	1	-0.300251	-0.20918	0.113492	0.747911	1	0	TXN	19
ENSMUSG00000033386	Frrs1	ferric-chelate reductase 1	RNA	adipose	1	NA	NA	NA	NA	NA	NA	NA	NA	#N/A	NA	NA	NA	NA	NA	NA	NA	NA	#N/A	#N/A	1.27967	1.07055	4.33004e-05	0.00120388	1	-0.141162	-0.051111	0.60378	0.89408	-1	1	-0.544901	-0.463049	0.0947195	0.386178	-1	1	-0.403738	-0.411938	0.161497	0.76773	1	0	NA	8
ENSMUSG00000033453	Adamts15	a disintegrin-like and metallopeptidase (reprolysin type) with thrombospondin type 1 motif, 15	RNA	adipose	1	NA	NA	NA	NA	NA	NA	NA	NA	#N/A	NA	NA	NA	NA	NA	NA	NA	NA	#N/A	#N/A	1.33672	1.12038	0.000129901	0.00256702	1	-0.533257	-0.327887	0.1333	0.658548	-1	1	-0.792983	-0.3891	0.0172119	0.206002	-1	1	-0.259726	-0.0612131	0.545701	0.912757	1	0	TXN	2
ENSMUSG00000033576	Apol6	apolipoprotein L 6	RNA	adipose	1	NA	NA	NA	NA	NA	NA	NA	NA	#N/A	NA	NA	NA	NA	NA	NA	NA	NA	#N/A	#N/A	-0.887621	-1.24864	0.0232306	0.0907776	-1	0.402769	0.622575	0.156401	0.675432	1	1	0.814454	0.861766	0.0220182	0.220054	1	1	0.411685	0.239191	0.161497	0.76773	1	0	TXN	34
ENSMUSG00000033581	Igf2bp2	insulin-like growth factor 2 mRNA binding protein 2	RNA	adipose	1	NA	NA	NA	NA	NA	NA	NA	NA	#N/A	NA	NA	NA	NA	NA	NA	NA	NA	#N/A	#N/A	2.64264	2.75396	1.08251e-05	0.000525258	1	-0.374057	-0.344695	0.182316	0.695311	-1	1	-1.18385	-1.47991	0.00567235	0.177462	-1	1	-0.809789	-1.13521	0.0770053	0.743376	1	0	TXN	34
ENSMUSG00000033777	Tlr13	toll-like receptor 13	RNA	adipose	1	NA	NA	NA	NA	NA	NA	NA	NA	#N/A	NA	NA	NA	NA	NA	NA	NA	NA	#N/A	#N/A	3.68902	3.7777	1.08251e-05	0.000525258	1	-0.510782	-0.536675	0.112754	0.638633	-1	1	-1.68101	-1.64377	0.00567235	0.177462	-1	1	-1.17023	-1.1071	0.093912	0.746397	1	0	TXN	41
ENSMUSG00000033825	Tpsb2	tryptase beta 2	RNA	adipose	1	NA	NA	NA	NA	NA	NA	NA	NA	#N/A	NA	NA	NA	NA	NA	NA	NA	NA	#N/A	#N/A	2.4404	2.71212	0.000487129	0.00603897	1	-1.59387	-2.37292	0.0652536	0.609567	-1	1	-2.05242	-2.66016	0.00210007	0.174845	-1	1	-0.458549	-0.287245	0.863307	0.979328	1	0	TXN	14
ENSMUSG00000033849	B3galt2	UDP-Gal:betaGlcNAc beta 1,3-galactosyltransferase, polypeptide 2	RNA	adipose	1	NA	NA	NA	NA	NA	NA	NA	NA	#N/A	NA	NA	NA	NA	NA	NA	NA	NA	#N/A	#N/A	-1.52068	-1.49237	0.00100356	0.0103885	-1	0.435624	0.361935	0.1333	0.658548	1	1	0.795417	0.495275	0.0434736	0.274384	1	1	0.359793	0.13334	0.436281	0.875897	1	0	TXN	24
ENSMUSG00000034006	Pqlc1	PQ loop repeat containing 1	RNA	adipose	1	NA	NA	NA	NA	NA	NA	NA	NA	#N/A	NA	NA	NA	NA	NA	NA	NA	NA	#N/A	#N/A	0.950547	1.12798	0.00388621	0.0264331	1	-0.273168	-0.15337	0.182316	0.695311	-1	1	-0.804938	-0.77468	0.00145056	0.174845	-1	1	-0.53177	-0.62131	0.0399835	0.743376	1	0	TXN	15
ENSMUSG00000034116	Vav1	vav 1 oncogene	RNA	adipose	1	NA	NA	NA	NA	NA	NA	NA	NA	#N/A	NA	NA	NA	NA	NA	NA	NA	NA	#N/A	#N/A	1.51374	1.81	0.00150469	0.0132901	1	0.227006	-0.0784736	0.968239	0.996224	-1	1	-0.762649	-0.737304	0.1333	0.442572	-1	1	-0.989654	-0.658831	0.0141917	0.743376	1	0	NA	3
ENSMUSG00000034165	Ccnd3	cyclin D3	RNA	adipose	1	NA	NA	NA	NA	NA	NA	NA	NA	#N/A	NA	NA	NA	NA	NA	NA	NA	NA	#N/A	#N/A	-0.611847	-0.646949	0.00150469	0.0132901	-1	0.217954	0.313022	0.0788932	0.612289	1	1	0.481787	0.455277	0.00210007	0.174845	1	1	0.263833	0.142255	0.190251	0.776705	1	0	TXN	3
ENSMUSG00000034226	Rhov	ras homolog family member V	RNA	adipose	1	NA	NA	NA	NA	NA	NA	NA	NA	#N/A	NA	NA	NA	NA	NA	NA	NA	NA	#N/A	#N/A	1.47279	1.6843	0.000725281	0.00803664	1	0.104548	-0.153633	0.904826	0.97828	-1	1	-0.691331	-1.15027	0.156401	0.475633	-1	1	-0.795878	-0.996632	0.144913	0.76773	1	0	NA	2
ENSMUSG00000034265	Zdhhc14	zinc finger, DHHC domain containing 14	RNA	adipose	1	NA	NA	NA	NA	NA	NA	NA	NA	#N/A	NA	NA	NA	NA	NA	NA	NA	NA	#N/A	#N/A	1.16465	1.11441	0.000487129	0.00603897	1	-0.385455	-0.19337	0.315378	0.770048	-1	1	-0.646754	-0.408366	0.112754	0.413161	-1	1	-0.261299	-0.214996	0.489428	0.89562	1	0	NA	2
ENSMUSG00000034424	Gcsh	glycine cleavage system protein H (aminomethyl carrier)	RNA	adipose	1	NA	NA	NA	NA	NA	NA	NA	NA	#N/A	NA	NA	NA	NA	NA	NA	NA	NA	#N/A	#N/A	-0.53251	-0.720853	0.000725281	0.00803664	-1	0.185765	0.35298	0.400182	0.816987	1	1	0.329308	0.404848	0.0274184	0.236533	1	1	0.143543	0.0518681	0.436281	0.875897	1	0	TXN	5
ENSMUSG00000034593	Myo5a	myosin VA	RNA	adipose	1	NA	NA	NA	NA	NA	NA	NA	NA	#N/A	NA	NA	NA	NA	NA	NA	NA	NA	#N/A	#N/A	1.32774	1.10771	0.000205677	0.00340989	1	-0.332483	-0.252875	0.182316	0.695311	-1	1	-0.603574	-0.611455	0.0132716	0.194991	-1	1	-0.27109	-0.358581	0.340107	0.84053	1	0	TXN	9
ENSMUSG00000034595	Ppp1r18	protein phosphatase 1, regulatory subunit 18	RNA	adipose	1	NA	NA	NA	NA	NA	NA	NA	NA	#N/A	NA	NA	NA	NA	NA	NA	NA	NA	#N/A	#N/A	0.91874	1.04974	0.00150469	0.0132901	1	0.118613	-0.165696	0.968239	0.996224	-1	1	-0.494528	-0.671254	0.0434736	0.274384	-1	1	-0.613141	-0.505558	0.0106129	0.743376	1	0	TXN	4
ENSMUSG00000034612	Chst11	carbohydrate sulfotransferase 11	RNA	adipose	1	NA	NA	NA	NA	NA	NA	NA	NA	#N/A	NA	NA	NA	NA	NA	NA	NA	NA	#N/A	#N/A	1.35768	1.19469	7.57756e-05	0.00175459	1	-0.226581	-0.224081	0.277512	0.754223	-1	1	-0.643413	-0.535167	0.0101323	0.187122	-1	1	-0.416831	-0.311086	0.093912	0.746397	1	0	TXN	8
ENSMUSG00000034641	Cd300ld	CD300 molecule like family member d	RNA	adipose	1	NA	NA	NA	NA	NA	NA	NA	NA	#N/A	NA	NA	NA	NA	NA	NA	NA	NA	#N/A	#N/A	2.81736	2.84196	1.08251e-05	0.000525258	1	-0.414616	-0.728227	0.315378	0.770048	-1	1	-0.975386	-0.990836	0.0434736	0.274384	-1	1	-0.56077	-0.262609	0.222419	0.787537	1	0	TXN	57
ENSMUSG00000034652	Cd300a	CD300A molecule	RNA	adipose	1	NA	NA	NA	NA	NA	NA	NA	NA	#N/A	NA	NA	NA	NA	NA	NA	NA	NA	#N/A	#N/A	3.19382	3.38017	1.08251e-05	0.000525258	1	-0.405946	-0.433387	0.156401	0.675432	-1	1	-1.04151	-1.17615	0.0132716	0.194991	-1	1	-0.635559	-0.74276	0.093912	0.746397	1	0	TXN	26
ENSMUSG00000034707	Gns	glucosamine (N-acetyl)-6-sulfatase	RNA	adipose	1	NA	NA	NA	NA	NA	NA	NA	NA	#N/A	NA	NA	NA	NA	NA	NA	NA	NA	#N/A	#N/A	0.690683	0.661418	7.57756e-05	0.00175459	1	-0.205944	-0.297675	0.191224	0.717351	-1	1	-0.509778	-0.487743	0.0132716	0.194991	-1	1	-0.303834	-0.190068	0.222419	0.787537	1	0	TXN	6
ENSMUSG00000034708	Grn	granulin	RNA	adipose	1	NA	NA	NA	NA	NA	NA	NA	NA	#N/A	NA	NA	NA	NA	NA	NA	NA	NA	#N/A	#N/A	1.63954	1.68512	1.08251e-05	0.000525258	1	-0.405007	-0.609238	0.182316	0.695311	-1	1	-0.793073	-0.991793	0.0221845	0.220054	-1	1	-0.388066	-0.382555	0.135911	0.752723	1	0	TXN	15
ENSMUSG00000034781	Gna11	guanine nucleotide binding protein, alpha 11	RNA	adipose	1	NA	NA	NA	NA	NA	NA	NA	NA	#N/A	NA	NA	NA	NA	NA	NA	NA	NA	#N/A	#N/A	-0.853831	-0.666535	0.000725281	0.00803664	-1	0.116474	0.0424338	0.446968	0.837742	1	1	0.478768	0.45861	0.0434736	0.274384	1	1	0.362294	0.416176	0.161497	0.76773	1	0	TXN	7
ENSMUSG00000034807	Colgalt1	collagen beta(1-O)galactosyltransferase 1	RNA	adipose	1	NA	NA	NA	NA	NA	NA	NA	NA	#N/A	NA	NA	NA	NA	NA	NA	NA	NA	#N/A	#N/A	1.14321	1.1334	2.16502e-05	0.000747987	1	-0.190734	-0.103494	0.156401	0.675432	-1	1	-0.485528	-0.511989	0.0132716	0.194991	-1	1	-0.294794	-0.408496	0.135911	0.752723	1	0	TXN	55
ENSMUSG00000034810	Scn7a	sodium channel, voltage-gated, type VII, alpha	RNA	adipose	1	NA	NA	NA	NA	NA	NA	NA	NA	#N/A	NA	NA	NA	NA	NA	NA	NA	NA	#N/A	#N/A	-0.860752	-0.934548	0.0146896	0.066236	-1	0.140984	-0.0251711	0.400182	0.816987	-1	0	0.631349	0.488311	0.0279287	0.236533	1	1	0.490366	0.513482	0.0625257	0.743376	0	0	TXN	3
ENSMUSG00000034842	Art3	ADP-ribosyltransferase 3	RNA	adipose	1	NA	NA	NA	NA	NA	NA	NA	NA	#N/A	NA	NA	NA	NA	NA	NA	NA	NA	#N/A	#N/A	-1.45171	-1.67873	0.00388621	0.0264331	-1	0.527559	0.569621	0.182316	0.695311	1	1	1.05842	1.20908	0.0652536	0.327256	1	1	0.530861	0.639459	0.190251	0.776705	1	0	NA	7
ENSMUSG00000034854	Mfsd12	major facilitator superfamily domain containing 12	RNA	adipose	1	NA	NA	NA	NA	NA	NA	NA	NA	#N/A	NA	NA	NA	NA	NA	NA	NA	NA	#N/A	#N/A	2.1096	2.14739	1.08251e-05	0.000525258	1	-0.147084	-0.334883	0.356232	0.792112	-1	1	-0.964375	-1.15338	0.0279287	0.236533	-1	1	-0.817291	-0.818492	0.093912	0.746397	1	0	TXN	26
ENSMUSG00000034902	Pip5k1c	phosphatidylinositol-4-phosphate 5-kinase, type 1 gamma	RNA	adipose	1	NA	NA	NA	NA	NA	NA	NA	NA	#N/A	NA	NA	NA	NA	NA	NA	NA	NA	#N/A	#N/A	1.18208	1.23314	1.08251e-05	0.000525258	1	-0.261316	-0.110893	0.400182	0.816987	-1	1	-0.735094	-0.541491	0.00567235	0.177462	-1	1	-0.473778	-0.430597	0.093912	0.746397	1	0	TXN	22
ENSMUSG00000034947	Tmem106a	transmembrane protein 106A	RNA	adipose	1	NA	NA	NA	NA	NA	NA	NA	NA	#N/A	NA	NA	NA	NA	NA	NA	NA	NA	#N/A	#N/A	1.96958	1.80789	4.33004e-05	0.00120388	1	-0.169281	-0.346728	0.182316	0.695311	-1	1	-0.738134	-0.688948	0.0279287	0.236533	-1	1	-0.568853	-0.342221	0.222419	0.787537	1	0	TXN	55
ENSMUSG00000034993	Vat1	vesicle amine transport 1	RNA	adipose	1	NA	NA	NA	NA	NA	NA	NA	NA	#N/A	NA	NA	NA	NA	NA	NA	NA	NA	#N/A	#N/A	1.67116	1.68781	2.16502e-05	0.000747987	1	-0.221045	-0.194736	0.277512	0.754223	-1	1	-0.794821	-0.821282	0.0101323	0.187122	-1	1	-0.573776	-0.626546	0.0141917	0.743376	1	0	TXN	18
ENSMUSG00000035000	Dpp4	dipeptidylpeptidase 4	RNA	adipose	1	NA	NA	NA	NA	NA	NA	NA	NA	#N/A	NA	NA	NA	NA	NA	NA	NA	NA	#N/A	#N/A	-0.872001	-0.792308	0.0114962	0.055482	-1	0.189671	0.0944437	0.60378	0.89408	1	1	0.449889	0.436218	0.182316	0.510057	1	1	0.260219	0.341775	0.604813	0.922785	1	0	NA	2
ENSMUSG00000035004	Igsf6	immunoglobulin superfamily, member 6	RNA	adipose	1	NA	NA	NA	NA	NA	NA	NA	NA	#N/A	NA	NA	NA	NA	NA	NA	NA	NA	#N/A	#N/A	2.6512	2.86386	7.57756e-05	0.00175459	1	-0.119227	-0.21535	0.60378	0.89408	-1	1	-0.810553	-0.563347	0.0534759	0.298337	-1	1	-0.691326	-0.347997	0.0770053	0.743376	1	0	NA	5
ENSMUSG00000035158	Mitf	melanogenesis associated transcription factor	RNA	adipose	1	NA	NA	NA	NA	NA	NA	NA	NA	#N/A	NA	NA	NA	NA	NA	NA	NA	NA	#N/A	#N/A	1.67154	1.50924	7.57756e-05	0.00175459	1	-0.186741	-0.218272	0.446968	0.837742	-1	1	-0.684652	-0.940407	0.00762086	0.181708	-1	1	-0.497911	-0.722135	0.0770053	0.743376	1	0	TXN	6
ENSMUSG00000035181	Heatr5a	HEAT repeat containing 5A	RNA	adipose	1	NA	NA	NA	NA	NA	NA	NA	NA	#N/A	NA	NA	NA	NA	NA	NA	NA	NA	#N/A	#N/A	1.22763	1.1855	1.08251e-05	0.000525258	1	-0.183919	-0.107341	0.277512	0.754223	-1	1	-0.843917	-0.63631	0.000259802	0.174845	-1	1	-0.659999	-0.52897	0.0141917	0.743376	1	0	TXN	1
ENSMUSG00000035199	Arl6ip5	ADP-ribosylation factor-like 6 interacting protein 5	RNA	adipose	1	NA	NA	NA	NA	NA	NA	NA	NA	#N/A	NA	NA	NA	NA	NA	NA	NA	NA	#N/A	#N/A	0.900602	0.919292	0.00150469	0.0132901	1	-0.487582	-0.500012	0.0279287	0.577527	-1	1	-0.733216	-0.692116	0.00413518	0.177462	-1	1	-0.245634	-0.192104	0.452679	0.89562	1	0	XN&TXN	2
ENSMUSG00000035448	Ccr3	chemokine (C-C motif) receptor 3	RNA	adipose	1	NA	NA	NA	NA	NA	NA	NA	NA	#N/A	NA	NA	NA	NA	NA	NA	NA	NA	#N/A	#N/A	1.71784	2.3365	0.00505877	0.0321686	1	-0.364947	-0.763281	0.496698	0.853179	-1	1	-1.14133	-1.85143	0.0221845	0.220054	-1	1	-0.776386	-1.08815	0.093912	0.746397	1	0	TXN	6
ENSMUSG00000035637	Grhpr	glyoxylate reductase/hydroxypyruvate reductase	RNA	adipose	1	NA	NA	NA	NA	NA	NA	NA	NA	#N/A	NA	NA	NA	NA	NA	NA	NA	NA	#N/A	#N/A	-1.42244	-1.02142	1.08251e-05	0.000525258	-1	-0.270238	-0.428611	0.446968	0.837742	-1	0	0.358007	0.485749	0.211024	0.543745	1	1	0.628245	0.914359	0.113492	0.747911	0	0	NA	2
ENSMUSG00000035642	Aamdc	adipogenesis associated Mth938 domain containing	RNA	adipose	1	NA	NA	NA	NA	NA	NA	NA	NA	#N/A	NA	NA	NA	NA	NA	NA	NA	NA	#N/A	#N/A	-1.19081	-1.2595	7.57756e-05	0.00175459	-1	0.506297	0.619028	0.0220182	0.577527	1	1	0.705767	0.727046	0.000649505	0.174845	1	1	0.19947	0.108017	0.604813	0.922785	1	0	XN&TXN	1
ENSMUSG00000035673	Sbno2	strawberry notch 2	RNA	adipose	1	NA	NA	NA	NA	NA	NA	NA	NA	#N/A	NA	NA	NA	NA	NA	NA	NA	NA	#N/A	#N/A	0.491221	0.322456	0.0232306	0.0907776	1	-0.157034	-0.188211	0.277512	0.754223	-1	1	-0.262492	-0.424346	0.156401	0.475633	-1	1	-0.105458	-0.236135	0.604813	0.922785	1	0	NA	2
ENSMUSG00000035686	Thrsp	thyroid hormone responsive	RNA	adipose	1	NA	NA	NA	NA	NA	NA	NA	NA	#N/A	NA	NA	NA	NA	NA	NA	NA	NA	#N/A	#N/A	-2.87716	-3.31878	7.57756e-05	0.00175459	-1	0.6784	1.08315	0.0788932	0.612289	1	1	1.62242	1.65624	0.000974258	0.174845	1	1	0.944023	0.573081	0.093912	0.746397	1	0	TXN	48
ENSMUSG00000035697	Arhgap45	Rho GTPase activating protein 45	RNA	adipose	1	NA	NA	NA	NA	NA	NA	NA	NA	#N/A	NA	NA	NA	NA	NA	NA	NA	NA	#N/A	#N/A	1.40023	1.12841	2.16502e-05	0.000747987	1	-0.0343032	-0.0241929	0.842105	0.962659	-1	1	-0.768908	-0.742315	0.0172119	0.206002	-1	1	-0.734605	-0.718122	0.0187577	0.743376	1	0	TXN	3
ENSMUSG00000035711	Dok3	docking protein 3	RNA	adipose	1	NA	NA	NA	NA	NA	NA	NA	NA	#N/A	NA	NA	NA	NA	NA	NA	NA	NA	#N/A	#N/A	1.77341	1.85509	0.000487129	0.00603897	1	-0.471958	-0.804438	0.315378	0.770048	-1	1	-0.862474	-1.14164	0.0788932	0.35738	-1	1	-0.390516	-0.337198	0.297326	0.8259	1	0	NA	12
ENSMUSG00000035783	Acta2	actin, alpha 2, smooth muscle, aorta	RNA	adipose	1	NA	NA	NA	NA	NA	NA	NA	NA	#N/A	NA	NA	NA	NA	NA	NA	NA	NA	#N/A	#N/A	-1.57677	-1.36397	0.000487129	0.00603897	-1	0.547644	0.33575	0.277512	0.754223	1	1	0.805473	0.67397	0.0220182	0.220054	1	1	0.257829	0.338221	0.222419	0.787537	1	0	TXN	27
ENSMUSG00000035828	Pim3	proviral integration site 3	RNA	adipose	1	NA	NA	NA	NA	NA	NA	NA	NA	#N/A	NA	NA	NA	NA	NA	NA	NA	NA	#N/A	#N/A	-1.01727	-1.5024	0.0089307	0.0472131	-1	0.50904	0.766283	0.0534759	0.603973	1	1	0.924645	1.12197	0.00413518	0.177462	1	1	0.415605	0.355682	0.190251	0.776705	1	0	TXN	23
ENSMUSG00000035885	Cox8a	cytochrome c oxidase subunit 8A	RNA	adipose	1	NA	NA	NA	NA	NA	NA	NA	NA	#N/A	NA	NA	NA	NA	NA	NA	NA	NA	#N/A	#N/A	-0.746659	-0.751498	0.000181651	0.00340989	-1	0.224068	0.109702	0.0244295	0.577527	1	1	0.403224	0.452196	0.00483013	0.177462	1	1	0.179156	0.342494	0.15749	0.76773	1	0	XN&TXN	7
ENSMUSG00000035891	Cerk	ceramide kinase	RNA	adipose	1	NA	NA	NA	NA	NA	NA	NA	NA	#N/A	NA	NA	NA	NA	NA	NA	NA	NA	#N/A	#N/A	1.72769	1.71004	1.08251e-05	0.000525258	1	-0.120828	-0.186449	0.400182	0.816987	-1	1	-0.551475	-0.339405	0.0279287	0.236533	-1	1	-0.430647	-0.152957	0.113492	0.747911	1	0	TXN	1
ENSMUSG00000035936	Aldh5a1	aldhehyde dehydrogenase family 5, subfamily A1	RNA	adipose	1	NA	NA	NA	NA	NA	NA	NA	NA	#N/A	NA	NA	NA	NA	NA	NA	NA	NA	#N/A	#N/A	-1.73648	-1.77883	2.16502e-05	0.000747987	-1	0.464611	0.587677	0.242807	0.733863	1	1	0.554112	0.231706	0.277512	0.610126	1	1	0.0895008	-0.355971	0.863307	0.979328	1	0	NA	5
ENSMUSG00000035948	Acss3	acyl-CoA synthetase short-chain family member 3	RNA	adipose	1	NA	NA	NA	NA	NA	NA	NA	NA	#N/A	NA	NA	NA	NA	NA	NA	NA	NA	#N/A	#N/A	-1.5159	-1.43446	4.33004e-05	0.00120388	-1	0.294782	0.272853	0.400182	0.816987	1	1	1.30631	1.40027	0.000974258	0.174845	1	1	1.01153	1.12742	0.00399013	0.743376	1	0	TXN	1
ENSMUSG00000036046	5031439G07Rik	RIKEN cDNA 5031439G07 gene	RNA	adipose	1	NA	NA	NA	NA	NA	NA	NA	NA	#N/A	NA	NA	NA	NA	NA	NA	NA	NA	#N/A	#N/A	1.72957	1.68526	1.08251e-05	0.000525258	1	-0.103786	-0.333083	0.60378	0.89408	-1	1	-0.830547	-0.831888	0.0279287	0.236533	-1	1	-0.726761	-0.498805	0.161497	0.76773	1	0	TXN	15
ENSMUSG00000036086	Zranb3	zinc finger, RAN-binding domain containing 3	RNA	adipose	1	NA	NA	NA	NA	NA	NA	NA	NA	#N/A	NA	NA	NA	NA	NA	NA	NA	NA	#N/A	#N/A	4.00639	3.98376	1.08251e-05	0.000525258	1	-0.398148	-0.852335	0.277512	0.754223	-1	1	-1.51149	-2.31548	0.0172119	0.206002	-1	1	-1.11334	-1.46314	0.161497	0.76773	1	0	TXN	40
ENSMUSG00000036155	Mgat5	mannoside acetylglucosaminyltransferase 5	RNA	adipose	1	NA	NA	NA	NA	NA	NA	NA	NA	#N/A	NA	NA	NA	NA	NA	NA	NA	NA	#N/A	#N/A	1.18493	1.34429	0.000129901	0.00256702	1	0.0404036	0.0366015	0.719695	0.927924	1	0	-0.674152	-0.400742	0.0172119	0.206002	-1	1	-0.714556	-0.437343	0.00275607	0.743376	0	0	TXN	1
ENSMUSG00000036241	Ube2r2	ubiquitin-conjugating enzyme E2R 2	RNA	adipose	1	NA	NA	NA	NA	NA	NA	NA	NA	#N/A	NA	NA	NA	NA	NA	NA	NA	NA	#N/A	#N/A	-0.330054	-0.409034	0.0232306	0.0907776	-1	0.209917	0.202219	0.0534759	0.603973	1	1	0.205403	0.206907	0.0788932	0.35738	1	1	-0.0045136	0.00468772	1	1	1	0	NA	20
ENSMUSG00000036246	Gmip	Gem-interacting protein	RNA	adipose	1	NA	NA	NA	NA	NA	NA	NA	NA	#N/A	NA	NA	NA	NA	NA	NA	NA	NA	#N/A	#N/A	1.4373	1.43901	4.33004e-05	0.00120388	1	-0.355933	-0.440769	0.277512	0.754223	-1	1	-0.631867	-1.03092	0.0349867	0.258014	-1	1	-0.275934	-0.590149	0.340107	0.84053	1	0	TXN	3
ENSMUSG00000036381	P2ry14	purinergic receptor P2Y, G-protein coupled, 14	RNA	adipose	1	NA	NA	NA	NA	NA	NA	NA	NA	#N/A	NA	NA	NA	NA	NA	NA	NA	NA	#N/A	#N/A	1.52519	1.35367	7.57756e-05	0.00175459	1	-0.137572	-0.067719	0.904826	0.97828	-1	1	-0.733775	-0.447429	0.0434736	0.274384	-1	1	-0.596203	-0.37971	0.113492	0.747911	1	0	TXN	2
ENSMUSG00000036395	Glb1l2	galactosidase, beta 1-like 2	RNA	adipose	1	NA	NA	NA	NA	NA	NA	NA	NA	#N/A	NA	NA	NA	NA	NA	NA	NA	NA	#N/A	#N/A	-1.53335	-1.48992	0.0146896	0.066236	-1	0.2316	0.57165	0.496698	0.853179	1	1	0.841433	0.845327	0.0947195	0.386178	1	1	0.609833	0.273677	0.093912	0.746397	1	0	NA	19
ENSMUSG00000036427	Gpi1	glucose phosphate isomerase 1	RNA	adipose	1	NA	NA	NA	NA	NA	NA	NA	NA	#N/A	NA	NA	NA	NA	NA	NA	NA	NA	#N/A	#N/A	0.350283	0.412728	0.0146896	0.066236	1	-0.182335	-0.297353	0.277512	0.754223	-1	1	-0.24723	-0.26699	0.1333	0.442572	-1	1	-0.0648958	0.0303626	0.931427	0.992116	1	0	NA	7
ENSMUSG00000036446	Lum	lumican	RNA	adipose	1	NA	NA	NA	NA	NA	NA	NA	NA	#N/A	NA	NA	NA	NA	NA	NA	NA	NA	#N/A	#N/A	2.143	2.1651	1.08251e-05	0.000525258	1	-0.116886	-0.25016	0.400182	0.816987	-1	1	-0.914859	-0.980752	0.0132716	0.194991	-1	1	-0.797973	-0.730592	0.113492	0.747911	1	0	TXN	26
ENSMUSG00000036545	Adamts2	a disintegrin-like and metallopeptidase (reprolysin type) with thrombospondin type 1 motif, 2	RNA	adipose	1	NA	NA	NA	NA	NA	NA	NA	NA	#N/A	NA	NA	NA	NA	NA	NA	NA	NA	#N/A	#N/A	0.907188	0.852684	0.000324753	0.00459418	1	0.147016	0.0633806	0.315378	0.770048	1	0	-0.218077	-0.363457	0.446968	0.747038	-1	1	-0.365093	-0.426837	0.0770053	0.743376	0	0	NA	6
ENSMUSG00000036570	Fxyd1	FXYD domain-containing ion transport regulator 1	RNA	adipose	1	NA	NA	NA	NA	NA	NA	NA	NA	#N/A	NA	NA	NA	NA	NA	NA	NA	NA	#N/A	#N/A	-1.11572	-1.09584	0.0089307	0.0472131	-1	0.393209	0.199246	0.112754	0.638633	1	1	0.587188	0.877853	0.0652536	0.327256	1	1	0.193979	0.678607	0.545701	0.912757	1	0	NA	1
ENSMUSG00000036606	Plxnb2	plexin B2	RNA	adipose	1	NA	NA	NA	NA	NA	NA	NA	NA	#N/A	NA	NA	NA	NA	NA	NA	NA	NA	#N/A	#N/A	1.01566	1.37949	0.000205677	0.00340989	1	-0.00223465	-0.0755825	0.968239	0.996224	-1	1	-0.817125	-1.17137	0.00762086	0.181708	-1	1	-0.81489	-1.09578	0.0141917	0.743376	1	0	TXN	1
ENSMUSG00000036611	Eepd1	endonuclease/exonuclease/phosphatase family domain containing 1	RNA	adipose	1	NA	NA	NA	NA	NA	NA	NA	NA	#N/A	NA	NA	NA	NA	NA	NA	NA	NA	#N/A	#N/A	-1.75276	-2.2451	0.00105003	0.0103885	-1	0.694829	0.894719	0.0534759	0.603973	1	1	1.22013	1.61489	0.00762086	0.181708	1	1	0.525299	0.720175	0.222419	0.787537	1	0	TXN	46
ENSMUSG00000036617	Etl4	enhancer trap locus 4	RNA	adipose	1	NA	NA	NA	NA	NA	NA	NA	NA	#N/A	NA	NA	NA	NA	NA	NA	NA	NA	#N/A	#N/A	-1.07718	-1.07358	0.000487129	0.00603897	-1	0.224967	0.402074	0.400182	0.816987	1	1	0.694097	0.774838	0.0101323	0.187122	1	1	0.46913	0.372764	0.093912	0.746397	1	0	TXN	1
ENSMUSG00000036622	Atp13a2	ATPase type 13A2	RNA	adipose	1	NA	NA	NA	NA	NA	NA	NA	NA	#N/A	NA	NA	NA	NA	NA	NA	NA	NA	#N/A	#N/A	1.17898	1.47066	0.000205677	0.00340989	1	-0.0507741	-0.367491	0.904826	0.97828	-1	1	-0.665078	-0.469246	0.0279287	0.236533	-1	1	-0.614304	-0.101755	0.161497	0.76773	1	0	TXN	7
ENSMUSG00000036636	Clcn7	chloride channel, voltage-sensitive 7	RNA	adipose	1	NA	NA	NA	NA	NA	NA	NA	NA	#N/A	NA	NA	NA	NA	NA	NA	NA	NA	#N/A	#N/A	0.795214	0.869365	0.000324753	0.00459418	1	-0.232206	-0.263712	0.211024	0.717351	-1	1	-0.622767	-0.530428	0.00567235	0.177462	-1	1	-0.390561	-0.266716	0.161497	0.76773	1	0	TXN	4
ENSMUSG00000036833	Pnpla7	patatin-like phospholipase domain containing 7	RNA	adipose	1	NA	NA	NA	NA	NA	NA	NA	NA	#N/A	NA	NA	NA	NA	NA	NA	NA	NA	#N/A	#N/A	0.324782	0.593319	0.0114962	0.055482	1	-0.156702	-0.31016	0.548962	0.873432	-1	1	-0.548058	-0.26801	0.0101323	0.187122	-1	1	-0.391356	0.0421499	0.340107	0.84053	1	0	TXN	1
ENSMUSG00000036887	C1qa	complement component 1, q subcomponent, alpha polypeptide	RNA	adipose	1	NA	NA	NA	NA	NA	NA	NA	NA	#N/A	NA	NA	NA	NA	NA	NA	NA	NA	#N/A	#N/A	1.36173	1.31056	0.00169939	0.0148804	1	-0.286796	-0.589902	0.152862	0.675432	-1	1	-0.623226	-0.909686	0.0549073	0.303875	-1	1	-0.33643	-0.319784	0.258083	0.802972	1	0	NA	42
ENSMUSG00000036896	C1qc	complement component 1, q subcomponent, C chain	RNA	adipose	1	NA	NA	NA	NA	NA	NA	NA	NA	#N/A	NA	NA	NA	NA	NA	NA	NA	NA	#N/A	#N/A	1.71023	1.81343	4.33004e-05	0.00120388	1	-0.0182373	-0.0928115	0.624054	0.910604	-1	1	-0.806586	-0.897173	0.0132716	0.194991	-1	1	-0.788349	-0.804361	0.00399013	0.743376	1	0	TXN	11
ENSMUSG00000036905	C1qb	complement component 1, q subcomponent, beta polypeptide	RNA	adipose	1	NA	NA	NA	NA	NA	NA	NA	NA	#N/A	NA	NA	NA	NA	NA	NA	NA	NA	#N/A	#N/A	1.7362	1.83433	7.57756e-05	0.00175459	1	-0.255707	-0.42131	0.242807	0.733863	-1	1	-0.750297	-1.14093	0.0220182	0.220054	-1	1	-0.49459	-0.719623	0.190251	0.776705	1	0	TXN	21
ENSMUSG00000036932	Aifm1	apoptosis-inducing factor, mitochondrion-associated 1	RNA	adipose	1	NA	NA	NA	NA	NA	NA	NA	NA	#N/A	NA	NA	NA	NA	NA	NA	NA	NA	#N/A	#N/A	-0.688588	-0.653598	0.00287947	0.021328	-1	0.0537849	0.111655	0.780186	0.947391	1	1	0.270691	0.508684	0.356232	0.67819	1	1	0.216906	0.397028	0.258083	0.802972	1	0	NA	8
ENSMUSG00000036943	Rab8b	RAB8B, member RAS oncogene family	RNA	adipose	1	NA	NA	NA	NA	NA	NA	NA	NA	#N/A	NA	NA	NA	NA	NA	NA	NA	NA	#N/A	#N/A	1.9415	2.06351	1.08251e-05	0.000525258	1	-0.132826	-0.450398	0.719695	0.927924	-1	1	-0.839703	-0.937067	0.00567235	0.177462	-1	1	-0.706877	-0.486668	0.0187577	0.743376	1	0	TXN	58
ENSMUSG00000036985	Zdhhc9	zinc finger, DHHC domain containing 9	RNA	adipose	1	NA	NA	NA	NA	NA	NA	NA	NA	#N/A	NA	NA	NA	NA	NA	NA	NA	NA	#N/A	#N/A	0.725205	0.669746	0.0232306	0.0907776	1	-0.0877286	-0.108735	0.66072	0.910604	-1	1	-0.350966	-0.479791	0.1333	0.442572	-1	1	-0.263238	-0.371056	0.190251	0.776705	1	0	NA	2
ENSMUSG00000037071	Scd1	stearoyl-Coenzyme A desaturase 1	RNA	adipose	1	NA	NA	NA	NA	NA	NA	NA	NA	#N/A	NA	NA	NA	NA	NA	NA	NA	NA	#N/A	#N/A	-2.49083	-2.54652	0.000205275	0.00340989	-1	0.833369	0.515533	0.0534759	0.603973	1	1	1.54811	1.72707	0.00895059	0.187122	1	1	0.714744	1.21153	0.161497	0.76773	1	0	TXN	37
ENSMUSG00000037086	Prr32	proline rich 32	RNA	adipose	1	NA	NA	NA	NA	NA	NA	NA	NA	#N/A	NA	NA	NA	NA	NA	NA	NA	NA	#N/A	#N/A	-1.23499	-1.82124	0.0146896	0.066236	-1	1.28944	1.41971	0.0132716	0.577527	1	1	1.32491	1.82219	0.0220182	0.220054	1	1	0.0354693	0.402478	0.796174	0.9675	1	0	XN&TXN	6
ENSMUSG00000037148	Arhgap10	Rho GTPase activating protein 10	RNA	adipose	1	NA	NA	NA	NA	NA	NA	NA	NA	#N/A	NA	NA	NA	NA	NA	NA	NA	NA	#N/A	#N/A	1.36787	1.24406	2.16502e-05	0.000747987	1	-0.13516	-0.268497	0.242807	0.733863	-1	1	-0.633295	-0.562003	0.00413518	0.177462	-1	1	-0.498135	-0.293506	0.0187577	0.743376	1	0	TXN	3
ENSMUSG00000037280	Galnt6	polypeptide N-acetylgalactosaminyltransferase 6	RNA	adipose	1	NA	NA	NA	NA	NA	NA	NA	NA	#N/A	NA	NA	NA	NA	NA	NA	NA	NA	#N/A	#N/A	2.18605	2.51696	4.33004e-05	0.00120388	1	-0.432494	-0.524143	0.400182	0.816987	-1	1	-0.982404	-0.960521	0.0172119	0.206002	-1	1	-0.549911	-0.436378	0.222419	0.787537	1	0	TXN	10
ENSMUSG00000037295	Ldlrap1	low density lipoprotein receptor adaptor protein 1	RNA	adipose	1	NA	NA	NA	NA	NA	NA	NA	NA	#N/A	NA	NA	NA	NA	NA	NA	NA	NA	#N/A	#N/A	1.46481	1.27771	2.16502e-05	0.000747987	1	-0.371403	-0.438502	0.1333	0.658548	-1	1	-0.643181	-0.773765	0.0947195	0.386178	-1	1	-0.271778	-0.335263	0.340107	0.84053	1	0	NA	15
ENSMUSG00000037306	Man1c1	mannosidase, alpha, class 1C, member 1	RNA	adipose	1	NA	NA	NA	NA	NA	NA	NA	NA	#N/A	NA	NA	NA	NA	NA	NA	NA	NA	#N/A	#N/A	1.40624	1.4085	1.08251e-05	0.000525258	1	-0.144389	-0.188602	0.842105	0.962659	-1	1	-0.475712	-0.573359	0.0279287	0.236533	-1	1	-0.331323	-0.384757	0.190251	0.776705	1	0	TXN	1
ENSMUSG00000037410	Tbc1d2b	TBC1 domain family, member 2B	RNA	adipose	1	NA	NA	NA	NA	NA	NA	NA	NA	#N/A	NA	NA	NA	NA	NA	NA	NA	NA	#N/A	#N/A	0.937279	1.07907	7.57756e-05	0.00175459	1	-0.141579	-0.456287	0.548962	0.873432	-1	1	-0.606662	-0.725091	0.0132716	0.194991	-1	1	-0.465083	-0.268804	0.0106129	0.743376	1	0	TXN	2
ENSMUSG00000037493	Cib2	calcium and integrin binding family member 2	RNA	adipose	1	NA	NA	NA	NA	NA	NA	NA	NA	#N/A	NA	NA	NA	NA	NA	NA	NA	NA	#N/A	#N/A	-1.26427	-1.40654	0.00519604	0.0321686	-1	0.64691	0.635599	0.0788932	0.612289	1	1	0.936065	0.61158	0.0434736	0.274384	1	1	0.289155	-0.0240191	0.436281	0.875897	1	0	TXN	42
ENSMUSG00000037563	Rps16	ribosomal protein S16	RNA	adipose	1	NA	NA	NA	NA	NA	NA	NA	NA	#N/A	NA	NA	NA	NA	NA	NA	NA	NA	#N/A	#N/A	0.299747	0.314333	0.00684146	0.0390838	1	0.0224947	-0.0166509	0.934897	0.996224	-1	1	-0.194854	-0.130118	0.156401	0.475633	-1	1	-0.217348	-0.113467	0.0503085	0.743376	1	0	NA	1
ENSMUSG00000037706	Cd81	CD81 antigen	RNA	adipose	1	NA	NA	NA	NA	NA	NA	NA	NA	#N/A	NA	NA	NA	NA	NA	NA	NA	NA	#N/A	#N/A	-0.340693	-0.280529	0.0232306	0.0907776	-1	0.254572	0.218089	0.0947195	0.615414	1	1	0.468711	0.478912	0.00298772	0.177462	1	1	0.214139	0.260823	0.0625257	0.743376	1	0	TXN	6
ENSMUSG00000037709	Fam13a	family with sequence similarity 13, member A	RNA	adipose	1	NA	NA	NA	NA	NA	NA	NA	NA	#N/A	NA	NA	NA	NA	NA	NA	NA	NA	#N/A	#N/A	-1.98065	-2.06968	2.16502e-05	0.000747987	-1	0.256846	0.245577	0.211024	0.717351	1	1	0.860304	0.554332	0.182316	0.510057	1	1	0.603458	0.308755	0.386508	0.859307	1	0	NA	7
ENSMUSG00000037712	Fermt2	fermitin family member 2	RNA	adipose	1	NA	NA	NA	NA	NA	NA	NA	NA	#N/A	NA	NA	NA	NA	NA	NA	NA	NA	#N/A	#N/A	-1.05376	-1.28877	0.00287947	0.021328	-1	0.660085	0.883241	0.0101323	0.577527	1	1	0.931836	0.986699	0.00413518	0.177462	1	1	0.271751	0.103458	0.258083	0.802972	1	0	XN&TXN	51
ENSMUSG00000037731	Themis2	thymocyte selection associated family member 2	RNA	adipose	1	NA	NA	NA	NA	NA	NA	NA	NA	#N/A	NA	NA	NA	NA	NA	NA	NA	NA	#N/A	#N/A	1.33459	1.06512	0.000324753	0.00459418	1	0.018214	0.136705	0.904826	0.97828	1	0	-0.519775	-0.231585	0.0788932	0.35738	-1	1	-0.537989	-0.36829	0.113492	0.747911	0	0	NA	3
ENSMUSG00000037805	Rpl10a	ribosomal protein L10A	RNA	adipose	1	NA	NA	NA	NA	NA	NA	NA	NA	#N/A	NA	NA	NA	NA	NA	NA	NA	NA	#N/A	#N/A	0.454422	0.628339	0.00457111	0.0307621	1	-0.000746476	0.0477393	0.806329	0.962659	1	0	-0.259461	-0.272479	0.0938777	0.386178	-1	1	-0.258714	-0.320219	0.0699761	0.743376	0	0	NA	14
ENSMUSG00000037860	Aim2	absent in melanoma 2	RNA	adipose	1	NA	NA	NA	NA	NA	NA	NA	NA	#N/A	NA	NA	NA	NA	NA	NA	NA	NA	#N/A	#N/A	1.6281	1.53872	0.000725281	0.00803664	1	-0.290096	-0.492111	0.446968	0.837742	-1	1	-0.72122	-0.809192	0.0349867	0.258014	-1	1	-0.431123	-0.317081	0.297326	0.8259	1	0	TXN	6
ENSMUSG00000037868	Egr2	early growth response 2	RNA	adipose	1	NA	NA	NA	NA	NA	NA	NA	NA	#N/A	NA	NA	NA	NA	NA	NA	NA	NA	#N/A	#N/A	2.23257	2.56855	0.0232306	0.0907776	1	-0.963458	-0.784315	0.00298772	0.577527	-1	1	-0.97	-1.30492	0.0534759	0.298337	-1	1	-0.00654183	-0.520608	0.863307	0.979328	1	0	XN	1
ENSMUSG00000037876	Jmjd1c	jumonji domain containing 1C	RNA	adipose	1	NA	NA	NA	NA	NA	NA	NA	NA	#N/A	NA	NA	NA	NA	NA	NA	NA	NA	#N/A	#N/A	0.660908	0.588372	7.57756e-05	0.00175459	1	-0.234083	-0.308004	0.0434736	0.583066	-1	1	-0.44588	-0.369521	0.0349867	0.258014	-1	1	-0.211796	-0.0615161	0.436281	0.875897	1	0	XN&TXN	7
ENSMUSG00000037894	H2afz	H2A histone family, member Z	RNA	adipose	1	NA	NA	NA	NA	NA	NA	NA	NA	#N/A	NA	NA	NA	NA	NA	NA	NA	NA	#N/A	#N/A	0.81454	0.952206	0.000324753	0.00459418	1	0.0404551	0.0746973	0.780186	0.947391	1	0	-0.337462	-0.307446	0.1333	0.442572	-1	1	-0.377917	-0.382143	0.0770053	0.743376	0	0	NA	1
ENSMUSG00000037902	Sirpa	signal-regulatory protein alpha	RNA	adipose	1	NA	NA	NA	NA	NA	NA	NA	NA	#N/A	NA	NA	NA	NA	NA	NA	NA	NA	#N/A	#N/A	2.66631	3.01019	1.08251e-05	0.000525258	1	-0.267217	-0.441767	0.315378	0.770048	-1	1	-1.20224	-1.276	0.00210007	0.174845	-1	1	-0.935027	-0.834229	0.0244344	0.743376	1	0	TXN	58
ENSMUSG00000037907	Ankrd13b	ankyrin repeat domain 13b	RNA	adipose	1	NA	NA	NA	NA	NA	NA	NA	NA	#N/A	NA	NA	NA	NA	NA	NA	NA	NA	#N/A	#N/A	1.71784	1.55171	0.000324753	0.00459418	1	-0.520994	-0.847894	0.156401	0.675432	-1	1	-0.686579	-0.612522	0.0652536	0.327256	-1	1	-0.165585	0.235372	0.825194	0.979328	1	0	NA	2
ENSMUSG00000037926	Ssh2	slingshot protein phosphatase 2	RNA	adipose	1	NA	NA	NA	NA	NA	NA	NA	NA	#N/A	NA	NA	NA	NA	NA	NA	NA	NA	#N/A	#N/A	-0.408509	-0.401124	0.00519604	0.0321686	-1	0.179646	0.217964	0.1333	0.658548	1	1	0.260274	0.188903	0.0534759	0.298337	1	1	0.0806282	-0.0290603	0.931427	0.992116	1	0	NA	1
ENSMUSG00000037946	Fgd3	FYVE, RhoGEF and PH domain containing 3	RNA	adipose	1	NA	NA	NA	NA	NA	NA	NA	NA	#N/A	NA	NA	NA	NA	NA	NA	NA	NA	#N/A	#N/A	1.38694	1.41336	0.000324753	0.00459418	1	-0.376164	-0.539259	0.60378	0.89408	-1	1	-0.932599	-0.70303	0.156401	0.475633	-1	1	-0.556435	-0.163772	0.436281	0.875897	1	0	NA	4
ENSMUSG00000037960	Card19	caspase recruitment domain family, member 19	RNA	adipose	1	NA	NA	NA	NA	NA	NA	NA	NA	#N/A	NA	NA	NA	NA	NA	NA	NA	NA	#N/A	#N/A	1.40683	1.48721	7.57756e-05	0.00175459	1	-0.135143	-0.476494	0.446968	0.837742	-1	1	-0.68876	-0.767912	0.0434736	0.274384	-1	1	-0.553617	-0.291417	0.0244344	0.743376	1	0	TXN	11
ENSMUSG00000037966	Ninj1	ninjurin 1	RNA	adipose	1	NA	NA	NA	NA	NA	NA	NA	NA	#N/A	NA	NA	NA	NA	NA	NA	NA	NA	#N/A	#N/A	1.13854	1.12412	0.0089307	0.0472131	1	-0.341934	-0.466106	0.277512	0.754223	-1	1	-0.750376	-0.763456	0.0434736	0.274384	-1	1	-0.408442	-0.29735	0.190251	0.776705	1	0	TXN	1
ENSMUSG00000038034	Igsf8	immunoglobulin superfamily, member 8	RNA	adipose	1	NA	NA	NA	NA	NA	NA	NA	NA	#N/A	NA	NA	NA	NA	NA	NA	NA	NA	#N/A	#N/A	1.03036	1.11311	0.00058006	0.00709294	1	-0.199372	-0.400598	0.540114	0.873432	-1	1	-0.613417	-0.853482	0.0246815	0.236533	-1	1	-0.414045	-0.452885	0.161497	0.76773	1	0	TXN	12
ENSMUSG00000038141	Tmem181a	transmembrane protein 181A	RNA	adipose	1	NA	NA	NA	NA	NA	NA	NA	NA	#N/A	NA	NA	NA	NA	NA	NA	NA	NA	#N/A	#N/A	0.881046	0.875317	0.000725281	0.00803664	1	-0.277138	-0.366303	0.112754	0.638633	-1	1	-0.627079	-0.48676	0.00762086	0.181708	-1	1	-0.349941	-0.120457	0.190251	0.776705	1	0	TXN	1
ENSMUSG00000038147	Cd84	CD84 antigen	RNA	adipose	1	NA	NA	NA	NA	NA	NA	NA	NA	#N/A	NA	NA	NA	NA	NA	NA	NA	NA	#N/A	#N/A	3.2901	3.2622	1.08251e-05	0.000525258	1	-0.387617	-0.666133	0.315378	0.770048	-1	1	-1.07886	-0.918188	0.0220182	0.220054	-1	1	-0.691245	-0.252055	0.190251	0.776705	1	0	TXN	77
ENSMUSG00000038150	Ormdl3	ORM1-like 3 (S. cerevisiae)	RNA	adipose	1	NA	NA	NA	NA	NA	NA	NA	NA	#N/A	NA	NA	NA	NA	NA	NA	NA	NA	#N/A	#N/A	-0.773148	-0.984065	0.0146896	0.066236	-1	0.431717	0.589168	0.0947195	0.615414	1	1	0.510044	0.635643	0.0279287	0.236533	1	1	0.0783269	0.0464749	0.796174	0.9675	1	0	TXN	11
ENSMUSG00000038155	Gstp2	glutathione S-transferase, pi 2	RNA	adipose	1	NA	NA	NA	NA	NA	NA	NA	NA	#N/A	NA	NA	NA	NA	NA	NA	NA	NA	#N/A	#N/A	-0.588912	-0.316718	0.00457111	0.0307621	-1	-0.232435	-0.186768	0.156401	0.675432	-1	0	-0.0366243	-0.0571232	0.780186	0.922968	-1	0	0.195811	0.129644	0.386508	0.859307	0	1	NA	2
ENSMUSG00000038178	Slc43a2	solute carrier family 43, member 2	RNA	adipose	1	NA	NA	NA	NA	NA	NA	NA	NA	#N/A	NA	NA	NA	NA	NA	NA	NA	NA	#N/A	#N/A	1.59865	1.37766	0.000205677	0.00340989	1	-0.485747	-0.617493	0.112754	0.638633	-1	1	-0.919763	-1.02929	0.00298772	0.177462	-1	1	-0.434016	-0.411798	0.113492	0.747911	1	0	TXN	13
ENSMUSG00000038179	Slamf7	SLAM family member 7	RNA	adipose	1	NA	NA	NA	NA	NA	NA	NA	NA	#N/A	NA	NA	NA	NA	NA	NA	NA	NA	#N/A	#N/A	2.6245	2.79557	1.08251e-05	0.000525258	1	-0.406368	-0.553724	0.156401	0.675432	-1	1	-1.11216	-1.03315	0.00567235	0.177462	-1	1	-0.705792	-0.479427	0.258083	0.802972	1	0	TXN	6
ENSMUSG00000038235	F11r	F11 receptor	RNA	adipose	1	NA	NA	NA	NA	NA	NA	NA	NA	#N/A	NA	NA	NA	NA	NA	NA	NA	NA	#N/A	#N/A	-0.925689	-0.696376	0.000487129	0.00603897	-1	0.0765295	-0.201994	0.968239	0.996224	-1	0	0.5046	0.303691	0.0660737	0.329202	1	1	0.428071	0.505686	0.0772357	0.743376	0	0	NA	1
ENSMUSG00000038366	Lasp1	LIM and SH3 protein 1	RNA	adipose	1	NA	NA	NA	NA	NA	NA	NA	NA	#N/A	NA	NA	NA	NA	NA	NA	NA	NA	#N/A	#N/A	0.592235	0.399024	0.00519604	0.0321686	1	0.0514949	0.0132644	0.842105	0.962659	1	0	-0.115016	-0.17692	0.548962	0.809679	-1	1	-0.166511	-0.190184	0.386508	0.859307	0	0	NA	1
ENSMUSG00000038387	Rras	related RAS viral (r-ras) oncogene	RNA	adipose	1	NA	NA	NA	NA	NA	NA	NA	NA	#N/A	NA	NA	NA	NA	NA	NA	NA	NA	#N/A	#N/A	-0.828676	-1.25222	0.0185434	0.0781324	-1	0.418752	0.495387	0.00762086	0.577527	1	1	0.752037	0.751625	0.00145056	0.174845	1	1	0.333285	0.256239	0.258083	0.802972	1	0	XN&TXN	9
ENSMUSG00000038508	Gdf15	growth differentiation factor 15	RNA	adipose	1	NA	NA	NA	NA	NA	NA	NA	NA	#N/A	NA	NA	NA	NA	NA	NA	NA	NA	#N/A	#N/A	3.15408	3.17355	1.08251e-05	0.000525258	1	-1.03498	-1.25834	0.0534759	0.603973	-1	1	-1.34434	-1.35488	0.0132716	0.194991	-1	1	-0.309365	-0.0965346	0.545701	0.912757	1	0	TXN	5
ENSMUSG00000038515	Grtp1	GH regulated TBC protein 1	RNA	adipose	1	NA	NA	NA	NA	NA	NA	NA	NA	#N/A	NA	NA	NA	NA	NA	NA	NA	NA	#N/A	#N/A	-0.867747	-1.02798	0.00684146	0.0390838	-1	0.0856418	0.42385	0.242807	0.733863	1	1	0.895107	1.11396	0.00327495	0.177462	1	1	0.809465	0.690107	0.00275607	0.743376	1	0	TXN	7
ENSMUSG00000038587	Akap12	A kinase (PRKA) anchor protein (gravin) 12	RNA	adipose	1	NA	NA	NA	NA	NA	NA	NA	NA	#N/A	NA	NA	NA	NA	NA	NA	NA	NA	#N/A	#N/A	-0.931286	-1.10135	0.0072626	0.0412576	-1	0.560645	0.643506	0.0246815	0.577527	1	1	0.816504	0.693679	0.0127238	0.194991	1	1	0.255859	0.0501729	0.489428	0.89562	1	0	XN&TXN	16
ENSMUSG00000038612	Mcl1	myeloid cell leukemia sequence 1	RNA	adipose	1	NA	NA	NA	NA	NA	NA	NA	NA	#N/A	NA	NA	NA	NA	NA	NA	NA	NA	#N/A	#N/A	0.782742	0.780781	1.08251e-05	0.000525258	1	-0.0394344	-0.117734	0.780186	0.947391	-1	1	-0.316422	-0.295714	0.156401	0.475633	-1	1	-0.276987	-0.17798	0.190251	0.776705	1	0	NA	2
ENSMUSG00000038642	Ctss	cathepsin S	RNA	adipose	1	NA	NA	NA	NA	NA	NA	NA	NA	#N/A	NA	NA	NA	NA	NA	NA	NA	NA	#N/A	#N/A	3.00393	3.17615	1.08251e-05	0.000525258	1	-0.196874	-0.306638	0.277512	0.754223	-1	1	-0.976332	-1.19535	0.00567235	0.177462	-1	1	-0.779458	-0.888707	0.0503085	0.743376	1	0	TXN	48
ENSMUSG00000038650	Rnh1	ribonuclease/angiogenin inhibitor 1	RNA	adipose	1	NA	NA	NA	NA	NA	NA	NA	NA	#N/A	NA	NA	NA	NA	NA	NA	NA	NA	#N/A	#N/A	1.18703	1.18283	1.08251e-05	0.000525258	1	-0.245186	-0.0964318	0.277512	0.754223	-1	1	-0.645222	-0.389603	0.0101323	0.187122	-1	1	-0.400037	-0.293172	0.135911	0.752723	1	0	TXN	28
ENSMUSG00000038700	Hoxb5	homeobox B5	RNA	adipose	1	NA	NA	NA	NA	NA	NA	NA	NA	#N/A	NA	NA	NA	NA	NA	NA	NA	NA	#N/A	#N/A	-0.868245	-0.858685	0.0114962	0.055482	-1	-0.0387636	-0.0555825	0.968239	0.996224	-1	0	0.460019	0.250332	0.164938	0.498809	1	1	0.498783	0.305914	0.222419	0.787537	0	0	NA	1
ENSMUSG00000038712	Mindy1	MINDY lysine 48 deubiquitinase 1	RNA	adipose	1	NA	NA	NA	NA	NA	NA	NA	NA	#N/A	NA	NA	NA	NA	NA	NA	NA	NA	#N/A	#N/A	0.703851	0.566276	0.0089307	0.0472131	1	-0.27387	-0.218981	0.277512	0.754223	-1	1	-0.490903	-0.341601	0.0434736	0.274384	-1	1	-0.217033	-0.12262	0.340107	0.84053	1	0	TXN	1
ENSMUSG00000038717	Atp5l	ATP synthase, H+ transporting, mitochondrial F0 complex, subunit G	RNA	adipose	1	NA	NA	NA	NA	NA	NA	NA	NA	#N/A	NA	NA	NA	NA	NA	NA	NA	NA	#N/A	#N/A	-0.372025	-0.392492	0.000725281	0.00803664	-1	0.133941	0.0905391	0.288276	0.770048	1	1	0.249309	0.235351	0.0652536	0.327256	1	1	0.115368	0.144811	0.489428	0.89562	1	0	NA	1
ENSMUSG00000038910	Plcl2	phospholipase C-like 2	RNA	adipose	1	NA	NA	NA	NA	NA	NA	NA	NA	#N/A	NA	NA	NA	NA	NA	NA	NA	NA	#N/A	#N/A	0.996243	0.860119	0.000725281	0.00803664	1	-0.173817	-0.223733	0.446968	0.837742	-1	1	-0.480749	-0.512928	0.0788932	0.35738	-1	1	-0.306931	-0.289195	0.386508	0.859307	1	0	NA	20
ENSMUSG00000038943	Prc1	protein regulator of cytokinesis 1	RNA	adipose	1	NA	NA	NA	NA	NA	NA	NA	NA	#N/A	NA	NA	NA	NA	NA	NA	NA	NA	#N/A	#N/A	2.10581	2.19201	1.08251e-05	0.000525258	1	0.185391	0.202034	0.242807	0.733863	1	0	-0.415841	-0.457535	0.0788932	0.35738	-1	1	-0.601232	-0.659569	0.0503085	0.743376	0	0	NA	1
ENSMUSG00000039062	Anpep	alanyl (membrane) aminopeptidase	RNA	adipose	1	NA	NA	NA	NA	NA	NA	NA	NA	#N/A	NA	NA	NA	NA	NA	NA	NA	NA	#N/A	#N/A	3.08688	2.95068	1.08251e-05	0.000525258	1	-0.532864	-0.409067	0.182316	0.695311	-1	1	-1.10889	-1.13931	0.0279287	0.236533	-1	1	-0.57603	-0.730245	0.222419	0.787537	1	0	TXN	39
ENSMUSG00000039063	Echdc3	enoyl Coenzyme A hydratase domain containing 3	RNA	adipose	1	NA	NA	NA	NA	NA	NA	NA	NA	#N/A	NA	NA	NA	NA	NA	NA	NA	NA	#N/A	#N/A	-1.64218	-1.53317	0.000487129	0.00603897	-1	0.528062	0.255348	0.356232	0.792112	1	1	1.0741	1.1001	0.0220182	0.220054	1	1	0.546038	0.84475	0.269443	0.8259	1	0	TXN	31
ENSMUSG00000039103	Nexn	nexilin	RNA	adipose	1	NA	NA	NA	NA	NA	NA	NA	NA	#N/A	NA	NA	NA	NA	NA	NA	NA	NA	#N/A	#N/A	-1.24615	-1.43161	0.000487129	0.00603897	-1	0.116405	0.279767	0.315378	0.770048	1	1	0.861763	0.923453	0.000974258	0.174845	1	1	0.745358	0.643686	0.0244344	0.743376	1	0	TXN	8
ENSMUSG00000039145	Camk1d	calcium/calmodulin-dependent protein kinase ID	RNA	adipose	1	NA	NA	NA	NA	NA	NA	NA	NA	#N/A	NA	NA	NA	NA	NA	NA	NA	NA	#N/A	#N/A	1.03692	1.14582	0.000725281	0.00803664	1	0.0209245	0.0151699	0.904826	0.97828	1	0	-0.610021	-0.536068	0.0434736	0.274384	-1	1	-0.630946	-0.551237	0.0141917	0.743376	0	0	TXN	6
ENSMUSG00000039159	Ube2h	ubiquitin-conjugating enzyme E2H	RNA	adipose	1	NA	NA	NA	NA	NA	NA	NA	NA	#N/A	NA	NA	NA	NA	NA	NA	NA	NA	#N/A	#N/A	-0.466702	-0.566855	0.0114962	0.055482	-1	0.15459	0.181111	0.400182	0.816987	1	1	0.394379	0.234254	0.0279287	0.236533	1	1	0.239789	0.0531424	0.222419	0.787537	1	0	TXN	3
ENSMUSG00000039193	Nlrc4	NLR family, CARD domain containing 4	RNA	adipose	1	NA	NA	NA	NA	NA	NA	NA	NA	#N/A	NA	NA	NA	NA	NA	NA	NA	NA	#N/A	#N/A	2.172	2.06212	1.08251e-05	0.000525258	1	0.159945	0.41174	0.719695	0.927924	1	0	-0.716838	-0.151544	0.277512	0.610126	-1	1	-0.876783	-0.563284	0.161497	0.76773	0	0	NA	4
ENSMUSG00000039196	Orm1	orosomucoid 1	RNA	adipose	1	NA	NA	NA	NA	NA	NA	NA	NA	#N/A	NA	NA	NA	NA	NA	NA	NA	NA	#N/A	#N/A	-1.73766	-1.93547	0.00388621	0.0264331	-1	0.904314	1.21871	0.0274184	0.577527	1	1	1.2426	1.29101	0.000411353	0.174845	1	1	0.338284	0.072303	0.297326	0.8259	1	0	XN&TXN	13
ENSMUSG00000039206	Daglb	diacylglycerol lipase, beta	RNA	adipose	1	NA	NA	NA	NA	NA	NA	NA	NA	#N/A	NA	NA	NA	NA	NA	NA	NA	NA	#N/A	#N/A	2.00166	1.95046	1.08251e-05	0.000525258	1	-0.0843486	-0.212562	0.496698	0.853179	-1	1	-0.718371	-0.882386	0.0220182	0.220054	-1	1	-0.634022	-0.669824	0.093912	0.746397	1	0	TXN	17
ENSMUSG00000039208	Metrnl	meteorin, glial cell differentiation regulator-like	RNA	adipose	1	NA	NA	NA	NA	NA	NA	NA	NA	#N/A	NA	NA	NA	NA	NA	NA	NA	NA	#N/A	#N/A	2.19473	2.07625	1.08251e-05	0.000525258	1	-0.0925465	-0.275053	0.60378	0.89408	-1	1	-0.83342	-0.774596	0.0220182	0.220054	-1	1	-0.740874	-0.499543	0.113492	0.747911	1	0	TXN	22
ENSMUSG00000039347	Atp6v0e2	ATPase, H+ transporting, lysosomal V0 subunit E2	RNA	adipose	1	NA	NA	NA	NA	NA	NA	NA	NA	#N/A	NA	NA	NA	NA	NA	NA	NA	NA	#N/A	#N/A	-1.86793	-1.63139	4.33004e-05	0.00120388	-1	0.630918	0.22901	0.211024	0.717351	1	1	1.29398	1.1263	0.0113333	0.194991	1	1	0.663066	0.897293	0.113492	0.747911	1	0	TXN	9
ENSMUSG00000039349	C130074G19Rik	RIKEN cDNA C130074G19 gene	RNA	adipose	1	NA	NA	NA	NA	NA	NA	NA	NA	#N/A	NA	NA	NA	NA	NA	NA	NA	NA	#N/A	#N/A	-0.747093	-1.24594	0.0232306	0.0907776	-1	0.786196	0.924597	0.00567235	0.577527	1	1	0.847196	1.06561	0.00413518	0.177462	1	1	0.0609996	0.141008	0.690951	0.949248	1	0	XN&TXN	19
ENSMUSG00000039474	Wfs1	wolframin ER transmembrane glycoprotein	RNA	adipose	1	NA	NA	NA	NA	NA	NA	NA	NA	#N/A	NA	NA	NA	NA	NA	NA	NA	NA	#N/A	#N/A	1.87847	2.05087	4.33004e-05	0.00120388	1	-0.117659	-0.336188	0.842105	0.962659	-1	1	-0.62294	-0.597214	0.0788932	0.35738	-1	1	-0.505281	-0.261026	0.190251	0.776705	1	0	NA	11
ENSMUSG00000039518	Cdsn	corneodesmosin	RNA	adipose	1	NA	NA	NA	NA	NA	NA	NA	NA	#N/A	NA	NA	NA	NA	NA	NA	NA	NA	#N/A	#N/A	-1.57854	-1.75812	0.0139833	0.066236	-1	0.656561	0.726382	0.177719	0.695311	1	1	1.28988	0.629419	0.0199102	0.220054	1	1	0.633316	-0.0969631	0.297326	0.8259	1	0	TXN	18
ENSMUSG00000039637	Coro7	coronin 7	RNA	adipose	1	NA	NA	NA	NA	NA	NA	NA	NA	#N/A	NA	NA	NA	NA	NA	NA	NA	NA	#N/A	#N/A	0.655492	0.664259	0.00105003	0.0103885	1	-0.321738	-0.436631	0.0434736	0.583066	-1	1	-0.46309	-0.47401	0.0434736	0.274384	-1	1	-0.141352	-0.0373792	0.604813	0.922785	1	0	XN&TXN	1
ENSMUSG00000039680	Mrps6	mitochondrial ribosomal protein S6	RNA	adipose	1	NA	NA	NA	NA	NA	NA	NA	NA	#N/A	NA	NA	NA	NA	NA	NA	NA	NA	#N/A	#N/A	-0.615264	-0.548662	0.0089307	0.0472131	-1	0.322472	0.302269	0.242807	0.733863	1	1	0.417304	0.353248	0.0652536	0.327256	1	1	0.0948322	0.0509795	0.604813	0.922785	1	0	NA	6
ENSMUSG00000039936	Pik3cd	phosphatidylinositol-4,5-bisphosphate 3-kinase catalytic subunit delta	RNA	adipose	1	NA	NA	NA	NA	NA	NA	NA	NA	#N/A	NA	NA	NA	NA	NA	NA	NA	NA	#N/A	#N/A	1.42897	1.4162	0.000129901	0.00256702	1	-0.211226	-0.271356	0.242807	0.733863	-1	1	-0.698947	-0.864997	0.0534759	0.298337	-1	1	-0.487721	-0.59364	0.093912	0.746397	1	0	NA	4
ENSMUSG00000039981	Zc3h12d	zinc finger CCCH type containing 12D	RNA	adipose	1	NA	NA	NA	NA	NA	NA	NA	NA	#N/A	NA	NA	NA	NA	NA	NA	NA	NA	#N/A	#N/A	1.09544	0.890421	0.0185434	0.0781324	1	-0.488052	-0.694757	0.277512	0.754223	-1	1	-0.735277	-0.792947	0.0947195	0.386178	-1	1	-0.247225	-0.0981899	0.604813	0.922785	1	0	NA	4
ENSMUSG00000040006	Ginm1	glycoprotein integral membrane 1	RNA	adipose	1	NA	NA	NA	NA	NA	NA	NA	NA	#N/A	NA	NA	NA	NA	NA	NA	NA	NA	#N/A	#N/A	-0.81518	-0.967021	0.0232306	0.0907776	-1	0.365774	0.377321	0.1333	0.658548	1	1	0.65978	0.563415	0.0172119	0.206002	1	1	0.294007	0.186094	0.297326	0.8259	1	0	TXN	11
ENSMUSG00000040043	Rbms2	RNA binding motif, single stranded interacting protein 2	RNA	adipose	1	NA	NA	NA	NA	NA	NA	NA	NA	#N/A	NA	NA	NA	NA	NA	NA	NA	NA	#N/A	#N/A	-1.10958	-1.24347	0.0114962	0.055482	-1	0.112736	0.147246	0.496698	0.853179	1	1	0.733908	0.53467	0.112754	0.413161	1	1	0.621173	0.387424	0.161497	0.76773	1	0	NA	4
ENSMUSG00000040147	Maob	monoamine oxidase B	RNA	adipose	1	NA	NA	NA	NA	NA	NA	NA	NA	#N/A	NA	NA	NA	NA	NA	NA	NA	NA	#N/A	#N/A	-1.6684	-1.50992	1.08251e-05	0.000525258	-1	0.047103	0.434703	0.60378	0.89408	1	1	0.813733	0.669144	0.0220182	0.220054	1	1	0.76663	0.234441	0.093912	0.746397	1	0	TXN	9
ENSMUSG00000040212	Emp3	epithelial membrane protein 3	RNA	adipose	1	NA	NA	NA	NA	NA	NA	NA	NA	#N/A	NA	NA	NA	NA	NA	NA	NA	NA	#N/A	#N/A	2.33714	2.41151	1.08251e-05	0.000525258	1	-0.266268	-0.545568	0.211024	0.717351	-1	1	-0.929944	-1.26673	0.0132716	0.194991	-1	1	-0.663676	-0.721157	0.113492	0.747911	1	0	TXN	79
ENSMUSG00000040219	Ttc12	tetratricopeptide repeat domain 12	RNA	adipose	1	NA	NA	NA	NA	NA	NA	NA	NA	#N/A	NA	NA	NA	NA	NA	NA	NA	NA	#N/A	#N/A	0.931559	0.729718	0.011299	0.055482	1	-0.560221	-0.723332	0.242807	0.733863	-1	1	-0.472273	-0.470113	0.156401	0.475633	-1	1	0.0879483	0.25322	0.796174	0.9675	1	0	NA	3
ENSMUSG00000040249	Lrp1	low density lipoprotein receptor-related protein 1	RNA	adipose	1	NA	NA	NA	NA	NA	NA	NA	NA	#N/A	NA	NA	NA	NA	NA	NA	NA	NA	#N/A	#N/A	1.37285	1.29121	7.57756e-05	0.00175459	1	-0.125959	-0.278268	0.191224	0.717351	-1	1	-0.655198	-0.831274	0.0220182	0.220054	-1	1	-0.529239	-0.553006	0.0187577	0.743376	1	0	TXN	28
ENSMUSG00000040253	Gbp7	guanylate binding protein 7	RNA	adipose	1	NA	NA	NA	NA	NA	NA	NA	NA	#N/A	NA	NA	NA	NA	NA	NA	NA	NA	#N/A	#N/A	-0.734483	-0.874581	0.00684146	0.0390838	-1	0.225285	0.234149	0.400182	0.816987	1	1	0.667941	0.462182	0.0220182	0.220054	1	1	0.442656	0.228032	0.093912	0.746397	1	0	TXN	2
ENSMUSG00000040274	Cdk6	cyclin-dependent kinase 6	RNA	adipose	1	NA	NA	NA	NA	NA	NA	NA	NA	#N/A	NA	NA	NA	NA	NA	NA	NA	NA	#N/A	#N/A	1.30966	1.39751	7.57756e-05	0.00175459	1	-0.401678	-0.671325	0.0788932	0.612289	-1	1	-0.828131	-0.865196	0.00762086	0.181708	-1	1	-0.426454	-0.193871	0.161497	0.76773	1	0	TXN	4
ENSMUSG00000040345	Arhgap9	Rho GTPase activating protein 9	RNA	adipose	1	NA	NA	NA	NA	NA	NA	NA	NA	#N/A	NA	NA	NA	NA	NA	NA	NA	NA	#N/A	#N/A	1.85739	1.95507	2.16502e-05	0.000747987	1	-0.0401645	-0.209489	0.719695	0.927924	-1	1	-0.726609	-0.559199	0.0279287	0.236533	-1	1	-0.686445	-0.34971	0.0503085	0.743376	1	0	TXN	7
ENSMUSG00000040466	Blvrb	biliverdin reductase B (flavin reductase (NADPH))	RNA	adipose	1	NA	NA	NA	NA	NA	NA	NA	NA	#N/A	NA	NA	NA	NA	NA	NA	NA	NA	#N/A	#N/A	1.15243	1.27118	0.00684146	0.0390838	1	-0.419919	-0.740917	0.1333	0.658548	-1	1	-0.693278	-0.899958	0.0434736	0.274384	-1	1	-0.273359	-0.159041	0.386508	0.859307	1	0	TXN	22
ENSMUSG00000040479	Dgkz	diacylglycerol kinase zeta	RNA	adipose	1	NA	NA	NA	NA	NA	NA	NA	NA	#N/A	NA	NA	NA	NA	NA	NA	NA	NA	#N/A	#N/A	1.07615	1.0984	7.57756e-05	0.00175459	1	-0.236573	-0.299725	0.242807	0.733863	-1	1	-0.56076	-0.538066	0.0434736	0.274384	-1	1	-0.324187	-0.238341	0.190251	0.776705	1	0	TXN	14
ENSMUSG00000040528	Milr1	mast cell immunoglobulin like receptor 1	RNA	adipose	1	NA	NA	NA	NA	NA	NA	NA	NA	#N/A	NA	NA	NA	NA	NA	NA	NA	NA	#N/A	#N/A	2.4278	2.3541	1.08251e-05	0.000525258	1	-0.718415	-0.754469	0.0534759	0.603973	-1	1	-1.16015	-1.0515	0.00762086	0.181708	-1	1	-0.441733	-0.297033	0.386508	0.859307	1	0	TXN	11
ENSMUSG00000040552	C3ar1	complement component 3a receptor 1	RNA	adipose	1	NA	NA	NA	NA	NA	NA	NA	NA	#N/A	NA	NA	NA	NA	NA	NA	NA	NA	#N/A	#N/A	3.49881	3.30947	1.08251e-05	0.000525258	1	-0.508615	-0.564704	0.0788932	0.612289	-1	1	-1.3642	-1.29218	0.00210007	0.174845	-1	1	-0.855587	-0.727473	0.0625257	0.743376	1	0	TXN	51
ENSMUSG00000040562	Gstm2	glutathione S-transferase, mu 2	RNA	adipose	1	NA	NA	NA	NA	NA	NA	NA	NA	#N/A	NA	NA	NA	NA	NA	NA	NA	NA	#N/A	#N/A	-1.07628	-0.733879	0.00519604	0.0321686	-1	0.0129874	-0.171808	0.968239	0.996224	-1	0	0.483275	0.32058	0.182316	0.510057	1	1	0.470288	0.492387	0.135911	0.752723	0	0	NA	18
ENSMUSG00000040564	Apoc1	apolipoprotein C-I	RNA	adipose	1	NA	NA	NA	NA	NA	NA	NA	NA	#N/A	NA	NA	NA	NA	NA	NA	NA	NA	#N/A	#N/A	-2.37066	-2.24412	0.000129901	0.00256702	-1	0.82027	0.905609	0.0349867	0.577527	1	1	1.19146	1.53519	0.00210007	0.174845	1	1	0.371194	0.629586	0.297326	0.8259	1	0	XN&TXN	6
ENSMUSG00000040613	Apobec1	apolipoprotein B mRNA editing enzyme, catalytic polypeptide 1	RNA	adipose	1	NA	NA	NA	NA	NA	NA	NA	NA	#N/A	NA	NA	NA	NA	NA	NA	NA	NA	#N/A	#N/A	2.06684	1.87127	1.08251e-05	0.000525258	1	-0.273116	-0.308154	0.356232	0.792112	-1	1	-0.900329	-0.590094	0.0220182	0.220054	-1	1	-0.627213	-0.28194	0.161497	0.76773	1	0	TXN	17
ENSMUSG00000040659	Efhd2	EF hand domain containing 2	RNA	adipose	1	NA	NA	NA	NA	NA	NA	NA	NA	#N/A	NA	NA	NA	NA	NA	NA	NA	NA	#N/A	#N/A	2.00751	2.19904	1.08251e-05	0.000525258	1	-0.0690647	-0.177933	0.548962	0.873432	-1	1	-0.739038	-1.0131	0.0132716	0.194991	-1	1	-0.669973	-0.835162	0.0625257	0.743376	1	0	TXN	12
ENSMUSG00000040711	Sh3pxd2b	SH3 and PX domains 2B	RNA	adipose	1	NA	NA	NA	NA	NA	NA	NA	NA	#N/A	NA	NA	NA	NA	NA	NA	NA	NA	#N/A	#N/A	1.73278	1.50644	4.33004e-05	0.00120388	1	-0.208055	-0.380773	0.156401	0.675432	-1	1	-0.699964	-1.14349	0.0279287	0.236533	-1	1	-0.491909	-0.762713	0.222419	0.787537	1	0	TXN	6
ENSMUSG00000040713	Creg1	cellular repressor of E1A-stimulated genes 1	RNA	adipose	1	NA	NA	NA	NA	NA	NA	NA	NA	#N/A	NA	NA	NA	NA	NA	NA	NA	NA	#N/A	#N/A	1.88154	2.14331	7.57756e-05	0.00175459	1	-0.704554	-1.09817	0.0652536	0.609567	-1	1	-1.18053	-1.48099	0.00210007	0.174845	-1	1	-0.475977	-0.382823	0.093912	0.746397	1	0	TXN	9
ENSMUSG00000040722	Scamp5	secretory carrier membrane protein 5	RNA	adipose	1	NA	NA	NA	NA	NA	NA	NA	NA	#N/A	NA	NA	NA	NA	NA	NA	NA	NA	#N/A	#N/A	0.687798	0.996925	0.0256924	0.099555	1	-0.133961	-0.350859	0.548962	0.873432	-1	1	-0.457981	-0.589998	0.0349867	0.258014	-1	1	-0.32402	-0.239139	0.340107	0.84053	1	0	TXN	4
ENSMUSG00000040747	Cd53	CD53 antigen	RNA	adipose	1	NA	NA	NA	NA	NA	NA	NA	NA	#N/A	NA	NA	NA	NA	NA	NA	NA	NA	#N/A	#N/A	2.24978	2.58492	1.08251e-05	0.000525258	1	-0.0936179	-0.465704	0.719695	0.927924	-1	1	-0.759882	-0.958155	0.0349867	0.258014	-1	1	-0.666264	-0.492451	0.113492	0.747911	1	0	TXN	16
ENSMUSG00000040751	Lat2	linker for activation of T cells family, member 2	RNA	adipose	1	NA	NA	NA	NA	NA	NA	NA	NA	#N/A	NA	NA	NA	NA	NA	NA	NA	NA	#N/A	#N/A	3.41321	3.16062	1.08251e-05	0.000525258	1	-0.392869	-0.663226	0.1333	0.658548	-1	1	-1.24185	-1.4173	0.0172119	0.206002	-1	1	-0.848976	-0.754079	0.258083	0.802972	1	0	TXN	57
ENSMUSG00000040907	Atp1a3	ATPase, Na+/K+ transporting, alpha 3 polypeptide	RNA	adipose	1	NA	NA	NA	NA	NA	NA	NA	NA	#N/A	NA	NA	NA	NA	NA	NA	NA	NA	#N/A	#N/A	2.44017	2.18861	4.33004e-05	0.00120388	1	-0.10197	-0.474582	0.446968	0.837742	-1	1	-0.766043	-1.11882	0.0652536	0.327256	-1	1	-0.664073	-0.644241	0.135911	0.752723	1	0	NA	13
ENSMUSG00000041075	Fzd7	frizzled class receptor 7	RNA	adipose	1	NA	NA	NA	NA	NA	NA	NA	NA	#N/A	NA	NA	NA	NA	NA	NA	NA	NA	#N/A	#N/A	1.1006	1.25287	0.00388621	0.0264331	1	-0.121973	-0.245775	0.400182	0.816987	-1	1	-0.564928	-0.569297	0.0947195	0.386178	-1	1	-0.442955	-0.323522	0.297326	0.8259	1	0	NA	1
ENSMUSG00000041235	Chd7	chromodomain helicase DNA binding protein 7	RNA	adipose	1	NA	NA	NA	NA	NA	NA	NA	NA	#N/A	NA	NA	NA	NA	NA	NA	NA	NA	#N/A	#N/A	-0.779478	-0.771846	0.00281691	0.021328	-1	0.127643	0.226492	0.347534	0.792112	1	1	0.251681	0.275459	0.205468	0.543745	1	1	0.124038	0.0489669	0.340107	0.84053	1	0	NA	3
ENSMUSG00000041362	Shtn1	shootin 1	RNA	adipose	1	NA	NA	NA	NA	NA	NA	NA	NA	#N/A	NA	NA	NA	NA	NA	NA	NA	NA	#N/A	#N/A	1.64695	1.78539	2.16502e-05	0.000747987	1	-0.292167	-0.359669	0.0434736	0.583066	-1	1	-0.874872	-1.31078	0.00413518	0.177462	-1	1	-0.582705	-0.951114	0.113492	0.747911	1	0	XN&TXN	5
ENSMUSG00000041426	Hibch	3-hydroxyisobutyryl-Coenzyme A hydrolase	RNA	adipose	1	NA	NA	NA	NA	NA	NA	NA	NA	#N/A	NA	NA	NA	NA	NA	NA	NA	NA	#N/A	#N/A	-1.29514	-1.29838	0.000129901	0.00256702	-1	0.423462	0.75583	0.182316	0.695311	1	1	1.16292	1.44712	0.0101323	0.187122	1	1	0.739456	0.691287	0.135911	0.752723	1	0	TXN	17
ENSMUSG00000041515	Irf8	interferon regulatory factor 8	RNA	adipose	1	NA	NA	NA	NA	NA	NA	NA	NA	#N/A	NA	NA	NA	NA	NA	NA	NA	NA	#N/A	#N/A	1.65452	1.76377	2.16502e-05	0.000747987	1	-0.167998	-0.411172	0.11119	0.638633	-1	1	-0.672069	-0.824585	0.0101323	0.187122	-1	1	-0.504071	-0.413412	0.063553	0.743376	1	0	TXN	2
ENSMUSG00000041571	Selenow	selenoprotein W	RNA	adipose	1	NA	NA	NA	NA	NA	NA	NA	NA	#N/A	NA	NA	NA	NA	NA	NA	NA	NA	#N/A	#N/A	-0.513616	-0.820937	0.0232306	0.0907776	-1	0.158107	-0.0110616	0.60378	0.89408	-1	0	0.428545	0.483031	0.0947195	0.386178	1	1	0.270438	0.494092	0.436281	0.875897	0	0	NA	1
ENSMUSG00000041697	Cox6a1	cytochrome c oxidase subunit 6A1	RNA	adipose	1	NA	NA	NA	NA	NA	NA	NA	NA	#N/A	NA	NA	NA	NA	NA	NA	NA	NA	#N/A	#N/A	-0.479508	-0.548285	0.0146896	0.066236	-1	0.130832	0.146333	0.112754	0.638633	1	1	0.272361	0.37953	0.0534759	0.298337	1	1	0.141529	0.233197	0.200179	0.787537	1	0	NA	1
ENSMUSG00000041737	Tmem45b	transmembrane protein 45b	RNA	adipose	1	NA	NA	NA	NA	NA	NA	NA	NA	#N/A	NA	NA	NA	NA	NA	NA	NA	NA	#N/A	#N/A	-1.3222	-1.15285	0.00388621	0.0264331	-1	0.700386	0.408462	0.156401	0.675432	1	1	0.977238	0.842096	0.0434736	0.274384	1	1	0.276852	0.433634	0.386508	0.859307	1	0	TXN	8
ENSMUSG00000041836	Ptpre	protein tyrosine phosphatase, receptor type, E	RNA	adipose	1	NA	NA	NA	NA	NA	NA	NA	NA	#N/A	NA	NA	NA	NA	NA	NA	NA	NA	#N/A	#N/A	1.21472	1.1275	2.16502e-05	0.000747987	1	-0.249857	-0.253543	0.156401	0.675432	-1	1	-0.48564	-0.629817	0.0349867	0.258014	-1	1	-0.235783	-0.376274	0.258083	0.802972	1	0	TXN	4
ENSMUSG00000041881	Ndufa7	NADH:ubiquinone oxidoreductase subunit A7	RNA	adipose	1	NA	NA	NA	NA	NA	NA	NA	NA	#N/A	NA	NA	NA	NA	NA	NA	NA	NA	#N/A	#N/A	-0.474565	-0.367012	4.33004e-05	0.00120388	-1	0.140358	0.050399	0.356232	0.792112	1	1	0.302134	0.280407	0.0199102	0.220054	1	1	0.161776	0.230008	0.289066	0.8259	1	0	TXN	6
ENSMUSG00000041957	Pkp2	plakophilin 2	RNA	adipose	1	NA	NA	NA	NA	NA	NA	NA	NA	#N/A	NA	NA	NA	NA	NA	NA	NA	NA	#N/A	#N/A	-1.395	-1.61522	0.000205677	0.00340989	-1	0.588647	0.917024	0.0534759	0.603973	1	1	1.10798	1.21512	0.000974258	0.174845	1	1	0.519334	0.298094	0.0187577	0.743376	1	0	TXN	10
ENSMUSG00000041992	Rapgef5	Rap guanine nucleotide exchange factor (GEF) 5	RNA	adipose	1	NA	NA	NA	NA	NA	NA	NA	NA	#N/A	NA	NA	NA	NA	NA	NA	NA	NA	#N/A	#N/A	-0.579459	-0.811193	0.0232306	0.0907776	-1	0.370706	0.457009	0.1333	0.658548	1	1	0.620345	0.695798	0.0534759	0.298337	1	1	0.249639	0.238788	0.258083	0.802972	1	0	NA	1
ENSMUSG00000042129	Rassf4	Ras association (RalGDS/AF-6) domain family member 4	RNA	adipose	1	NA	NA	NA	NA	NA	NA	NA	NA	#N/A	NA	NA	NA	NA	NA	NA	NA	NA	#N/A	#N/A	1.78255	1.8378	2.16502e-05	0.000747987	1	-0.141957	-0.0135056	0.496698	0.853179	-1	1	-0.63587	-0.645293	0.0220182	0.220054	-1	1	-0.493913	-0.631788	0.135911	0.752723	1	0	TXN	34
ENSMUSG00000042228	Lyn	LYN proto-oncogene, Src family tyrosine kinase	RNA	adipose	1	NA	NA	NA	NA	NA	NA	NA	NA	#N/A	NA	NA	NA	NA	NA	NA	NA	NA	#N/A	#N/A	1.11233	1.07419	0.000129901	0.00256702	1	-0.173694	-0.185815	0.182316	0.695311	-1	1	-0.51769	-0.681682	0.0434736	0.274384	-1	1	-0.343996	-0.495867	0.258083	0.802972	1	0	TXN	1
ENSMUSG00000042254	Cilp	cartilage intermediate layer protein, nucleotide pyrophosphohydrolase	RNA	adipose	1	NA	NA	NA	NA	NA	NA	NA	NA	#N/A	NA	NA	NA	NA	NA	NA	NA	NA	#N/A	#N/A	1.4077	1.39769	7.57756e-05	0.00175459	1	0.0180396	-0.285434	0.66072	0.910604	-1	1	-0.319528	-0.44756	0.112754	0.413161	-1	1	-0.337567	-0.162126	0.340107	0.84053	1	0	NA	1
ENSMUSG00000042284	Itga1	integrin alpha 1	RNA	adipose	1	NA	NA	NA	NA	NA	NA	NA	NA	#N/A	NA	NA	NA	NA	NA	NA	NA	NA	#N/A	#N/A	-0.857154	-1.18504	0.0185434	0.0781324	-1	0.576931	0.584916	0.0349867	0.577527	1	1	0.657499	0.849331	0.0220182	0.220054	1	1	0.0805671	0.264415	0.666475	0.939093	1	0	XN&TXN	9
ENSMUSG00000042286	Stab1	stabilin 1	RNA	adipose	1	NA	NA	NA	NA	NA	NA	NA	NA	#N/A	NA	NA	NA	NA	NA	NA	NA	NA	#N/A	#N/A	1.30288	1.38122	0.00208924	0.0168422	1	-0.461279	-0.772387	0.0788932	0.612289	-1	1	-0.807168	-1.0356	0.0349867	0.258014	-1	1	-0.345889	-0.263216	0.258083	0.802972	1	0	TXN	1
ENSMUSG00000042331	Specc1	sperm antigen with calponin homology and coiled-coil domains 1	RNA	adipose	1	NA	NA	NA	NA	NA	NA	NA	NA	#N/A	NA	NA	NA	NA	NA	NA	NA	NA	#N/A	#N/A	1.79214	1.56719	1.08251e-05	0.000525258	1	-0.222164	-0.0872571	0.242807	0.733863	-1	1	-0.718269	-0.880704	0.0304133	0.254323	-1	1	-0.496105	-0.793447	0.0932286	0.746397	1	0	TXN	5
ENSMUSG00000042349	Ikbke	inhibitor of kappaB kinase epsilon	RNA	adipose	1	NA	NA	NA	NA	NA	NA	NA	NA	#N/A	NA	NA	NA	NA	NA	NA	NA	NA	#N/A	#N/A	1.14048	1.39009	0.00388621	0.0264331	1	0.0286253	-0.270817	0.719695	0.927924	-1	1	-0.650642	-0.633635	0.0652536	0.327256	-1	1	-0.679267	-0.362818	0.190251	0.776705	1	0	NA	2
ENSMUSG00000042404	Dennd4b	DENN/MADD domain containing 4B	RNA	adipose	1	NA	NA	NA	NA	NA	NA	NA	NA	#N/A	NA	NA	NA	NA	NA	NA	NA	NA	#N/A	#N/A	1.35071	1.61132	0.000324753	0.00459418	1	-0.0576486	-0.0357644	0.968239	0.996224	-1	1	-0.532531	-0.708179	0.1333	0.442572	-1	1	-0.474883	-0.672415	0.161497	0.76773	1	0	NA	4
ENSMUSG00000042476	Abcb4	ATP-binding cassette, sub-family B (MDR/TAP), member 4	RNA	adipose	1	NA	NA	NA	NA	NA	NA	NA	NA	#N/A	NA	NA	NA	NA	NA	NA	NA	NA	#N/A	#N/A	2.10713	2.74204	0.00287947	0.021328	1	-0.747697	-0.908479	0.112754	0.638633	-1	1	-1.48619	-1.53306	0.00567235	0.177462	-1	1	-0.738492	-0.624579	0.122084	0.752723	1	0	TXN	17
ENSMUSG00000042672	Dcst1	DC-STAMP domain containing 1	RNA	adipose	1	NA	NA	NA	NA	NA	NA	NA	NA	#N/A	NA	NA	NA	NA	NA	NA	NA	NA	#N/A	#N/A	-1.25672	-1.35047	0.00287947	0.021328	-1	0.1868	0.116002	0.496698	0.853179	1	1	0.937617	1.06432	0.0221845	0.220054	1	1	0.750817	0.948313	0.0399835	0.743376	1	0	TXN	16
ENSMUSG00000042745	Id1	inhibitor of DNA binding 1	RNA	adipose	1	NA	NA	NA	NA	NA	NA	NA	NA	#N/A	NA	NA	NA	NA	NA	NA	NA	NA	#N/A	#N/A	-1.2187	-1.43319	0.00105003	0.0103885	-1	0.604284	0.630339	0.00762086	0.577527	1	1	0.961545	1.07312	0.0172119	0.206002	1	1	0.357261	0.442781	0.340107	0.84053	1	0	XN&TXN	3
ENSMUSG00000042770	Hebp1	heme binding protein 1	RNA	adipose	1	NA	NA	NA	NA	NA	NA	NA	NA	#N/A	NA	NA	NA	NA	NA	NA	NA	NA	#N/A	#N/A	-0.767402	-1.19173	0.0146896	0.066236	-1	0.633839	0.86477	0.0220182	0.577527	1	1	0.708891	1.00531	0.0220182	0.220054	1	1	0.0750524	0.140539	0.604813	0.922785	1	0	XN&TXN	21
ENSMUSG00000042842	Serpinb6b	serine (or cysteine) peptidase inhibitor, clade B, member 6b	RNA	adipose	1	NA	NA	NA	NA	NA	NA	NA	NA	#N/A	NA	NA	NA	NA	NA	NA	NA	NA	#N/A	#N/A	2.16219	2.3236	1.08251e-05	0.000525258	1	-0.422046	-0.779768	0.1333	0.658548	-1	1	-1.43466	-1.83753	0.000649505	0.174845	-1	1	-1.01261	-1.05776	0.00777458	0.743376	1	0	TXN	3
ENSMUSG00000043004	Gng2	guanine nucleotide binding protein (G protein), gamma 2	RNA	adipose	1	NA	NA	NA	NA	NA	NA	NA	NA	#N/A	NA	NA	NA	NA	NA	NA	NA	NA	#N/A	#N/A	1.62272	1.6895	2.16502e-05	0.000747987	1	-0.0189185	-0.175197	0.904826	0.97828	-1	1	-0.675755	-0.680494	0.0132716	0.194991	-1	1	-0.656837	-0.505297	0.0314685	0.743376	1	0	TXN	4
ENSMUSG00000043068	Fam89a	family with sequence similarity 89, member A	RNA	adipose	1	NA	NA	NA	NA	NA	NA	NA	NA	#N/A	NA	NA	NA	NA	NA	NA	NA	NA	#N/A	#N/A	-0.767455	-0.547474	0.0089307	0.0472131	-1	0.157955	-0.105341	0.437742	0.837742	-1	0	0.881856	0.651028	0.0101323	0.187122	1	1	0.7239	0.756369	0.15749	0.76773	0	0	TXN	19
ENSMUSG00000043088	Il17re	interleukin 17 receptor E	RNA	adipose	1	NA	NA	NA	NA	NA	NA	NA	NA	#N/A	NA	NA	NA	NA	NA	NA	NA	NA	#N/A	#N/A	-1.54632	-1.61211	0.00150469	0.0132901	-1	0.0641034	0.330181	0.904826	0.97828	1	1	0.960919	0.916016	0.0788932	0.35738	1	1	0.896816	0.585835	0.093912	0.746397	1	0	NA	1
ENSMUSG00000043091	Tuba1c	tubulin, alpha 1C	RNA	adipose	1	NA	NA	NA	NA	NA	NA	NA	NA	#N/A	NA	NA	NA	NA	NA	NA	NA	NA	#N/A	#N/A	1.44688	1.55253	1.08251e-05	0.000525258	1	-0.269918	-0.261361	0.191224	0.717351	-1	1	-0.747132	-0.413928	0.0101323	0.187122	-1	1	-0.477214	-0.152567	0.161497	0.76773	1	0	TXN	33
ENSMUSG00000043122	A530016L24Rik	RIKEN cDNA A530016L24 gene	RNA	adipose	1	NA	NA	NA	NA	NA	NA	NA	NA	#N/A	NA	NA	NA	NA	NA	NA	NA	NA	#N/A	#N/A	-1.16508	-1.60254	0.00519604	0.0321686	-1	0.482104	0.577917	0.182316	0.695311	1	1	0.69079	0.846662	0.0434736	0.274384	1	1	0.208685	0.268745	0.297326	0.8259	1	0	TXN	7
ENSMUSG00000043157	Arl11	ADP-ribosylation factor-like 11	RNA	adipose	1	NA	NA	NA	NA	NA	NA	NA	NA	#N/A	NA	NA	NA	NA	NA	NA	NA	NA	#N/A	#N/A	3.07035	3.28432	1.08251e-05	0.000525258	1	-0.229378	-0.307221	0.400182	0.816987	-1	1	-1.10142	-1.22033	0.0279287	0.236533	-1	1	-0.872039	-0.913107	0.161497	0.76773	1	0	TXN	57
ENSMUSG00000043421	Hilpda	hypoxia inducible lipid droplet associated	RNA	adipose	1	NA	NA	NA	NA	NA	NA	NA	NA	#N/A	NA	NA	NA	NA	NA	NA	NA	NA	#N/A	#N/A	1.45779	1.35497	0.000205677	0.00340989	1	-0.277913	-0.17611	0.66072	0.910604	-1	1	-0.466122	-0.482598	0.112754	0.413161	-1	1	-0.188209	-0.306487	0.386508	0.859307	1	0	NA	2
ENSMUSG00000043613	Mmp3	matrix metallopeptidase 3	RNA	adipose	1	NA	NA	NA	NA	NA	NA	NA	NA	#N/A	NA	NA	NA	NA	NA	NA	NA	NA	#N/A	#N/A	3.39042	3.53151	2.16502e-05	0.000747987	1	-0.864922	-1.26665	0.0652536	0.609567	-1	1	-1.74114	-1.99502	0.00413518	0.177462	-1	1	-0.876221	-0.728368	0.0770053	0.743376	1	0	TXN	39
ENSMUSG00000043733	Ptpn11	protein tyrosine phosphatase, non-receptor type 11	RNA	adipose	1	NA	NA	NA	NA	NA	NA	NA	NA	#N/A	NA	NA	NA	NA	NA	NA	NA	NA	#N/A	#N/A	-0.54945	-0.658159	0.00150469	0.0132901	-1	0.262368	0.386286	0.0947195	0.615414	1	1	0.503247	0.525119	0.00145056	0.174845	1	1	0.240879	0.138833	0.093912	0.746397	1	0	TXN	8
ENSMUSG00000043895	S1pr2	sphingosine-1-phosphate receptor 2	RNA	adipose	1	NA	NA	NA	NA	NA	NA	NA	NA	#N/A	NA	NA	NA	NA	NA	NA	NA	NA	#N/A	#N/A	2.28982	2.67593	2.16502e-05	0.000747987	1	-0.0842255	-0.444357	0.446968	0.837742	-1	1	-0.837117	-1.04217	0.0132716	0.194991	-1	1	-0.752892	-0.597815	0.0314685	0.743376	1	0	TXN	10
ENSMUSG00000044042	Fmn1	formin 1	RNA	adipose	1	NA	NA	NA	NA	NA	NA	NA	NA	#N/A	NA	NA	NA	NA	NA	NA	NA	NA	#N/A	#N/A	2.12937	2.07724	1.08251e-05	0.000525258	1	-0.562446	-0.599842	0.0349867	0.577527	-1	1	-1.32355	-1.52496	0.00413518	0.177462	-1	1	-0.761104	-0.925122	0.0244344	0.743376	1	0	XN&TXN	6
ENSMUSG00000044167	Foxo1	forkhead box O1	RNA	adipose	1	NA	NA	NA	NA	NA	NA	NA	NA	#N/A	NA	NA	NA	NA	NA	NA	NA	NA	#N/A	#N/A	-0.778428	-0.856522	0.00105003	0.0103885	-1	0.173477	0.323185	0.211024	0.717351	1	1	0.496166	0.707413	0.0534759	0.298337	1	1	0.322689	0.384228	0.190251	0.776705	1	0	NA	9
ENSMUSG00000044285	NA	NA	RNA	adipose	1	NA	NA	NA	NA	NA	NA	NA	NA	#N/A	NA	NA	NA	NA	NA	NA	NA	NA	#N/A	#N/A	-0.364364	-0.423416	0.0089307	0.0472131	-1	0.276606	0.348334	0.0349867	0.577527	1	1	0.231157	0.132547	0.0862728	0.386178	1	1	-0.045449	-0.215787	0.73044	0.949248	1	0	XN	7
ENSMUSG00000044405	Adig	adipogenin	RNA	adipose	1	NA	NA	NA	NA	NA	NA	NA	NA	#N/A	NA	NA	NA	NA	NA	NA	NA	NA	#N/A	#N/A	-1.31492	-1.64418	0.0146896	0.066236	-1	0.56566	0.473686	0.112754	0.638633	1	1	1.03387	1.04833	0.00413518	0.177462	1	1	0.468205	0.574649	0.190251	0.776705	1	0	TXN	12
ENSMUSG00000044583	Tlr7	toll-like receptor 7	RNA	adipose	1	NA	NA	NA	NA	NA	NA	NA	NA	#N/A	NA	NA	NA	NA	NA	NA	NA	NA	#N/A	#N/A	1.94048	1.90101	2.16502e-05	0.000747987	1	-0.685967	-0.538199	0.0349867	0.577527	-1	1	-0.928803	-1.23791	0.0101323	0.187122	-1	1	-0.242837	-0.699714	0.545701	0.912757	1	0	XN&TXN	10
ENSMUSG00000044811	Cd300c2	CD300C molecule 2	RNA	adipose	1	NA	NA	NA	NA	NA	NA	NA	NA	#N/A	NA	NA	NA	NA	NA	NA	NA	NA	#N/A	#N/A	3.2476	3.37845	1.08251e-05	0.000525258	1	-0.032703	-0.152115	0.66072	0.910604	-1	1	-1.04747	-0.653529	0.0652536	0.327256	-1	1	-1.01477	-0.501414	0.135911	0.752723	1	0	NA	59
ENSMUSG00000045038	Prkce	protein kinase C, epsilon	RNA	adipose	1	NA	NA	NA	NA	NA	NA	NA	NA	#N/A	NA	NA	NA	NA	NA	NA	NA	NA	#N/A	#N/A	-0.798772	-0.795181	0.00519604	0.0321686	-1	0.219516	0.177522	0.356232	0.792112	1	1	0.379081	0.282664	0.0534759	0.298337	1	1	0.159565	0.105142	0.386508	0.859307	1	0	NA	18
ENSMUSG00000045312	Lhfpl2	lipoma HMGIC fusion partner-like 2	RNA	adipose	1	NA	NA	NA	NA	NA	NA	NA	NA	#N/A	NA	NA	NA	NA	NA	NA	NA	NA	#N/A	#N/A	1.06177	0.906703	0.00208924	0.0168422	1	-0.00931611	-0.0652978	0.60378	0.89408	-1	1	-0.427594	-0.249443	0.182316	0.510057	-1	1	-0.418278	-0.184145	0.161497	0.76773	1	0	NA	2
ENSMUSG00000045636	Mtus1	mitochondrial tumor suppressor 1	RNA	adipose	1	NA	NA	NA	NA	NA	NA	NA	NA	#N/A	NA	NA	NA	NA	NA	NA	NA	NA	#N/A	#N/A	-1.06884	-1.04672	2.16502e-05	0.000747987	-1	0.225271	0.260746	0.277512	0.754223	1	1	0.566875	0.660526	0.00210007	0.174845	1	1	0.341605	0.39978	0.0625257	0.743376	1	0	TXN	2
ENSMUSG00000045763	Basp1	brain abundant, membrane attached signal protein 1	RNA	adipose	1	NA	NA	NA	NA	NA	NA	NA	NA	#N/A	NA	NA	NA	NA	NA	NA	NA	NA	#N/A	#N/A	2.07334	2.54831	0.011299	0.055482	1	-0.651597	-0.538257	0.0246815	0.577527	-1	1	-0.950832	-0.82208	0.0453607	0.283592	-1	1	-0.299234	-0.283823	0.489428	0.89562	1	0	XN&TXN	37
ENSMUSG00000045868	Gvin1	GTPase, very large interferon inducible 1	RNA	adipose	1	NA	NA	NA	NA	NA	NA	NA	NA	#N/A	NA	NA	NA	NA	NA	NA	NA	NA	#N/A	#N/A	-0.738755	-0.714612	0.0089307	0.0472131	-1	0.202885	0.295221	0.211024	0.717351	1	1	0.330413	0.219322	0.277512	0.610126	1	1	0.127528	-0.0758985	0.796174	0.9675	1	0	NA	1
ENSMUSG00000045980	Tmem104	transmembrane protein 104	RNA	adipose	1	NA	NA	NA	NA	NA	NA	NA	NA	#N/A	NA	NA	NA	NA	NA	NA	NA	NA	#N/A	#N/A	1.61594	1.47401	7.57756e-05	0.00175459	1	-0.253773	-0.137822	0.548962	0.873432	-1	1	-0.656608	-0.828932	0.112754	0.413161	-1	1	-0.402835	-0.69111	0.222419	0.787537	1	0	NA	30
ENSMUSG00000046223	Plaur	plasminogen activator, urokinase receptor	RNA	adipose	1	NA	NA	NA	NA	NA	NA	NA	NA	#N/A	NA	NA	NA	NA	NA	NA	NA	NA	#N/A	#N/A	2.12009	2.24452	2.16502e-05	0.000747987	1	-0.148632	-0.226379	0.842105	0.962659	-1	1	-0.741761	-0.6718	0.0534759	0.298337	-1	1	-0.593128	-0.44542	0.093912	0.746397	1	0	NA	8
ENSMUSG00000046329	Slc25a23	solute carrier family 25 (mitochondrial carrier; phosphate carrier), member 23	RNA	adipose	1	NA	NA	NA	NA	NA	NA	NA	NA	#N/A	NA	NA	NA	NA	NA	NA	NA	NA	#N/A	#N/A	-1.79868	-1.68161	1.08251e-05	0.000525258	-1	0.351227	0.25845	0.242807	0.733863	1	1	1.08468	1.223	0.00762086	0.181708	1	1	0.733458	0.964546	0.0314685	0.743376	1	0	TXN	33
ENSMUSG00000046447	Camk2n1	calcium/calmodulin-dependent protein kinase II inhibitor 1	RNA	adipose	1	NA	NA	NA	NA	NA	NA	NA	NA	#N/A	NA	NA	NA	NA	NA	NA	NA	NA	#N/A	#N/A	-0.72947	-0.636246	0.00519604	0.0321686	-1	0.00291262	-0.169691	0.968239	0.996224	-1	0	0.211063	0.108823	0.182316	0.510057	1	1	0.20815	0.278514	0.190251	0.776705	0	0	NA	1
ENSMUSG00000046532	Ar	androgen receptor	RNA	adipose	1	NA	NA	NA	NA	NA	NA	NA	NA	#N/A	NA	NA	NA	NA	NA	NA	NA	NA	#N/A	#N/A	-1.29873	-1.45577	0.00208924	0.0168422	-1	0.135199	0.524762	0.269924	0.754223	1	1	0.811719	0.992364	0.0220182	0.220054	1	1	0.67652	0.467602	0.093912	0.746397	1	0	TXN	14
ENSMUSG00000046711	Hmga1	high mobility group AT-hook 1	RNA	adipose	1	NA	NA	NA	NA	NA	NA	NA	NA	#N/A	NA	NA	NA	NA	NA	NA	NA	NA	#N/A	#N/A	2.62804	2.73996	1.08251e-05	0.000525258	1	-0.247615	-0.379369	0.356232	0.792112	-1	1	-1.13697	-1.40149	0.00762086	0.181708	-1	1	-0.889354	-1.02213	0.113492	0.747911	1	0	TXN	51
ENSMUSG00000046727	Cystm1	cysteine-rich transmembrane module containing 1	RNA	adipose	1	NA	NA	NA	NA	NA	NA	NA	NA	#N/A	NA	NA	NA	NA	NA	NA	NA	NA	#N/A	#N/A	-1.3004	-1.46576	0.0185434	0.0781324	-1	0.66868	0.657515	0.0788932	0.612289	1	1	0.790359	1.01114	0.0652536	0.327256	1	1	0.121679	0.353629	0.436281	0.875897	1	0	NA	18
ENSMUSG00000046805	Mpeg1	macrophage expressed gene 1	RNA	adipose	1	NA	NA	NA	NA	NA	NA	NA	NA	#N/A	NA	NA	NA	NA	NA	NA	NA	NA	#N/A	#N/A	2.33293	2.20069	1.08251e-05	0.000525258	1	0.0942524	0.145351	0.842105	0.962659	1	0	-0.749525	-0.561121	0.0349867	0.258014	-1	1	-0.843777	-0.706472	0.0106129	0.743376	0	0	TXN	24
ENSMUSG00000046806	Cyren	cell cycle regulator of NHEJ	RNA	adipose	1	NA	NA	NA	NA	NA	NA	NA	NA	#N/A	NA	NA	NA	NA	NA	NA	NA	NA	#N/A	#N/A	0.878093	0.531593	0.00150469	0.0132901	1	-0.485537	-0.422833	0.0349867	0.577527	-1	1	-0.543618	-0.291693	0.0652536	0.327256	-1	1	-0.0580812	0.13114	0.931427	0.992116	1	0	XN	1
ENSMUSG00000047126	Cltc	clathrin, heavy polypeptide (Hc)	RNA	adipose	1	NA	NA	NA	NA	NA	NA	NA	NA	#N/A	NA	NA	NA	NA	NA	NA	NA	NA	#N/A	#N/A	0.61148	0.652914	4.33004e-05	0.00120388	1	-0.203661	-0.286704	0.0947195	0.615414	-1	1	-0.361112	-0.477934	0.0101323	0.187122	-1	1	-0.157451	-0.19123	0.190251	0.776705	1	0	TXN	14
ENSMUSG00000047409	Ctdspl	CTD (carboxy-terminal domain, RNA polymerase II, polypeptide A) small phosphatase-like	RNA	adipose	1	NA	NA	NA	NA	NA	NA	NA	NA	#N/A	NA	NA	NA	NA	NA	NA	NA	NA	#N/A	#N/A	-0.845038	-1.02932	0.00684146	0.0390838	-1	0.571047	0.748593	0.0349867	0.577527	1	1	0.589105	0.642195	0.0349867	0.258014	1	1	0.0180576	-0.106397	0.931427	0.992116	1	0	XN&TXN	9
ENSMUSG00000047534	Mis18bp1	MIS18 binding protein 1	RNA	adipose	1	NA	NA	NA	NA	NA	NA	NA	NA	#N/A	NA	NA	NA	NA	NA	NA	NA	NA	#N/A	#N/A	1.52856	1.39572	0.000181651	0.00340989	1	-0.113039	-0.164612	0.719695	0.927924	-1	1	-0.761519	-0.743152	0.0652536	0.327256	-1	1	-0.64848	-0.57854	0.135911	0.752723	1	0	NA	4
ENSMUSG00000047793	Sned1	sushi, nidogen and EGF-like domains 1	RNA	adipose	1	NA	NA	NA	NA	NA	NA	NA	NA	#N/A	NA	NA	NA	NA	NA	NA	NA	NA	#N/A	#N/A	1.72069	1.56433	2.16502e-05	0.000747987	1	-0.638314	-0.491915	0.0534759	0.603973	-1	1	-1.40116	-1.29878	0.00413518	0.177462	-1	1	-0.762846	-0.806861	0.093912	0.746397	1	0	TXN	7
ENSMUSG00000047866	Lonp2	lon peptidase 2, peroxisomal	RNA	adipose	1	NA	NA	NA	NA	NA	NA	NA	NA	#N/A	NA	NA	NA	NA	NA	NA	NA	NA	#N/A	#N/A	-1.21337	-1.38217	0.000324753	0.00459418	-1	0.259822	0.471132	0.1333	0.658548	1	1	0.700228	0.877417	0.00298772	0.177462	1	1	0.440406	0.406284	0.0244344	0.743376	1	0	TXN	5
ENSMUSG00000048126	Col6a3	collagen, type VI, alpha 3	RNA	adipose	1	NA	NA	NA	NA	NA	NA	NA	NA	#N/A	NA	NA	NA	NA	NA	NA	NA	NA	#N/A	#N/A	1.39966	1.09682	0.000129901	0.00256702	1	-0.0919017	-0.195063	0.242807	0.733863	-1	1	-0.4513	-0.435354	0.0434736	0.274384	-1	1	-0.359399	-0.240291	0.122084	0.752723	1	0	TXN	1
ENSMUSG00000048138	Dmrt2	doublesex and mab-3 related transcription factor 2	RNA	adipose	1	NA	NA	NA	NA	NA	NA	NA	NA	#N/A	NA	NA	NA	NA	NA	NA	NA	NA	#N/A	#N/A	-1.79433	-2.23075	0.00149272	0.0132901	-1	1.07224	1.17221	0.0172119	0.577527	1	1	1.11409	1.10537	0.00895059	0.187122	1	1	0.0418548	-0.0668339	1	1	1	0	XN&TXN	1
ENSMUSG00000048142	Nat8l	N-acetyltransferase 8-like	RNA	adipose	1	NA	NA	NA	NA	NA	NA	NA	NA	#N/A	NA	NA	NA	NA	NA	NA	NA	NA	#N/A	#N/A	-1.10735	-1.45507	0.0185434	0.0781324	-1	0.33346	0.080889	0.446968	0.837742	1	1	0.295247	0.525773	0.326975	0.662383	1	1	-0.0382138	0.444884	0.545701	0.912757	1	0	NA	5
ENSMUSG00000048277	Syngr2	synaptogyrin 2	RNA	adipose	1	NA	NA	NA	NA	NA	NA	NA	NA	#N/A	NA	NA	NA	NA	NA	NA	NA	NA	#N/A	#N/A	0.623764	0.649945	0.00105003	0.0103885	1	-0.0745232	-0.191541	0.400182	0.816987	-1	1	-0.470029	-0.625432	0.0132716	0.194991	-1	1	-0.395506	-0.433891	0.0503085	0.743376	1	0	TXN	2
ENSMUSG00000048490	Nrip1	nuclear receptor interacting protein 1	RNA	adipose	1	NA	NA	NA	NA	NA	NA	NA	NA	#N/A	NA	NA	NA	NA	NA	NA	NA	NA	#N/A	#N/A	-0.564085	-0.556675	0.0114962	0.055482	-1	-0.0584085	-0.0878946	0.904826	0.97828	-1	0	0.46893	0.45032	0.0534759	0.298337	1	1	0.527338	0.538215	0.0314685	0.743376	0	0	NA	61
ENSMUSG00000048612	Myof	myoferlin	RNA	adipose	1	NA	NA	NA	NA	NA	NA	NA	NA	#N/A	NA	NA	NA	NA	NA	NA	NA	NA	#N/A	#N/A	1.81348	1.76837	1.08251e-05	0.000525258	1	-0.243906	-0.215983	0.400182	0.816987	-1	1	-0.792488	-1.09095	0.00567235	0.177462	-1	1	-0.548582	-0.874967	0.0770053	0.743376	1	0	TXN	12
ENSMUSG00000048677	Tpcn2	two pore segment channel 2	RNA	adipose	1	NA	NA	NA	NA	NA	NA	NA	NA	#N/A	NA	NA	NA	NA	NA	NA	NA	NA	#N/A	#N/A	2.41635	2.68042	0.000129901	0.00256702	1	-0.327905	-0.659826	0.277512	0.754223	-1	1	-1.10962	-1.47448	0.0220182	0.220054	-1	1	-0.781715	-0.814652	0.190251	0.776705	1	0	TXN	11
ENSMUSG00000048779	P2ry6	pyrimidinergic receptor P2Y, G-protein coupled, 6	RNA	adipose	1	NA	NA	NA	NA	NA	NA	NA	NA	#N/A	NA	NA	NA	NA	NA	NA	NA	NA	#N/A	#N/A	1.96507	2.24296	4.33004e-05	0.00120388	1	-0.119113	-0.381173	0.446968	0.837742	-1	1	-0.773544	-1.10314	0.0220182	0.220054	-1	1	-0.654431	-0.721969	0.0625257	0.743376	1	0	TXN	33
ENSMUSG00000048807	Slc35e4	solute carrier family 35, member E4	RNA	adipose	1	NA	NA	NA	NA	NA	NA	NA	NA	#N/A	NA	NA	NA	NA	NA	NA	NA	NA	#N/A	#N/A	1.27577	1.52851	0.00519604	0.0321686	1	-0.238789	-0.224624	0.182316	0.695311	-1	1	-0.697419	-0.548715	0.0434736	0.274384	-1	1	-0.45863	-0.324091	0.113492	0.747911	1	0	TXN	2
ENSMUSG00000048865	Arhgap30	Rho GTPase activating protein 30	RNA	adipose	1	NA	NA	NA	NA	NA	NA	NA	NA	#N/A	NA	NA	NA	NA	NA	NA	NA	NA	#N/A	#N/A	1.90257	1.68042	2.16502e-05	0.000747987	1	-0.00908541	-0.0209981	0.904826	0.97828	-1	1	-0.612886	-0.534185	0.112754	0.413161	-1	1	-0.6038	-0.513187	0.113492	0.747911	1	0	NA	34
ENSMUSG00000048960	Prex2	phosphatidylinositol-3,4,5-trisphosphate-dependent Rac exchange factor 2	RNA	adipose	1	NA	NA	NA	NA	NA	NA	NA	NA	#N/A	NA	NA	NA	NA	NA	NA	NA	NA	#N/A	#N/A	-0.876948	-0.836687	0.00388621	0.0264331	-1	0.267875	0.197606	0.356232	0.792112	1	1	0.74225	1.01163	0.0434736	0.274384	1	1	0.474375	0.814028	0.113492	0.747911	1	0	TXN	3
ENSMUSG00000049130	C5ar1	complement component 5a receptor 1	RNA	adipose	1	NA	NA	NA	NA	NA	NA	NA	NA	#N/A	NA	NA	NA	NA	NA	NA	NA	NA	#N/A	#N/A	3.21967	3.49033	1.08251e-05	0.000525258	1	-0.142804	-0.15476	0.496698	0.853179	-1	1	-1.16616	-1.08377	0.0220182	0.220054	-1	1	-1.02336	-0.92901	0.0770053	0.743376	1	0	TXN	31
ENSMUSG00000049241	Hcar1	hydrocarboxylic acid receptor 1	RNA	adipose	1	NA	NA	NA	NA	NA	NA	NA	NA	#N/A	NA	NA	NA	NA	NA	NA	NA	NA	#N/A	#N/A	-1.04977	-1.02315	0.0185434	0.0781324	-1	0.426785	0.0125074	0.315378	0.770048	1	1	0.974742	0.62355	0.0172119	0.206002	1	1	0.547957	0.611043	0.190251	0.776705	1	0	TXN	8
ENSMUSG00000049521	Cdc42ep1	CDC42 effector protein (Rho GTPase binding) 1	RNA	adipose	1	NA	NA	NA	NA	NA	NA	NA	NA	#N/A	NA	NA	NA	NA	NA	NA	NA	NA	#N/A	#N/A	-1.30319	-1.84521	0.0089307	0.0472131	-1	0.504293	0.681407	0.156401	0.675432	1	1	0.838372	1.00621	0.0349867	0.258014	1	1	0.334079	0.324807	0.297326	0.8259	1	0	TXN	8
ENSMUSG00000049598	Vsig8	V-set and immunoglobulin domain containing 8	RNA	adipose	1	NA	NA	NA	NA	NA	NA	NA	NA	#N/A	NA	NA	NA	NA	NA	NA	NA	NA	#N/A	#N/A	3.8246	3.96933	1.08251e-05	0.000525258	1	-0.240683	-0.650816	0.446968	0.837742	-1	1	-1.09905	-1.45586	0.0220182	0.220054	-1	1	-0.858369	-0.805044	0.135911	0.752723	1	0	TXN	50
ENSMUSG00000049723	Mmp12	matrix metallopeptidase 12	RNA	adipose	1	NA	NA	NA	NA	NA	NA	NA	NA	#N/A	NA	NA	NA	NA	NA	NA	NA	NA	#N/A	#N/A	5.29685	5.06485	1.08251e-05	0.000525258	1	-0.838855	-1.23224	0.0652536	0.609567	-1	1	-1.56569	-1.90701	0.0101323	0.187122	-1	1	-0.726838	-0.674768	0.190251	0.776705	1	0	TXN	42
ENSMUSG00000049791	Fzd4	frizzled class receptor 4	RNA	adipose	1	NA	NA	NA	NA	NA	NA	NA	NA	#N/A	NA	NA	NA	NA	NA	NA	NA	NA	#N/A	#N/A	-0.999826	-1.30467	0.0190648	0.0799096	-1	0.708056	0.71953	0.0220182	0.577527	1	1	0.893224	0.661151	0.0101323	0.187122	1	1	0.185168	-0.0583789	0.436281	0.875897	1	0	XN&TXN	65
ENSMUSG00000049988	Lrrc25	leucine rich repeat containing 25	RNA	adipose	1	NA	NA	NA	NA	NA	NA	NA	NA	#N/A	NA	NA	NA	NA	NA	NA	NA	NA	#N/A	#N/A	1.63037	2.04011	0.00208924	0.0168422	1	-0.0815639	-0.242262	0.548962	0.873432	-1	1	-0.547679	-0.489987	0.0788932	0.35738	-1	1	-0.466115	-0.247725	0.0849281	0.746397	1	0	NA	3
ENSMUSG00000050335	Lgals3	lectin, galactose binding, soluble 3	RNA	adipose	1	NA	NA	NA	NA	NA	NA	NA	NA	#N/A	NA	NA	NA	NA	NA	NA	NA	NA	#N/A	#N/A	3.7506	3.54102	0.000180635	0.00340989	1	-0.124189	-0.244203	0.461843	0.853179	-1	1	-1.08697	-1.12777	0.0195856	0.220054	-1	1	-0.962778	-0.883571	0.093912	0.746397	1	0	TXN	63
ENSMUSG00000050390	C77080	expressed sequence C77080	RNA	adipose	1	NA	NA	NA	NA	NA	NA	NA	NA	#N/A	NA	NA	NA	NA	NA	NA	NA	NA	#N/A	#N/A	1.52274	2.06499	0.0089307	0.0472131	1	-0.22816	0.0609208	0.356232	0.792112	1	0	-0.741912	-0.746032	0.0534759	0.298337	-1	1	-0.513753	-0.806952	0.222419	0.787537	0	0	NA	3
ENSMUSG00000050556	Kcnb1	potassium voltage gated channel, Shab-related subfamily, member 1	RNA	adipose	1	NA	NA	NA	NA	NA	NA	NA	NA	#N/A	NA	NA	NA	NA	NA	NA	NA	NA	#N/A	#N/A	-1.30796	-1.56217	0.0089307	0.0472131	-1	0.59967	0.773607	0.0947195	0.615414	1	1	0.979418	1.03152	0.0101323	0.187122	1	1	0.379748	0.257917	0.258083	0.802972	1	0	TXN	19
ENSMUSG00000050708	Ftl1	ferritin light polypeptide 1	RNA	adipose	1	NA	NA	NA	NA	NA	NA	NA	NA	#N/A	NA	NA	NA	NA	NA	NA	NA	NA	#N/A	#N/A	1.86834	1.97456	0.000244805	0.00399769	1	-0.471542	-0.560274	0.120493	0.658548	-1	1	-0.9282	-1.06558	0.0198559	0.220054	-1	1	-0.456658	-0.505308	0.111406	0.747911	1	0	TXN	61
ENSMUSG00000050721	Plekho2	pleckstrin homology domain containing, family O member 2	RNA	adipose	1	NA	NA	NA	NA	NA	NA	NA	NA	#N/A	NA	NA	NA	NA	NA	NA	NA	NA	#N/A	#N/A	2.1157	2.15007	7.57756e-05	0.00175459	1	-0.1301	-0.319671	0.356232	0.792112	-1	1	-0.912714	-1.3949	0.0132716	0.194991	-1	1	-0.782614	-1.07522	0.093912	0.746397	1	0	TXN	21
ENSMUSG00000050856	Atp5k	ATP synthase, H+ transporting, mitochondrial F1F0 complex, subunit E	RNA	adipose	1	NA	NA	NA	NA	NA	NA	NA	NA	#N/A	NA	NA	NA	NA	NA	NA	NA	NA	#N/A	#N/A	-0.680528	-0.692259	0.00388621	0.0264331	-1	0.181985	0.0970012	0.277512	0.754223	1	1	0.279182	0.265566	0.0434736	0.274384	1	1	0.0971972	0.168564	0.386508	0.859307	1	0	TXN	9
ENSMUSG00000051343	Rab11fip5	RAB11 family interacting protein 5 (class I)	RNA	adipose	1	NA	NA	NA	NA	NA	NA	NA	NA	#N/A	NA	NA	NA	NA	NA	NA	NA	NA	#N/A	#N/A	1.25328	1.05494	0.000725281	0.00803664	1	-0.0427458	-0.134259	0.548962	0.873432	-1	1	-0.4449	-0.576949	0.1333	0.442572	-1	1	-0.402154	-0.44269	0.161497	0.76773	1	0	NA	18
ENSMUSG00000051439	Cd14	CD14 antigen	RNA	adipose	1	NA	NA	NA	NA	NA	NA	NA	NA	#N/A	NA	NA	NA	NA	NA	NA	NA	NA	#N/A	#N/A	1.9271	2.06495	2.16502e-05	0.000747987	1	-0.254379	-0.626989	0.400182	0.816987	-1	1	-0.994246	-0.636824	0.0132716	0.194991	-1	1	-0.739867	-0.00983517	0.258083	0.802972	1	0	TXN	12
ENSMUSG00000051506	Wdfy4	WD repeat and FYVE domain containing 4	RNA	adipose	1	NA	NA	NA	NA	NA	NA	NA	NA	#N/A	NA	NA	NA	NA	NA	NA	NA	NA	#N/A	#N/A	1.58624	1.63432	4.33004e-05	0.00120388	1	0.0448214	0.021412	1	1	1	0	-0.689211	-0.772099	0.0279287	0.236533	-1	1	-0.734032	-0.793511	0.0314685	0.743376	0	0	TXN	23
ENSMUSG00000051586	Mical3	microtubule associated monooxygenase, calponin and LIM domain containing 3	RNA	adipose	1	NA	NA	NA	NA	NA	NA	NA	NA	#N/A	NA	NA	NA	NA	NA	NA	NA	NA	#N/A	#N/A	-1.07218	-1.01177	1.08251e-05	0.000525258	-1	0.243458	0.633874	0.242807	0.733863	1	1	0.739664	0.797189	0.00298772	0.177462	1	1	0.496206	0.163315	0.113492	0.747911	1	0	TXN	20
ENSMUSG00000051735	Rinl	Ras and Rab interactor-like	RNA	adipose	1	NA	NA	NA	NA	NA	NA	NA	NA	#N/A	NA	NA	NA	NA	NA	NA	NA	NA	#N/A	#N/A	1.00581	0.930807	0.00812702	0.0458605	1	0.0683616	-0.0190668	0.904826	0.97828	-1	1	-0.286017	-0.376303	0.315378	0.644029	-1	1	-0.354379	-0.357236	0.297326	0.8259	1	0	NA	2
ENSMUSG00000052305	Hbb-b1	hemoglobin, beta adult major chain	RNA	adipose	1	NA	NA	NA	NA	NA	NA	NA	NA	#N/A	NA	NA	NA	NA	NA	NA	NA	NA	#N/A	#N/A	-0.979255	-1.12196	0.0172155	0.0768295	-1	0.50275	0.502955	0.277512	0.754223	1	1	0.891753	0.987626	0.0349867	0.258014	1	1	0.389003	0.484672	0.297326	0.8259	1	0	TXN	6
ENSMUSG00000052384	Nrros	negative regulator of reactive oxygen species	RNA	adipose	1	NA	NA	NA	NA	NA	NA	NA	NA	#N/A	NA	NA	NA	NA	NA	NA	NA	NA	#N/A	#N/A	1.87058	1.5297	4.33004e-05	0.00120388	1	-0.0428428	-0.242785	0.400182	0.816987	-1	1	-0.523942	-0.551196	0.182316	0.510057	-1	1	-0.481099	-0.308411	0.122084	0.752723	1	0	NA	27
ENSMUSG00000052459	Atp6v1a	ATPase, H+ transporting, lysosomal V1 subunit A	RNA	adipose	1	NA	NA	NA	NA	NA	NA	NA	NA	#N/A	NA	NA	NA	NA	NA	NA	NA	NA	#N/A	#N/A	1.65517	1.55095	1.08251e-05	0.000525258	1	-0.1708	-0.162606	0.496698	0.853179	-1	1	-0.78424	-0.894255	0.00567235	0.177462	-1	1	-0.61344	-0.731649	0.0503085	0.743376	1	0	TXN	28
ENSMUSG00000052593	Adam17	a disintegrin and metallopeptidase domain 17	RNA	adipose	1	NA	NA	NA	NA	NA	NA	NA	NA	#N/A	NA	NA	NA	NA	NA	NA	NA	NA	#N/A	#N/A	1.06997	1.08605	2.16502e-05	0.000747987	1	-0.139685	-0.0593281	0.548962	0.873432	-1	1	-0.438096	-0.458625	0.0434736	0.274384	-1	1	-0.298411	-0.399297	0.161497	0.76773	1	0	TXN	5
ENSMUSG00000052681	Rap1b	RAS related protein 1b	RNA	adipose	1	NA	NA	NA	NA	NA	NA	NA	NA	#N/A	NA	NA	NA	NA	NA	NA	NA	NA	#N/A	#N/A	0.923125	1.14731	0.000205677	0.00340989	1	-0.0137801	-0.110304	0.400182	0.816987	-1	1	-0.372834	-0.449116	0.0602764	0.327256	-1	1	-0.359054	-0.338812	0.161497	0.76773	1	0	NA	3
ENSMUSG00000052688	Rab7b	RAB7B, member RAS oncogene family	RNA	adipose	1	NA	NA	NA	NA	NA	NA	NA	NA	#N/A	NA	NA	NA	NA	NA	NA	NA	NA	#N/A	#N/A	2.8393	2.70116	1.08251e-05	0.000525258	1	-0.253422	-0.306065	0.446968	0.837742	-1	1	-0.982229	-0.936648	0.0279287	0.236533	-1	1	-0.728807	-0.630582	0.0770053	0.743376	1	0	TXN	90
ENSMUSG00000052698	Tln2	talin 2	RNA	adipose	1	NA	NA	NA	NA	NA	NA	NA	NA	#N/A	NA	NA	NA	NA	NA	NA	NA	NA	#N/A	#N/A	-0.875006	-1.09207	0.0185434	0.0781324	-1	0.592168	0.537463	0.0349867	0.577527	1	1	0.83129	0.791151	0.00762086	0.181708	1	1	0.239122	0.253688	0.258083	0.802972	1	0	XN&TXN	18
ENSMUSG00000052776	Oas1a	2'-5' oligoadenylate synthetase 1A	RNA	adipose	1	NA	NA	NA	NA	NA	NA	NA	NA	#N/A	NA	NA	NA	NA	NA	NA	NA	NA	#N/A	#N/A	1.03533	1.18967	0.011299	0.055482	1	0.42636	0.270187	0.182316	0.695311	1	0	-0.716908	-0.816467	0.0220182	0.220054	-1	1	-1.14327	-1.08665	0.000781571	0.743376	0	0	TXN	3
ENSMUSG00000052889	Prkcb	protein kinase C, beta	RNA	adipose	1	NA	NA	NA	NA	NA	NA	NA	NA	#N/A	NA	NA	NA	NA	NA	NA	NA	NA	#N/A	#N/A	2.45828	2.60548	2.16502e-05	0.000747987	1	-0.602885	-0.781865	0.0788932	0.612289	-1	1	-1.08724	-1.42369	0.0172119	0.206002	-1	1	-0.484359	-0.641821	0.135911	0.752723	1	0	TXN	14
ENSMUSG00000053040	Aph1c	aph1 homolog C, gamma secretase subunit	RNA	adipose	1	NA	NA	NA	NA	NA	NA	NA	NA	#N/A	NA	NA	NA	NA	NA	NA	NA	NA	#N/A	#N/A	1.99851	2.00998	1.08251e-05	0.000525258	1	-0.385401	-0.520827	0.277512	0.754223	-1	1	-0.93796	-0.743872	0.0220182	0.220054	-1	1	-0.552559	-0.223045	0.161497	0.76773	1	0	TXN	11
ENSMUSG00000053063	Clec12a	C-type lectin domain family 12, member a	RNA	adipose	1	NA	NA	NA	NA	NA	NA	NA	NA	#N/A	NA	NA	NA	NA	NA	NA	NA	NA	#N/A	#N/A	3.01624	3.12521	1.08251e-05	0.000525258	1	-0.364378	-0.610051	0.182316	0.695311	-1	1	-1.1886	-1.33683	0.0172119	0.206002	-1	1	-0.824226	-0.726783	0.113492	0.747911	1	0	TXN	8
ENSMUSG00000053110	Yap1	yes-associated protein 1	RNA	adipose	1	NA	NA	NA	NA	NA	NA	NA	NA	#N/A	NA	NA	NA	NA	NA	NA	NA	NA	#N/A	#N/A	-0.602701	-0.548283	0.00388621	0.0264331	-1	0.216414	0.32541	0.400182	0.816987	1	1	0.413865	0.217729	0.0652536	0.327256	1	1	0.197451	-0.107681	0.489428	0.89562	1	0	NA	4
ENSMUSG00000053158	Fes	feline sarcoma oncogene	RNA	adipose	1	NA	NA	NA	NA	NA	NA	NA	NA	#N/A	NA	NA	NA	NA	NA	NA	NA	NA	#N/A	#N/A	1.53011	1.31809	0.000725281	0.00803664	1	-0.181192	-0.509696	0.496698	0.853179	-1	1	-0.72997	-0.746862	0.0279287	0.236533	-1	1	-0.548778	-0.237165	0.113492	0.747911	1	0	TXN	11
ENSMUSG00000053279	Aldh1a1	aldehyde dehydrogenase family 1, subfamily A1	RNA	adipose	1	NA	NA	NA	NA	NA	NA	NA	NA	#N/A	NA	NA	NA	NA	NA	NA	NA	NA	#N/A	#N/A	-1.75135	-1.2035	0.000487129	0.00603897	-1	-0.15702	0.195135	1	1	1	1	0.723377	0.832706	0.0788932	0.35738	1	1	0.880397	0.637571	0.0141917	0.743376	1	0	NA	24
ENSMUSG00000053318	Slamf8	SLAM family member 8	RNA	adipose	1	NA	NA	NA	NA	NA	NA	NA	NA	#N/A	NA	NA	NA	NA	NA	NA	NA	NA	#N/A	#N/A	2.15986	2.01073	2.16502e-05	0.000747987	1	-0.249441	-0.537995	0.496698	0.853179	-1	1	-0.577664	-0.73222	0.0534759	0.298337	-1	1	-0.328222	-0.194226	0.222419	0.787537	1	0	NA	1
ENSMUSG00000053398	Phgdh	3-phosphoglycerate dehydrogenase	RNA	adipose	1	NA	NA	NA	NA	NA	NA	NA	NA	#N/A	NA	NA	NA	NA	NA	NA	NA	NA	#N/A	#N/A	-1.65446	-2.0155	0.000765023	0.00844018	-1	0.728848	1.10374	0.182316	0.695311	1	1	1.35875	1.31437	0.000411353	0.174845	1	1	0.629907	0.210627	0.113492	0.747911	1	0	TXN	8
ENSMUSG00000053687	Dpep2	dipeptidase 2	RNA	adipose	1	NA	NA	NA	NA	NA	NA	NA	NA	#N/A	NA	NA	NA	NA	NA	NA	NA	NA	#N/A	#N/A	2.6613	2.67673	2.16502e-05	0.000747987	1	-0.27977	-0.260082	0.496698	0.853179	-1	1	-1.00659	-0.778141	0.00567235	0.177462	-1	1	-0.726818	-0.518059	0.0770053	0.743376	1	0	TXN	2
ENSMUSG00000053898	Ech1	enoyl coenzyme A hydratase 1, peroxisomal	RNA	adipose	1	NA	NA	NA	NA	NA	NA	NA	NA	#N/A	NA	NA	NA	NA	NA	NA	NA	NA	#N/A	#N/A	-0.577065	-0.671058	0.0232306	0.0907776	-1	0.243102	0.187677	0.1333	0.658548	1	1	0.373326	0.410856	0.0534759	0.298337	1	1	0.130224	0.223179	0.489428	0.89562	1	0	NA	19
ENSMUSG00000054342	Kcnn4	potassium intermediate/small conductance calcium-activated channel, subfamily N, member 4	RNA	adipose	1	NA	NA	NA	NA	NA	NA	NA	NA	#N/A	NA	NA	NA	NA	NA	NA	NA	NA	#N/A	#N/A	3.09823	3.33059	1.08251e-05	0.000525258	1	-0.166409	-0.146075	0.446968	0.837742	-1	1	-1.17428	-1.51176	0.0172119	0.206002	-1	1	-1.00788	-1.36568	0.0625257	0.743376	1	0	TXN	40
ENSMUSG00000054428	Atpif1	ATPase inhibitory factor 1	RNA	adipose	1	NA	NA	NA	NA	NA	NA	NA	NA	#N/A	NA	NA	NA	NA	NA	NA	NA	NA	#N/A	#N/A	1.07749	1.36171	0.00287947	0.021328	1	-0.286159	-0.527411	0.112754	0.638633	-1	1	-0.770636	-1.033	0.0132716	0.194991	-1	1	-0.484477	-0.50559	0.0770053	0.743376	1	0	TXN	6
ENSMUSG00000054474	Thnsl2	threonine synthase-like 2 (bacterial)	RNA	adipose	1	NA	NA	NA	NA	NA	NA	NA	NA	#N/A	NA	NA	NA	NA	NA	NA	NA	NA	#N/A	#N/A	-1.23363	-1.11892	0.00287947	0.021328	-1	0.263921	-0.0535816	0.66072	0.910604	-1	0	0.787281	0.492924	0.0101323	0.187122	1	1	0.52336	0.546505	0.0625257	0.743376	0	0	TXN	2
ENSMUSG00000054520	Sh3bp2	SH3-domain binding protein 2	RNA	adipose	1	NA	NA	NA	NA	NA	NA	NA	NA	#N/A	NA	NA	NA	NA	NA	NA	NA	NA	#N/A	#N/A	2.17956	2.16441	1.08251e-05	0.000525258	1	-0.252359	-0.114643	0.496698	0.853179	-1	1	-0.791443	-0.828582	0.0101323	0.187122	-1	1	-0.539084	-0.713939	0.113492	0.747911	1	0	TXN	29
ENSMUSG00000054556	NA	NA	RNA	adipose	1	NA	NA	NA	NA	NA	NA	NA	NA	#N/A	NA	NA	NA	NA	NA	NA	NA	NA	#N/A	#N/A	-1.14685	-1.4682	0.011299	0.055482	-1	0.661561	0.729106	0.0199102	0.577527	1	1	0.715307	0.956424	0.0159647	0.206002	1	1	0.0537457	0.227318	0.604813	0.922785	1	0	XN&TXN	10
ENSMUSG00000054619	Mettl7a1	methyltransferase like 7A1	RNA	adipose	1	NA	NA	NA	NA	NA	NA	NA	NA	#N/A	NA	NA	NA	NA	NA	NA	NA	NA	#N/A	#N/A	-1.77506	-1.93898	0.000725281	0.00803664	-1	0.260515	0.55706	0.112754	0.638633	1	1	1.14193	1.6475	0.00762086	0.181708	1	1	0.881417	1.09044	0.0187577	0.743376	1	0	TXN	43
ENSMUSG00000054676	1600014C10Rik	RIKEN cDNA 1600014C10 gene	RNA	adipose	1	NA	NA	NA	NA	NA	NA	NA	NA	#N/A	NA	NA	NA	NA	NA	NA	NA	NA	#N/A	#N/A	-0.923752	-1.10697	0.00388621	0.0264331	-1	0.599173	0.487662	0.0434736	0.583066	1	1	0.693272	0.929408	0.0172119	0.206002	1	1	0.0940985	0.441746	0.666475	0.939093	1	0	XN&TXN	1
ENSMUSG00000054720	Lrrc8c	leucine rich repeat containing 8 family, member C	RNA	adipose	1	NA	NA	NA	NA	NA	NA	NA	NA	#N/A	NA	NA	NA	NA	NA	NA	NA	NA	#N/A	#N/A	-0.62184	-0.722676	0.00388621	0.0264331	-1	0.316861	0.270636	0.0279287	0.577527	1	1	0.391412	0.425924	0.00413518	0.177462	1	1	0.0745507	0.155288	1	1	1	0	XN&TXN	1
ENSMUSG00000055093	NA	NA	RNA	adipose	1	NA	NA	NA	NA	NA	NA	NA	NA	#N/A	NA	NA	NA	NA	NA	NA	NA	NA	#N/A	#N/A	0.590644	0.766039	0.0172155	0.0768295	1	-0.241018	-0.21426	0.0947195	0.615414	-1	1	-0.334818	-0.461717	0.0349867	0.258014	-1	1	-0.0938008	-0.247456	0.604813	0.922785	1	0	TXN	9
ENSMUSG00000055254	Ntrk2	neurotrophic tyrosine kinase, receptor, type 2	RNA	adipose	1	NA	NA	NA	NA	NA	NA	NA	NA	#N/A	NA	NA	NA	NA	NA	NA	NA	NA	#N/A	#N/A	-0.968534	-1.12543	0.0089307	0.0472131	-1	0.336939	0.292137	0.315378	0.770048	1	1	0.913179	0.965606	0.00762086	0.181708	1	1	0.576241	0.673469	0.0625257	0.743376	1	0	TXN	36
ENSMUSG00000055541	Lair1	leukocyte-associated Ig-like receptor 1	RNA	adipose	1	NA	NA	NA	NA	NA	NA	NA	NA	#N/A	NA	NA	NA	NA	NA	NA	NA	NA	#N/A	#N/A	2.95578	2.51737	1.08251e-05	0.000525258	1	-0.406059	-0.548924	0.242807	0.733863	-1	1	-1.30766	-1.4259	0.00567235	0.177462	-1	1	-0.901599	-0.876981	0.0399835	0.743376	1	0	TXN	39
ENSMUSG00000055737	Ghr	growth hormone receptor	RNA	adipose	1	NA	NA	NA	NA	NA	NA	NA	NA	#N/A	NA	NA	NA	NA	NA	NA	NA	NA	#N/A	#N/A	-0.963435	-1.29509	0.0232306	0.0907776	-1	0.730231	0.791164	0.0279287	0.577527	1	1	0.920528	1.0831	0.0132716	0.194991	1	1	0.190297	0.291931	0.436281	0.875897	1	0	XN&TXN	30
ENSMUSG00000055782	Abcd2	ATP-binding cassette, sub-family D (ALD), member 2	RNA	adipose	1	NA	NA	NA	NA	NA	NA	NA	NA	#N/A	NA	NA	NA	NA	NA	NA	NA	NA	#N/A	#N/A	-1.03747	-1.51107	0.0089307	0.0472131	-1	0.688799	0.843627	0.0132716	0.577527	1	1	0.901827	1.10391	0.0220182	0.220054	1	1	0.213028	0.260288	0.666475	0.939093	1	0	XN&TXN	26
ENSMUSG00000055805	Fmnl1	formin-like 1	RNA	adipose	1	NA	NA	NA	NA	NA	NA	NA	NA	#N/A	NA	NA	NA	NA	NA	NA	NA	NA	#N/A	#N/A	1.14523	1.30389	0.00208924	0.0168422	1	-0.0297214	-0.49601	0.496698	0.853179	-1	1	-0.615644	-0.831836	0.0434736	0.274384	-1	1	-0.585923	-0.335825	0.113492	0.747911	1	0	TXN	2
ENSMUSG00000055980	Irs1	insulin receptor substrate 1	RNA	adipose	1	NA	NA	NA	NA	NA	NA	NA	NA	#N/A	NA	NA	NA	NA	NA	NA	NA	NA	#N/A	#N/A	-0.969436	-0.942503	0.000725281	0.00803664	-1	0.646817	0.588404	0.0434736	0.583066	1	1	0.652512	0.583468	0.112754	0.413161	1	1	0.00569421	-0.00493591	0.931427	0.992116	1	0	XN	4
ENSMUSG00000056124	B4galt6	UDP-Gal:betaGlcNAc beta 1,4-galactosyltransferase, polypeptide 6	RNA	adipose	1	NA	NA	NA	NA	NA	NA	NA	NA	#N/A	NA	NA	NA	NA	NA	NA	NA	NA	#N/A	#N/A	1.80015	1.67078	7.57756e-05	0.00175459	1	-0.251072	-0.549972	0.242807	0.733863	-1	1	-0.845456	-1.22335	0.0349867	0.258014	-1	1	-0.594385	-0.673377	0.093912	0.746397	1	0	TXN	2
ENSMUSG00000056201	Cfl1	cofilin 1, non-muscle	RNA	adipose	1	NA	NA	NA	NA	NA	NA	NA	NA	#N/A	NA	NA	NA	NA	NA	NA	NA	NA	#N/A	#N/A	0.84965	0.835011	2.16502e-05	0.000747987	1	0.067517	0.0314084	0.719695	0.927924	1	0	-0.178218	-0.153173	0.356232	0.67819	-1	1	-0.245735	-0.184582	0.190251	0.776705	0	0	NA	11
ENSMUSG00000056394	Lig1	ligase I, DNA, ATP-dependent	RNA	adipose	1	NA	NA	NA	NA	NA	NA	NA	NA	#N/A	NA	NA	NA	NA	NA	NA	NA	NA	#N/A	#N/A	1.1769	1.12789	1.08251e-05	0.000525258	1	-0.385554	-0.398536	0.0652536	0.609567	-1	1	-0.609115	-0.776035	0.0279287	0.236533	-1	1	-0.223562	-0.377499	0.604813	0.922785	1	0	TXN	10
ENSMUSG00000056492	Adgrf5	adhesion G protein-coupled receptor F5	RNA	adipose	1	NA	NA	NA	NA	NA	NA	NA	NA	#N/A	NA	NA	NA	NA	NA	NA	NA	NA	#N/A	#N/A	-0.813612	-1.11436	0.0114962	0.055482	-1	0.383899	0.311688	0.0279287	0.577527	1	1	0.666492	0.437051	0.00762086	0.181708	1	1	0.282593	0.125363	0.222419	0.787537	1	0	XN&TXN	22
ENSMUSG00000056515	Rab31	RAB31, member RAS oncogene family	RNA	adipose	1	NA	NA	NA	NA	NA	NA	NA	NA	#N/A	NA	NA	NA	NA	NA	NA	NA	NA	#N/A	#N/A	1.80238	1.73223	2.16502e-05	0.000747987	1	-0.20686	-0.287237	0.211024	0.717351	-1	1	-0.700092	-0.836392	0.0172119	0.206002	-1	1	-0.493232	-0.549155	0.161497	0.76773	1	0	TXN	16
ENSMUSG00000056529	Ptafr	platelet-activating factor receptor	RNA	adipose	1	NA	NA	NA	NA	NA	NA	NA	NA	#N/A	NA	NA	NA	NA	NA	NA	NA	NA	#N/A	#N/A	1.97691	1.70753	4.33004e-05	0.00120388	1	-0.0261651	-0.0356901	0.548962	0.873432	-1	1	-0.620542	-0.587558	0.0220182	0.220054	-1	1	-0.594377	-0.551868	0.0399835	0.743376	1	0	TXN	6
ENSMUSG00000056602	Fry	FRY microtubule binding protein	RNA	adipose	1	NA	NA	NA	NA	NA	NA	NA	NA	#N/A	NA	NA	NA	NA	NA	NA	NA	NA	#N/A	#N/A	-1.16303	-1.40606	0.00519604	0.0321686	-1	0.310577	0.270261	0.211024	0.717351	1	1	0.815532	0.800426	0.0132716	0.194991	1	1	0.504955	0.530165	0.113492	0.747911	1	0	TXN	54
ENSMUSG00000056666	Retsat	retinol saturase (all trans retinol 13,14 reductase)	RNA	adipose	1	NA	NA	NA	NA	NA	NA	NA	NA	#N/A	NA	NA	NA	NA	NA	NA	NA	NA	#N/A	#N/A	-0.843988	-0.836708	0.0089307	0.0472131	-1	0.395396	0.615365	0.0549073	0.609567	1	1	0.820281	0.906746	0.000974258	0.174845	1	1	0.424885	0.291381	0.185099	0.776705	1	0	TXN	14
ENSMUSG00000056708	Ier5	immediate early response 5	RNA	adipose	1	NA	NA	NA	NA	NA	NA	NA	NA	#N/A	NA	NA	NA	NA	NA	NA	NA	NA	#N/A	#N/A	1.62547	1.58556	7.57756e-05	0.00175459	1	-0.290312	-0.329758	0.0788932	0.612289	-1	1	-0.49731	-0.494274	0.0434736	0.274384	-1	1	-0.206997	-0.164516	0.386508	0.859307	1	0	TXN	14
ENSMUSG00000056737	Capg	capping protein (actin filament), gelsolin-like	RNA	adipose	1	NA	NA	NA	NA	NA	NA	NA	NA	#N/A	NA	NA	NA	NA	NA	NA	NA	NA	#N/A	#N/A	2.59999	2.56664	1.08251e-05	0.000525258	1	-0.178356	-0.295157	0.277512	0.754223	-1	1	-1.03376	-1.21817	0.0172119	0.206002	-1	1	-0.855402	-0.923013	0.0503085	0.743376	1	0	TXN	46
ENSMUSG00000056758	Hmga2	high mobility group AT-hook 2	RNA	adipose	1	NA	NA	NA	NA	NA	NA	NA	NA	#N/A	NA	NA	NA	NA	NA	NA	NA	NA	#N/A	#N/A	3.17373	3.12278	0.000181651	0.00340989	1	-0.529762	-0.490427	0.270134	0.754223	-1	1	-2.03671	-2.01618	0.0100794	0.187122	-1	1	-1.50694	-1.52575	0.0625257	0.743376	1	0	TXN	16
ENSMUSG00000056888	Glipr1	GLI pathogenesis-related 1 (glioma)	RNA	adipose	1	NA	NA	NA	NA	NA	NA	NA	NA	#N/A	NA	NA	NA	NA	NA	NA	NA	NA	#N/A	#N/A	3.60197	3.92882	1.08251e-05	0.000525258	1	-0.495509	-0.697929	0.182316	0.695311	-1	1	-1.68936	-1.64997	0.00298772	0.177462	-1	1	-1.19385	-0.95204	0.0770053	0.743376	1	0	TXN	51
ENSMUSG00000056973	Ces1d	carboxylesterase 1D	RNA	adipose	1	NA	NA	NA	NA	NA	NA	NA	NA	#N/A	NA	NA	NA	NA	NA	NA	NA	NA	#N/A	#N/A	-2.32335	-2.23966	4.33004e-05	0.00120388	-1	0.833497	0.523737	0.0788932	0.612289	1	1	1.5256	1.76547	0.0172119	0.206002	1	1	0.692103	1.24173	0.258083	0.802972	1	0	TXN	26
ENSMUSG00000057342	Sphk2	sphingosine kinase 2	RNA	adipose	1	NA	NA	NA	NA	NA	NA	NA	NA	#N/A	NA	NA	NA	NA	NA	NA	NA	NA	#N/A	#N/A	0.394356	0.529025	0.0185434	0.0781324	1	-0.162655	-0.190542	0.356232	0.792112	-1	1	-0.405078	-0.300385	0.0349867	0.258014	-1	1	-0.242424	-0.109843	0.222419	0.787537	1	0	TXN	1
ENSMUSG00000057762	NA	NA	RNA	adipose	1	NA	NA	NA	NA	NA	NA	NA	NA	#N/A	NA	NA	NA	NA	NA	NA	NA	NA	#N/A	#N/A	1.17934	1.2082	0.00105003	0.0103885	1	-0.246495	-0.343271	0.315378	0.770048	-1	1	-0.358275	-0.382115	0.112754	0.413161	-1	1	-0.11178	-0.0388438	0.604813	0.922785	1	0	NA	9
ENSMUSG00000058099	Nfam1	Nfat activating molecule with ITAM motif 1	RNA	adipose	1	NA	NA	NA	NA	NA	NA	NA	NA	#N/A	NA	NA	NA	NA	NA	NA	NA	NA	#N/A	#N/A	1.87304	1.59238	0.000129901	0.00256702	1	-0.197943	-0.34275	0.400182	0.816987	-1	1	-0.825078	-0.389884	0.0349867	0.258014	-1	1	-0.627135	-0.0471342	0.190251	0.776705	1	0	TXN	29
ENSMUSG00000058126	NA	NA	RNA	adipose	1	NA	NA	NA	NA	NA	NA	NA	NA	#N/A	NA	NA	NA	NA	NA	NA	NA	NA	#N/A	#N/A	1.03256	0.976336	1.08251e-05	0.000525258	1	-0.195377	-0.193155	0.182316	0.695311	-1	1	-0.474088	-0.605501	0.00762086	0.181708	-1	1	-0.278711	-0.412346	0.0849281	0.746397	1	0	TXN	12
ENSMUSG00000058135	Gstm1	glutathione S-transferase, mu 1	RNA	adipose	1	NA	NA	NA	NA	NA	NA	NA	NA	#N/A	NA	NA	NA	NA	NA	NA	NA	NA	#N/A	#N/A	-0.693907	-0.630712	0.00208924	0.0168422	-1	0.265679	0.35229	0.0652536	0.609567	1	1	0.480672	0.554862	0.0101323	0.187122	1	1	0.214993	0.202572	0.222419	0.787537	1	0	TXN	2
ENSMUSG00000058492	NA	NA	RNA	adipose	1	NA	NA	NA	NA	NA	NA	NA	NA	#N/A	NA	NA	NA	NA	NA	NA	NA	NA	#N/A	#N/A	-0.851871	-0.7674	0.00150469	0.0132901	-1	0.367691	0.272103	0.242807	0.733863	1	1	0.566978	0.558334	0.112754	0.413161	1	1	0.199287	0.286231	0.489428	0.89562	1	0	NA	23
ENSMUSG00000058542	NA	NA	RNA	adipose	1	NA	NA	NA	NA	NA	NA	NA	NA	#N/A	NA	NA	NA	NA	NA	NA	NA	NA	#N/A	#N/A	1.02672	1.00265	0.00388621	0.0264331	1	0.357434	0.778798	0.277512	0.754223	1	0	-0.655473	-0.761393	0.182316	0.510057	-1	1	-1.01291	-1.54019	0.0314685	0.743376	0	0	NA	2
ENSMUSG00000058715	Fcer1g	Fc receptor, IgE, high affinity I, gamma polypeptide	RNA	adipose	1	NA	NA	NA	NA	NA	NA	NA	NA	#N/A	NA	NA	NA	NA	NA	NA	NA	NA	#N/A	#N/A	2.49102	2.27564	1.08251e-05	0.000525258	1	-0.1502	-0.249689	0.496698	0.853179	-1	1	-0.888431	-0.987989	0.0279287	0.236533	-1	1	-0.738231	-0.7383	0.0770053	0.743376	1	0	TXN	65
ENSMUSG00000058818	Pirb	paired Ig-like receptor B	RNA	adipose	1	NA	NA	NA	NA	NA	NA	NA	NA	#N/A	NA	NA	NA	NA	NA	NA	NA	NA	#N/A	#N/A	2.43836	1.96732	1.08251e-05	0.000525258	1	-0.161206	-0.380068	0.780186	0.947391	-1	1	-0.951886	-1.03332	0.0279287	0.236533	-1	1	-0.790679	-0.653249	0.0187577	0.743376	1	0	TXN	84
ENSMUSG00000058835	Abi1	abl-interactor 1	RNA	adipose	1	NA	NA	NA	NA	NA	NA	NA	NA	#N/A	NA	NA	NA	NA	NA	NA	NA	NA	#N/A	#N/A	0.624904	0.502116	0.000487129	0.00603897	1	-0.0440049	0.0483234	0.842105	0.962659	1	0	-0.302593	-0.325394	0.0788932	0.35738	-1	1	-0.258589	-0.373717	0.0503085	0.743376	0	0	NA	2
ENSMUSG00000058838	NA	NA	RNA	adipose	1	NA	NA	NA	NA	NA	NA	NA	NA	#N/A	NA	NA	NA	NA	NA	NA	NA	NA	#N/A	#N/A	0.620137	0.814305	0.0139833	0.066236	1	-0.298799	-0.21156	0.0660737	0.610861	-1	1	-0.342483	-0.468941	0.037253	0.271443	-1	1	-0.0436835	-0.257381	0.666475	0.939093	1	0	TXN	4
ENSMUSG00000059089	Fcgr4	Fc receptor, IgG, low affinity IV	RNA	adipose	1	NA	NA	NA	NA	NA	NA	NA	NA	#N/A	NA	NA	NA	NA	NA	NA	NA	NA	#N/A	#N/A	2.20514	2.02811	0.000324753	0.00459418	1	-0.241565	-0.467274	0.288276	0.770048	-1	1	-1.28345	-0.983805	0.0172119	0.206002	-1	1	-1.04189	-0.516531	0.0625257	0.743376	1	0	TXN	14
ENSMUSG00000059182	Skap2	src family associated phosphoprotein 2	RNA	adipose	1	NA	NA	NA	NA	NA	NA	NA	NA	#N/A	NA	NA	NA	NA	NA	NA	NA	NA	#N/A	#N/A	1.28697	1.30714	1.08251e-05	0.000525258	1	-0.153131	-0.267147	0.400182	0.816987	-1	1	-0.598919	-0.735304	0.0349867	0.258014	-1	1	-0.445788	-0.468157	0.0770053	0.743376	1	0	TXN	51
ENSMUSG00000059195	NA	NA	RNA	adipose	1	NA	NA	NA	NA	NA	NA	NA	NA	#N/A	NA	NA	NA	NA	NA	NA	NA	NA	#N/A	#N/A	0.99095	0.847315	0.00519604	0.0321686	1	0.172661	0.0137596	0.496698	0.853179	1	0	-0.668835	-0.323134	0.0947195	0.386178	-1	1	-0.841497	-0.336893	0.0770053	0.743376	0	0	NA	2
ENSMUSG00000059479	B3gnt8	UDP-GlcNAc:betaGal beta-1,3-N-acetylglucosaminyltransferase 8	RNA	adipose	1	NA	NA	NA	NA	NA	NA	NA	NA	#N/A	NA	NA	NA	NA	NA	NA	NA	NA	#N/A	#N/A	1.40199	1.2817	0.00100356	0.0103885	1	-0.199027	-0.0952896	0.347534	0.792112	-1	1	-0.680288	-0.517435	0.11119	0.413161	-1	1	-0.481261	-0.422145	0.258083	0.802972	1	0	NA	5
ENSMUSG00000059498	Fcgr3	Fc receptor, IgG, low affinity III	RNA	adipose	1	NA	NA	NA	NA	NA	NA	NA	NA	#N/A	NA	NA	NA	NA	NA	NA	NA	NA	#N/A	#N/A	2.31524	2.32595	1.08251e-05	0.000525258	1	-0.401544	-0.490253	0.0947195	0.615414	-1	1	-1.07613	-1.16259	0.0101323	0.187122	-1	1	-0.674589	-0.672338	0.0770053	0.743376	1	0	TXN	48
ENSMUSG00000059923	Grb2	growth factor receptor bound protein 2	RNA	adipose	1	NA	NA	NA	NA	NA	NA	NA	NA	#N/A	NA	NA	NA	NA	NA	NA	NA	NA	#N/A	#N/A	0.898067	0.816155	2.16502e-05	0.000747987	1	-0.0262313	-0.0572535	0.713183	0.927924	-1	1	-0.276276	-0.372913	0.112754	0.413161	-1	1	-0.250044	-0.315659	0.121891	0.752723	1	0	NA	1
ENSMUSG00000060002	Chpt1	choline phosphotransferase 1	RNA	adipose	1	NA	NA	NA	NA	NA	NA	NA	NA	#N/A	NA	NA	NA	NA	NA	NA	NA	NA	#N/A	#N/A	-1.25015	-1.86575	0.0072626	0.0412576	-1	0.725328	0.83905	0.0279287	0.577527	1	1	1.07021	1.07897	0.00424989	0.177462	1	1	0.344882	0.239919	0.222419	0.787537	1	0	XN&TXN	64
ENSMUSG00000060032	H2afj	H2A histone family, member J	RNA	adipose	1	NA	NA	NA	NA	NA	NA	NA	NA	#N/A	NA	NA	NA	NA	NA	NA	NA	NA	#N/A	#N/A	-0.515491	-0.470319	0.00388621	0.0264331	-1	-0.0507004	-0.0178376	0.66072	0.910604	-1	0	0.087833	0.103713	0.66072	0.870824	1	1	0.138533	0.12155	0.340107	0.84053	0	0	NA	1
ENSMUSG00000060063	Alox5ap	arachidonate 5-lipoxygenase activating protein	RNA	adipose	1	NA	NA	NA	NA	NA	NA	NA	NA	#N/A	NA	NA	NA	NA	NA	NA	NA	NA	#N/A	#N/A	2.20424	1.98124	0.000205677	0.00340989	1	-0.406567	-0.591388	0.1333	0.658548	-1	1	-1.01298	-0.908288	0.0220182	0.220054	-1	1	-0.606416	-0.3169	0.258083	0.802972	1	0	TXN	5
ENSMUSG00000060093	Hist1h4a	histone cluster 1, H4a	RNA	adipose	1	NA	NA	NA	NA	NA	NA	NA	NA	#N/A	NA	NA	NA	NA	NA	NA	NA	NA	#N/A	#N/A	-1.22029	-1.38934	0.0185434	0.0781324	-1	0.467876	0.777964	0.288276	0.770048	1	1	0.306297	1.13142	0.60378	0.839572	1	1	-0.161578	0.353459	0.863307	0.979328	1	0	NA	3
ENSMUSG00000060131	Atp8b4	ATPase, class I, type 8B, member 4	RNA	adipose	1	NA	NA	NA	NA	NA	NA	NA	NA	#N/A	NA	NA	NA	NA	NA	NA	NA	NA	#N/A	#N/A	2.79326	2.7122	1.08251e-05	0.000525258	1	-0.418914	-0.763383	0.182316	0.695311	-1	1	-1.02077	-0.943931	0.0172119	0.206002	-1	1	-0.601858	-0.180547	0.258083	0.802972	1	0	TXN	4
ENSMUSG00000060147	Serpinb6a	serine (or cysteine) peptidase inhibitor, clade B, member 6a	RNA	adipose	1	NA	NA	NA	NA	NA	NA	NA	NA	#N/A	NA	NA	NA	NA	NA	NA	NA	NA	#N/A	#N/A	1.28653	1.20996	0.000725281	0.00803664	1	-0.107674	-0.316647	0.211024	0.717351	-1	1	-0.558429	-0.737113	0.0220182	0.220054	-1	1	-0.450756	-0.420465	0.0503085	0.743376	1	0	TXN	32
ENSMUSG00000060216	Arrb2	arrestin, beta 2	RNA	adipose	1	NA	NA	NA	NA	NA	NA	NA	NA	#N/A	NA	NA	NA	NA	NA	NA	NA	NA	#N/A	#N/A	1.06393	1.25046	1.08251e-05	0.000525258	1	-0.167653	-0.18196	0.315378	0.770048	-1	1	-0.585492	-0.57378	0.0220182	0.220054	-1	1	-0.417839	-0.39182	0.0770053	0.743376	1	0	TXN	3
ENSMUSG00000060419	NA	NA	RNA	adipose	1	NA	NA	NA	NA	NA	NA	NA	NA	#N/A	NA	NA	NA	NA	NA	NA	NA	NA	#N/A	#N/A	0.351828	0.294618	0.0072626	0.0412576	1	-0.0203307	-0.00707117	0.934754	0.996224	-1	1	-0.194418	-0.0569206	0.20507	0.543745	-1	1	-0.174087	-0.0498494	0.111776	0.747911	1	0	NA	1
ENSMUSG00000060429	Sntb1	syntrophin, basic 1	RNA	adipose	1	NA	NA	NA	NA	NA	NA	NA	NA	#N/A	NA	NA	NA	NA	NA	NA	NA	NA	#N/A	#N/A	-0.775382	-1.10325	0.0185434	0.0781324	-1	0.452098	0.668644	0.156401	0.675432	1	1	0.73075	0.981824	0.0220182	0.220054	1	1	0.278652	0.313181	0.297326	0.8259	1	0	TXN	33
ENSMUSG00000060594	Layn	layilin	RNA	adipose	1	NA	NA	NA	NA	NA	NA	NA	NA	#N/A	NA	NA	NA	NA	NA	NA	NA	NA	#N/A	#N/A	1.92876	1.89222	0.00105003	0.0103885	1	-0.703704	-0.863835	0.112754	0.638633	-1	1	-1.16727	-0.891159	0.0132716	0.194991	-1	1	-0.463569	-0.0273246	0.297326	0.8259	1	0	TXN	21
ENSMUSG00000060678	Hist1h4c	histone cluster 1, H4c	RNA	adipose	1	NA	NA	NA	NA	NA	NA	NA	NA	#N/A	NA	NA	NA	NA	NA	NA	NA	NA	#N/A	#N/A	-1.23581	-1.20665	0.0114962	0.055482	-1	0.834478	0.580425	0.0411379	0.583066	1	1	0.383875	0.653237	0.277512	0.610126	1	1	-0.450604	0.0728119	0.545701	0.912757	1	0	XN	2
ENSMUSG00000060739	Nsa2	NSA2 ribosome biogenesis homolog	RNA	adipose	1	NA	NA	NA	NA	NA	NA	NA	NA	#N/A	NA	NA	NA	NA	NA	NA	NA	NA	#N/A	#N/A	0.327835	0.362018	0.0185434	0.0781324	1	-0.167604	-0.167662	0.0349867	0.577527	-1	1	-0.252269	-0.336169	0.0349867	0.258014	-1	1	-0.0846656	-0.168507	0.340107	0.84053	1	0	XN&TXN	9
ENSMUSG00000060803	Gstp1	glutathione S-transferase, pi 1	RNA	adipose	1	NA	NA	NA	NA	NA	NA	NA	NA	#N/A	NA	NA	NA	NA	NA	NA	NA	NA	#N/A	#N/A	-0.590718	-0.297755	0.00287947	0.021328	-1	-0.223261	-0.216321	0.1333	0.658548	-1	0	-0.0377549	-0.0742955	0.780186	0.922968	-1	0	0.185506	0.142025	0.340107	0.84053	0	1	NA	2
ENSMUSG00000060981	Hist1h4h	histone cluster 1, H4h	RNA	adipose	1	NA	NA	NA	NA	NA	NA	NA	NA	#N/A	NA	NA	NA	NA	NA	NA	NA	NA	#N/A	#N/A	-1.36587	-1.62254	0.0101369	0.0529648	-1	0.746435	0.616924	0.0220182	0.577527	1	1	0.887242	1.10114	0.0132716	0.194991	1	1	0.140807	0.484218	0.340107	0.84053	1	0	XN&TXN	42
ENSMUSG00000061100	Retnla	resistin like alpha	RNA	adipose	1	NA	NA	NA	NA	NA	NA	NA	NA	#N/A	NA	NA	NA	NA	NA	NA	NA	NA	#N/A	#N/A	-2.85038	-3.46811	0.000129901	0.00256702	-1	1.54327	2.20104	0.0434736	0.583066	1	1	2.51184	2.91222	0.000411353	0.174845	1	1	0.968572	0.711184	0.222419	0.787537	1	0	XN&TXN	46
ENSMUSG00000061132	Blnk	B cell linker	RNA	adipose	1	NA	NA	NA	NA	NA	NA	NA	NA	#N/A	NA	NA	NA	NA	NA	NA	NA	NA	#N/A	#N/A	2.55118	2.73438	1.08251e-05	0.000525258	1	-0.141541	-0.263791	0.548962	0.873432	-1	1	-0.998355	-1.20915	0.0132716	0.194991	-1	1	-0.856814	-0.945356	0.0314685	0.743376	1	0	TXN	29
ENSMUSG00000061175	Fnip2	folliculin interacting protein 2	RNA	adipose	1	NA	NA	NA	NA	NA	NA	NA	NA	#N/A	NA	NA	NA	NA	NA	NA	NA	NA	#N/A	#N/A	2.47688	2.72692	4.33004e-05	0.00120388	1	-0.307751	-0.640897	0.315378	0.770048	-1	1	-1.18674	-1.31462	0.00762086	0.181708	-1	1	-0.878992	-0.67372	0.0399835	0.743376	1	0	TXN	19
ENSMUSG00000061288	Taok3	TAO kinase 3	RNA	adipose	1	NA	NA	NA	NA	NA	NA	NA	NA	#N/A	NA	NA	NA	NA	NA	NA	NA	NA	#N/A	#N/A	1.36886	1.47658	0.000205677	0.00340989	1	-0.204936	-0.259136	0.211024	0.717351	-1	1	-0.60636	-0.858668	0.0434736	0.274384	-1	1	-0.401424	-0.599532	0.093912	0.746397	1	0	TXN	44
ENSMUSG00000061540	Orm2	orosomucoid 2	RNA	adipose	1	NA	NA	NA	NA	NA	NA	NA	NA	#N/A	NA	NA	NA	NA	NA	NA	NA	NA	#N/A	#N/A	-1.53699	-1.84036	0.00684146	0.0390838	-1	0.701592	0.934368	0.0349867	0.577527	1	1	1.14005	1.12959	0.000974258	0.174845	1	1	0.438453	0.195223	0.135911	0.752723	1	0	XN&TXN	7
ENSMUSG00000061615	Hist1h2ab	histone cluster 1, H2ab	RNA	adipose	1	NA	NA	NA	NA	NA	NA	NA	NA	#N/A	NA	NA	NA	NA	NA	NA	NA	NA	#N/A	#N/A	1.718	1.64694	0.000181651	0.00340989	1	-0.0502934	0.254422	0.967421	0.996224	1	0	-0.842279	-0.67214	0.0246815	0.236533	-1	1	-0.791986	-0.926562	0.0770053	0.743376	0	0	TXN	2
ENSMUSG00000061689	Dlgap4	DLG associated protein 4	RNA	adipose	1	NA	NA	NA	NA	NA	NA	NA	NA	#N/A	NA	NA	NA	NA	NA	NA	NA	NA	#N/A	#N/A	0.47211	0.408055	0.0232306	0.0907776	1	-0.0381853	-0.0413469	0.60378	0.89408	-1	1	-0.294477	-0.160592	0.0652536	0.327256	-1	1	-0.256292	-0.119245	0.222419	0.787537	1	0	NA	10
ENSMUSG00000061780	Cfd	complement factor D (adipsin)	RNA	adipose	1	NA	NA	NA	NA	NA	NA	NA	NA	#N/A	NA	NA	NA	NA	NA	NA	NA	NA	#N/A	#N/A	-3.97204	-4.19215	1.08251e-05	0.000525258	-1	1.11937	1.20239	0.1333	0.658548	1	1	2.6128	3.32226	0.00210007	0.174845	1	1	1.49343	2.11987	0.0625257	0.743376	1	0	TXN	43
ENSMUSG00000061816	Myl1	myosin, light polypeptide 1	RNA	adipose	1	NA	NA	NA	NA	NA	NA	NA	NA	#N/A	NA	NA	NA	NA	NA	NA	NA	NA	#N/A	#N/A	-1.11825	-1.35773	0.00684146	0.0390838	-1	0.576248	0.76049	0.0652536	0.609567	1	1	0.925318	1.38148	0.0220182	0.220054	1	1	0.34907	0.620994	0.386508	0.859307	1	0	TXN	54
ENSMUSG00000062070	Pgk1	phosphoglycerate kinase 1	RNA	adipose	1	NA	NA	NA	NA	NA	NA	NA	NA	#N/A	NA	NA	NA	NA	NA	NA	NA	NA	#N/A	#N/A	0.363787	0.518272	0.00519604	0.0321686	1	-0.0852114	-0.132519	0.66072	0.910604	-1	1	-0.284611	-0.213153	0.0947195	0.386178	-1	1	-0.199399	-0.0806348	0.222419	0.787537	1	0	NA	2
ENSMUSG00000062082	Cd200r4	CD200 receptor 4	RNA	adipose	1	NA	NA	NA	NA	NA	NA	NA	NA	#N/A	NA	NA	NA	NA	NA	NA	NA	NA	#N/A	#N/A	2.61736	2.89908	4.33004e-05	0.00120388	1	-0.103164	-0.185998	0.567459	0.89408	-1	1	-0.630277	-0.720276	0.177719	0.510057	-1	1	-0.527113	-0.534279	0.250754	0.802972	1	0	NA	24
ENSMUSG00000062382	LOC100862446	ferritin light chain 1	RNA	adipose	1	NA	NA	NA	NA	NA	NA	NA	NA	#N/A	NA	NA	NA	NA	NA	NA	NA	NA	#N/A	#N/A	1.90566	1.91945	0.000282117	0.00459418	1	-0.55828	-0.523876	0.120004	0.658548	-1	1	-0.976628	-0.964526	0.0112974	0.194991	-1	1	-0.418348	-0.44065	0.199714	0.787537	1	0	TXN	42
ENSMUSG00000062609	Kcnj15	potassium inwardly-rectifying channel, subfamily J, member 15	RNA	adipose	1	NA	NA	NA	NA	NA	NA	NA	NA	#N/A	NA	NA	NA	NA	NA	NA	NA	NA	#N/A	#N/A	-1.24815	-1.20609	0.000725281	0.00803664	-1	0.27561	0.106035	0.60378	0.89408	1	1	0.903803	0.683195	0.00567235	0.177462	1	1	0.628193	0.57716	0.0399835	0.743376	1	0	TXN	2
ENSMUSG00000062825	Actg1	actin, gamma, cytoplasmic 1	RNA	adipose	1	NA	NA	NA	NA	NA	NA	NA	NA	#N/A	NA	NA	NA	NA	NA	NA	NA	NA	#N/A	#N/A	0.824057	0.780078	0.00130392	0.0127723	1	0.0735949	-0.0369179	0.623444	0.910604	-1	1	-0.330714	-0.345416	0.0660737	0.329202	-1	1	-0.404309	-0.308498	0.0932286	0.746397	1	0	NA	9
ENSMUSG00000062960	Kdr	kinase insert domain protein receptor	RNA	adipose	1	NA	NA	NA	NA	NA	NA	NA	NA	#N/A	NA	NA	NA	NA	NA	NA	NA	NA	#N/A	#N/A	-1.06371	-1.19371	0.0146896	0.066236	-1	0.5866	0.31843	0.1333	0.658548	1	1	0.836845	0.816931	0.0434736	0.274384	1	1	0.250245	0.498501	0.436281	0.875897	1	0	TXN	21
ENSMUSG00000063193	Cd300lb	CD300 molecule like family member B	RNA	adipose	1	NA	NA	NA	NA	NA	NA	NA	NA	#N/A	NA	NA	NA	NA	NA	NA	NA	NA	#N/A	#N/A	3.3405	2.92605	1.08251e-05	0.000525258	1	-0.210599	-0.257252	0.496698	0.853179	-1	1	-1.02608	-0.783919	0.00567235	0.177462	-1	1	-0.81548	-0.526667	0.0503085	0.743376	1	0	TXN	55
ENSMUSG00000063245	NA	NA	RNA	adipose	1	NA	NA	NA	NA	NA	NA	NA	NA	#N/A	NA	NA	NA	NA	NA	NA	NA	NA	#N/A	#N/A	0.778877	0.716007	0.00105003	0.0103885	1	0.142252	0.177323	0.446968	0.837742	1	0	-0.389194	-0.444623	0.112754	0.413161	-1	1	-0.531446	-0.621945	0.0314685	0.743376	0	0	NA	4
ENSMUSG00000063382	Bcl9l	B cell CLL/lymphoma 9-like	RNA	adipose	1	NA	NA	NA	NA	NA	NA	NA	NA	#N/A	NA	NA	NA	NA	NA	NA	NA	NA	#N/A	#N/A	-0.633605	-0.532778	0.0114962	0.055482	-1	0.110001	0.0614192	0.60378	0.89408	1	1	0.336651	0.311282	0.242807	0.57668	1	1	0.22665	0.249862	0.436281	0.875897	1	0	NA	5
ENSMUSG00000063558	Aox1	aldehyde oxidase 1	RNA	adipose	1	NA	NA	NA	NA	NA	NA	NA	NA	#N/A	NA	NA	NA	NA	NA	NA	NA	NA	#N/A	#N/A	-0.915855	-1.15112	0.0185434	0.0781324	-1	0.372714	0.590188	0.277512	0.754223	1	1	0.736571	0.726052	0.0220182	0.220054	1	1	0.363857	0.135864	0.113492	0.747911	1	0	TXN	13
ENSMUSG00000063954	Hist2h2aa2	histone cluster 2, H2aa2	RNA	adipose	1	NA	NA	NA	NA	NA	NA	NA	NA	#N/A	NA	NA	NA	NA	NA	NA	NA	NA	#N/A	#N/A	-1.39375	-1.4	7.57756e-05	0.00175459	-1	0.437122	0.544193	0.1333	0.658548	1	1	0.940947	0.9696	0.00413518	0.177462	1	1	0.503826	0.425407	0.093912	0.746397	1	0	TXN	34
ENSMUSG00000064043	Trerf1	transcriptional regulating factor 1	RNA	adipose	1	NA	NA	NA	NA	NA	NA	NA	NA	#N/A	NA	NA	NA	NA	NA	NA	NA	NA	#N/A	#N/A	0.919544	0.875918	0.00287947	0.021328	1	-0.166597	-0.215649	0.156401	0.675432	-1	1	-0.399519	-0.507595	0.0947195	0.386178	-1	1	-0.232922	-0.291946	0.436281	0.875897	1	0	NA	1
ENSMUSG00000064080	Fbln2	fibulin 2	RNA	adipose	1	NA	NA	NA	NA	NA	NA	NA	NA	#N/A	NA	NA	NA	NA	NA	NA	NA	NA	#N/A	#N/A	0.893976	0.6774	0.00287947	0.021328	1	0.189425	0.0973215	0.356232	0.792112	1	0	-0.157367	-0.170498	0.842105	0.948567	-1	1	-0.346791	-0.26782	0.222419	0.787537	0	0	NA	6
ENSMUSG00000064109	Hcst	hematopoietic cell signal transducer	RNA	adipose	1	NA	NA	NA	NA	NA	NA	NA	NA	#N/A	NA	NA	NA	NA	NA	NA	NA	NA	#N/A	#N/A	1.29171	1.31716	0.00208924	0.0168422	1	-0.0192532	-0.430966	0.842105	0.962659	-1	1	-0.633901	-0.822444	0.1333	0.442572	-1	1	-0.614647	-0.391478	0.135911	0.752723	1	0	NA	1
ENSMUSG00000064267	Hvcn1	hydrogen voltage-gated channel 1	RNA	adipose	1	NA	NA	NA	NA	NA	NA	NA	NA	#N/A	NA	NA	NA	NA	NA	NA	NA	NA	#N/A	#N/A	1.08795	0.892132	0.00388621	0.0264331	1	-0.516859	-0.254089	0.182316	0.695311	-1	1	-0.771103	-0.525935	0.0172119	0.206002	-1	1	-0.254245	-0.271846	0.30963	0.84053	1	0	TXN	1
ENSMUSG00000064288	Hist1h4k	histone cluster 1, H4k	RNA	adipose	1	NA	NA	NA	NA	NA	NA	NA	NA	#N/A	NA	NA	NA	NA	NA	NA	NA	NA	#N/A	#N/A	-1.10093	-1.12479	0.0210855	0.0876079	-1	0.488573	0.640993	0.236239	0.733863	1	1	0.206836	0.32799	0.540114	0.809679	1	1	-0.281736	-0.313003	0.545701	0.912757	1	0	NA	3
ENSMUSG00000064351	COX1	cytochrome c oxidase subunit I	RNA	adipose	1	NA	NA	NA	NA	NA	NA	NA	NA	#N/A	NA	NA	NA	NA	NA	NA	NA	NA	#N/A	#N/A	-0.306445	-0.18981	0.00277917	0.021328	-1	0.144924	0.135695	0.159899	0.690344	1	1	0.170826	0.0341849	0.267386	0.610126	1	1	0.0259024	-0.10151	1	1	1	0	NA	1
ENSMUSG00000064360	ND3	NADH dehydrogenase subunit 3	RNA	adipose	1	NA	NA	NA	NA	NA	NA	NA	NA	#N/A	NA	NA	NA	NA	NA	NA	NA	NA	#N/A	#N/A	-0.646563	-0.658654	0.00404422	0.0274711	-1	0.134787	0.0705028	0.496698	0.853179	1	1	0.244778	0.146659	0.220469	0.564359	1	1	0.109991	0.0761559	0.479475	0.89562	1	0	NA	1
ENSMUSG00000064373	Selenop	selenoprotein P	RNA	adipose	1	NA	NA	NA	NA	NA	NA	NA	NA	#N/A	NA	NA	NA	NA	NA	NA	NA	NA	#N/A	#N/A	0.679029	0.621745	0.011299	0.055482	1	-0.0598094	-0.0917961	0.713183	0.927924	-1	1	-0.387698	-0.24178	0.0861348	0.386178	-1	1	-0.327889	-0.149984	0.111591	0.747911	1	0	NA	11
ENSMUSG00000065037	Rn7sk	RNA, 7SK, nuclear	RNA	adipose	1	NA	NA	NA	NA	NA	NA	NA	NA	#N/A	NA	NA	NA	NA	NA	NA	NA	NA	#N/A	#N/A	1.64173	1.94974	0.00100356	0.0103885	1	-0.151567	-0.437454	1	1	-1	1	-0.908551	-1.13032	0.0127238	0.194991	-1	1	-0.756984	-0.692863	0.113492	0.747911	1	0	TXN	4
ENSMUSG00000065824	NA	NA	RNA	adipose	1	NA	NA	NA	NA	NA	NA	NA	NA	#N/A	NA	NA	NA	NA	NA	NA	NA	NA	#N/A	#N/A	1.62674	1.45755	0.000205677	0.00340989	1	-0.111453	-0.449831	0.968239	0.996224	-1	1	-0.888615	-0.850132	0.00762086	0.181708	-1	1	-0.777163	-0.400301	0.0770053	0.743376	1	0	TXN	5
ENSMUSG00000065911	NA	NA	RNA	adipose	1	NA	NA	NA	NA	NA	NA	NA	NA	#N/A	NA	NA	NA	NA	NA	NA	NA	NA	#N/A	#N/A	1.66463	1.91374	0.000324753	0.00459418	1	-0.127215	-0.590468	1	1	-1	1	-0.895424	-1.20996	0.0132716	0.194991	-1	1	-0.768209	-0.619496	0.102168	0.747911	1	0	TXN	5
ENSMUSG00000066361	Serpina3c	serine (or cysteine) peptidase inhibitor, clade A, member 3C	RNA	adipose	1	NA	NA	NA	NA	NA	NA	NA	NA	#N/A	NA	NA	NA	NA	NA	NA	NA	NA	#N/A	#N/A	-1.41931	-1.85265	0.0114962	0.055482	-1	0.782241	0.73014	0.0534759	0.603973	1	1	1.19754	1.22845	0.00567235	0.177462	1	1	0.415294	0.498309	0.222419	0.787537	1	0	TXN	12
ENSMUSG00000066595	Flvcr1	feline leukemia virus subgroup C cellular receptor 1	RNA	adipose	1	NA	NA	NA	NA	NA	NA	NA	NA	#N/A	NA	NA	NA	NA	NA	NA	NA	NA	#N/A	#N/A	1.90496	1.83728	1.08251e-05	0.000525258	1	-0.302384	-0.490396	0.211024	0.717351	-1	1	-0.600525	-0.515802	0.0220182	0.220054	-1	1	-0.29814	-0.0254064	0.386508	0.859307	1	0	TXN	5
ENSMUSG00000066861	Oas1g	2'-5' oligoadenylate synthetase 1G	RNA	adipose	1	NA	NA	NA	NA	NA	NA	NA	NA	#N/A	NA	NA	NA	NA	NA	NA	NA	NA	#N/A	#N/A	1.17418	1.30294	0.0101369	0.0529648	1	0.32389	0.0880868	0.356232	0.792112	1	0	-0.726094	-0.766312	0.0159647	0.206002	-1	1	-1.04998	-0.854399	0.00469675	0.743376	0	0	TXN	4
ENSMUSG00000067719	NA	NA	RNA	adipose	1	NA	NA	NA	NA	NA	NA	NA	NA	#N/A	NA	NA	NA	NA	NA	NA	NA	NA	#N/A	#N/A	-0.367751	-0.347791	0.0089307	0.0472131	-1	0.151395	0.159046	0.446968	0.837742	1	1	0.254614	0.251799	0.182316	0.510057	1	1	0.103219	0.0927536	0.666475	0.939093	1	0	NA	1
ENSMUSG00000067786	Nnat	neuronatin	RNA	adipose	1	NA	NA	NA	NA	NA	NA	NA	NA	#N/A	NA	NA	NA	NA	NA	NA	NA	NA	#N/A	#N/A	-1.95675	-2.29203	0.000324753	0.00459418	-1	0.580402	0.496374	0.1333	0.658548	1	1	1.40323	1.99147	0.0172119	0.206002	1	1	0.822826	1.4951	0.161497	0.76773	1	0	TXN	49
ENSMUSG00000067818	Myl9	myosin, light polypeptide 9, regulatory	RNA	adipose	1	NA	NA	NA	NA	NA	NA	NA	NA	#N/A	NA	NA	NA	NA	NA	NA	NA	NA	#N/A	#N/A	-0.956099	-0.473814	0.0232306	0.0907776	-1	0.336798	-0.276357	0.66072	0.910604	-1	0	0.569004	0.249458	0.112754	0.413161	1	1	0.232206	0.525815	0.0770053	0.743376	0	0	NA	7
ENSMUSG00000067847	Romo1	reactive oxygen species modulator 1	RNA	adipose	1	NA	NA	NA	NA	NA	NA	NA	NA	#N/A	NA	NA	NA	NA	NA	NA	NA	NA	#N/A	#N/A	-0.558924	-0.53967	7.57756e-05	0.00175459	-1	0.246715	0.310414	0.0788932	0.612289	1	1	0.343594	0.343815	0.0132716	0.194991	1	1	0.0968783	0.0334013	0.436281	0.875897	1	0	TXN	2
ENSMUSG00000068036	Afdn	afadin, adherens junction formation factor	RNA	adipose	1	NA	NA	NA	NA	NA	NA	NA	NA	#N/A	NA	NA	NA	NA	NA	NA	NA	NA	#N/A	#N/A	-0.796759	-0.778609	7.57756e-05	0.00175459	-1	0.327244	0.289117	0.0652536	0.609567	1	1	0.476918	0.452277	0.0534759	0.298337	1	1	0.149674	0.163161	0.436281	0.875897	1	0	NA	2
ENSMUSG00000068699	Flnc	filamin C, gamma	RNA	adipose	1	NA	NA	NA	NA	NA	NA	NA	NA	#N/A	NA	NA	NA	NA	NA	NA	NA	NA	#N/A	#N/A	1.17465	0.977191	0.00388621	0.0264331	1	-0.0877711	0.0948042	0.60378	0.89408	1	0	-0.933927	-0.850166	0.0132716	0.194991	-1	1	-0.846156	-0.94497	0.0625257	0.743376	0	0	TXN	1
ENSMUSG00000068747	Sort1	sortilin 1	RNA	adipose	1	NA	NA	NA	NA	NA	NA	NA	NA	#N/A	NA	NA	NA	NA	NA	NA	NA	NA	#N/A	#N/A	-0.935417	-1.02614	0.00684146	0.0390838	-1	-0.0158183	0.00633192	0.904826	0.97828	1	1	0.421818	0.563021	0.112754	0.413161	1	1	0.437636	0.556689	0.093912	0.746397	1	0	NA	13
ENSMUSG00000068874	Selenbp1	selenium binding protein 1	RNA	adipose	1	NA	NA	NA	NA	NA	NA	NA	NA	#N/A	NA	NA	NA	NA	NA	NA	NA	NA	#N/A	#N/A	-1.53849	-1.75093	0.000324753	0.00459418	-1	0.176795	0.247082	0.446968	0.837742	1	1	0.829652	1.05787	0.0101323	0.187122	1	1	0.652857	0.810784	0.0625257	0.743376	1	0	TXN	32
ENSMUSG00000068923	Syt11	synaptotagmin XI	RNA	adipose	1	NA	NA	NA	NA	NA	NA	NA	NA	#N/A	NA	NA	NA	NA	NA	NA	NA	NA	#N/A	#N/A	0.49198	0.659881	0.000487129	0.00603897	1	-0.457418	-0.301562	0.0652536	0.609567	-1	1	-0.521161	-0.447081	0.00762086	0.181708	-1	1	-0.0637426	-0.145519	0.604813	0.922785	1	0	TXN	2
ENSMUSG00000069266	Hist1h4b	histone cluster 1, H4b	RNA	adipose	1	NA	NA	NA	NA	NA	NA	NA	NA	#N/A	NA	NA	NA	NA	NA	NA	NA	NA	#N/A	#N/A	-1.18321	-1.43151	0.0232306	0.0907776	-1	0.547984	0.898298	0.164938	0.695311	1	1	0.295642	0.600425	0.548962	0.809679	1	1	-0.252342	-0.297873	0.604813	0.922785	1	0	NA	2
ENSMUSG00000069302	Hist1h2ah	histone cluster 1, H2ah	RNA	adipose	1	NA	NA	NA	NA	NA	NA	NA	NA	#N/A	NA	NA	NA	NA	NA	NA	NA	NA	#N/A	#N/A	1.38769	1.19128	7.57756e-05	0.00175459	1	0.020519	0.176625	0.743863	0.947391	1	0	-0.861733	-0.951171	0.0220182	0.220054	-1	1	-0.882252	-1.1278	0.0314685	0.743376	0	0	TXN	1
ENSMUSG00000069516	Lyz2	lysozyme 2	RNA	adipose	1	NA	NA	NA	NA	NA	NA	NA	NA	#N/A	NA	NA	NA	NA	NA	NA	NA	NA	#N/A	#N/A	2.32562	2.39542	2.16502e-05	0.000747987	1	-0.231251	-0.2609	0.204871	0.717351	-1	1	-0.918111	-1.09025	0.0132716	0.194991	-1	1	-0.68686	-0.829351	0.121119	0.752723	1	0	TXN	40
ENSMUSG00000069793	Slfn9	schlafen 9	RNA	adipose	1	NA	NA	NA	NA	NA	NA	NA	NA	#N/A	NA	NA	NA	NA	NA	NA	NA	NA	#N/A	#N/A	0.763414	0.478933	0.00150469	0.0132901	1	-0.17495	0.0474305	0.904826	0.97828	1	0	-1.00903	-0.851634	0.00145056	0.174845	-1	1	-0.834077	-0.899065	0.0503085	0.743376	0	0	TXN	3
ENSMUSG00000069917	Hba-a2	hemoglobin alpha, adult chain 2	RNA	adipose	1	NA	NA	NA	NA	NA	NA	NA	NA	#N/A	NA	NA	NA	NA	NA	NA	NA	NA	#N/A	#N/A	-0.93755	-1.29526	0.0210855	0.0876079	-1	0.362166	0.475377	0.326975	0.791262	1	1	0.738693	1.0682	0.0279287	0.236533	1	1	0.376527	0.592826	0.288817	0.8259	1	0	TXN	9
ENSMUSG00000069919	Hba-a1	hemoglobin alpha, adult chain 1	RNA	adipose	1	NA	NA	NA	NA	NA	NA	NA	NA	#N/A	NA	NA	NA	NA	NA	NA	NA	NA	#N/A	#N/A	-1.00651	-1.42006	0.0210371	0.0876079	-1	0.427566	0.644515	0.236239	0.733863	1	1	0.768462	1.07548	0.0370032	0.271443	1	1	0.340896	0.430965	0.376485	0.859307	1	0	TXN	9
ENSMUSG00000070056	Mfhas1	malignant fibrous histiocytoma amplified sequence 1	RNA	adipose	1	NA	NA	NA	NA	NA	NA	NA	NA	#N/A	NA	NA	NA	NA	NA	NA	NA	NA	#N/A	#N/A	1.32231	1.16527	1.08251e-05	0.000525258	1	-0.493816	-0.66156	0.0434736	0.583066	-1	1	-0.653816	-0.519802	0.0279287	0.236533	-1	1	-0.16	0.141758	0.931427	0.992116	1	0	XN&TXN	7
ENSMUSG00000070462	Tlnrd1	talin rod domain containing 1	RNA	adipose	1	NA	NA	NA	NA	NA	NA	NA	NA	#N/A	NA	NA	NA	NA	NA	NA	NA	NA	#N/A	#N/A	0.661804	0.553711	0.0114962	0.055482	1	-0.0725086	0.112639	0.66072	0.910604	1	0	-0.282696	-0.0954253	0.356232	0.67819	-1	1	-0.210187	-0.208065	0.297326	0.8259	0	0	NA	3
ENSMUSG00000071379	Hpcal1	hippocalcin-like 1	RNA	adipose	1	NA	NA	NA	NA	NA	NA	NA	NA	#N/A	NA	NA	NA	NA	NA	NA	NA	NA	#N/A	#N/A	1.22593	1.08516	7.57756e-05	0.00175459	1	-0.291386	-0.153029	0.242807	0.733863	-1	1	-0.720714	-0.725787	0.0101323	0.187122	-1	1	-0.429328	-0.572758	0.113492	0.747911	1	0	TXN	7
ENSMUSG00000071478	Hist1h2ad	histone cluster 1, H2ad	RNA	adipose	1	NA	NA	NA	NA	NA	NA	NA	NA	#N/A	NA	NA	NA	NA	NA	NA	NA	NA	#N/A	#N/A	1.43542	1.28062	1.08251e-05	0.000525258	1	-0.0843323	0.0912841	0.60378	0.89408	1	0	-0.85557	-0.620793	0.033685	0.258014	-1	1	-0.771237	-0.712077	0.0770053	0.743376	0	0	TXN	1
ENSMUSG00000071497	Nutf2	NA	RNA	adipose	1	NA	NA	NA	NA	NA	NA	NA	NA	#N/A	NA	NA	NA	NA	NA	NA	NA	NA	#N/A	#N/A	0.324773	0.276085	0.00684146	0.0390838	1	-0.316359	-0.354805	0.0349867	0.577527	-1	1	-0.186469	-0.14313	0.277512	0.610126	-1	1	0.12989	0.211675	0.545701	0.912757	1	0	XN	1
ENSMUSG00000071516	Hist1h2ai	histone cluster 1, H2ai	RNA	adipose	1	NA	NA	NA	NA	NA	NA	NA	NA	#N/A	NA	NA	NA	NA	NA	NA	NA	NA	#N/A	#N/A	1.59851	1.31044	0.000180635	0.00340989	1	-0.0523811	0.302214	0.967407	0.996224	1	0	-0.849591	-0.643439	0.0126847	0.194991	-1	1	-0.79721	-0.945653	0.0625257	0.743376	0	0	TXN	2
ENSMUSG00000071708	Sms	spermine synthase	RNA	adipose	1	NA	NA	NA	NA	NA	NA	NA	NA	#N/A	NA	NA	NA	NA	NA	NA	NA	NA	#N/A	#N/A	1.74157	1.74097	4.33004e-05	0.00120388	1	-0.260794	-0.477925	0.446968	0.837742	-1	1	-0.785643	-1.00479	0.0101323	0.187122	-1	1	-0.524849	-0.526868	0.161497	0.76773	1	0	TXN	22
ENSMUSG00000071714	Csf2rb2	colony stimulating factor 2 receptor, beta 2, low-affinity (granulocyte-macrophage)	RNA	adipose	1	NA	NA	NA	NA	NA	NA	NA	NA	#N/A	NA	NA	NA	NA	NA	NA	NA	NA	#N/A	#N/A	1.65638	1.78463	0.000487129	0.00603897	1	0.057304	-0.0398141	0.780186	0.947391	-1	1	-0.547262	-0.794489	0.242807	0.57668	-1	1	-0.604566	-0.754675	0.190251	0.776705	1	0	NA	12
ENSMUSG00000071715	Ncf4	neutrophil cytosolic factor 4	RNA	adipose	1	NA	NA	NA	NA	NA	NA	NA	NA	#N/A	NA	NA	NA	NA	NA	NA	NA	NA	#N/A	#N/A	1.87887	1.98277	0.00058006	0.00709294	1	0.0759995	-0.119874	0.902481	0.97828	-1	1	-0.500797	-0.659912	0.307222	0.644029	-1	1	-0.576797	-0.540038	0.161497	0.76773	1	0	NA	11
ENSMUSG00000071847	NA	adenomatosis polyposis coli down-regulated 1	RNA	adipose	1	NA	NA	NA	NA	NA	NA	NA	NA	#N/A	NA	NA	NA	NA	NA	NA	NA	NA	#N/A	#N/A	-2.08039	-2.54328	0.000324753	0.00459418	-1	0.817739	1.35972	0.0349867	0.577527	1	1	1.60725	2.52977	0.00298772	0.177462	1	1	0.789513	1.17005	0.161497	0.76773	1	0	XN&TXN	13
ENSMUSG00000072620	Slfn2	schlafen 2	RNA	adipose	1	NA	NA	NA	NA	NA	NA	NA	NA	#N/A	NA	NA	NA	NA	NA	NA	NA	NA	#N/A	#N/A	1.87208	1.67735	0.000129901	0.00256702	1	-0.122478	-0.0710021	0.400182	0.816987	-1	1	-1.0127	-1.44261	0.0132716	0.194991	-1	1	-0.890223	-1.37161	0.0314685	0.743376	1	0	TXN	7
ENSMUSG00000072704	Smim10l1	small integral membrane protein 10 like 1	RNA	adipose	1	NA	NA	NA	NA	NA	NA	NA	NA	#N/A	NA	NA	NA	NA	NA	NA	NA	NA	#N/A	#N/A	-0.813666	-0.883526	0.00105003	0.0103885	-1	0.161552	0.426	0.446968	0.837742	1	1	0.599347	0.513236	0.0220182	0.220054	1	1	0.437796	0.087236	0.222419	0.787537	1	0	TXN	6
ENSMUSG00000072812	Ahnak2	AHNAK nucleoprotein 2	RNA	adipose	1	NA	NA	NA	NA	NA	NA	NA	NA	#N/A	NA	NA	NA	NA	NA	NA	NA	NA	#N/A	#N/A	2.51526	2.55116	1.08251e-05	0.000525258	1	-0.371304	-0.536695	0.211024	0.717351	-1	1	-1.07347	-1.35879	0.0113333	0.194991	-1	1	-0.70217	-0.822092	0.0625257	0.743376	1	0	TXN	62
ENSMUSG00000073412	Lst1	leukocyte specific transcript 1	RNA	adipose	1	NA	NA	NA	NA	NA	NA	NA	NA	#N/A	NA	NA	NA	NA	NA	NA	NA	NA	#N/A	#N/A	1.14239	0.970734	0.00519604	0.0321686	1	-0.119277	-0.243939	0.712821	0.927924	-1	1	-0.695692	-0.695587	0.0947195	0.386178	-1	1	-0.576415	-0.451648	0.216136	0.787537	1	0	NA	2
ENSMUSG00000073481	Marc2	mitochondrial amidoxime reducing component 2	RNA	adipose	1	NA	NA	NA	NA	NA	NA	NA	NA	#N/A	NA	NA	NA	NA	NA	NA	NA	NA	#N/A	#N/A	-0.84964	-0.751843	1.08251e-05	0.000525258	-1	0.16472	0.242922	0.156401	0.675432	1	1	0.371994	0.377437	0.0220182	0.220054	1	1	0.207273	0.134515	0.135911	0.752723	1	0	TXN	9
ENSMUSG00000073702	Rpl31	ribosomal protein L31	RNA	adipose	1	NA	NA	NA	NA	NA	NA	NA	NA	#N/A	NA	NA	NA	NA	NA	NA	NA	NA	#N/A	#N/A	0.43032	0.464973	0.00405809	0.0275163	1	-0.131596	-0.0989514	0.315378	0.770048	-1	1	-0.322762	-0.338765	0.037253	0.271443	-1	1	-0.191166	-0.239814	0.111776	0.747911	1	0	TXN	18
ENSMUSG00000073830	Mup14	major urinary protein 14	RNA	adipose	1	NA	NA	NA	NA	NA	NA	NA	NA	#N/A	NA	NA	NA	NA	NA	NA	NA	NA	#N/A	#N/A	0.272728	1.47163	0.0146896	0.066236	1	0.205892	0.239359	0.66072	0.910604	1	0	-0.819974	-1.78061	0.112754	0.413161	-1	1	-1.02587	-2.01996	0.093912	0.746397	0	0	NA	1
ENSMUSG00000073889	Il11ra1	interleukin 11 receptor, alpha chain 1	RNA	adipose	1	NA	NA	NA	NA	NA	NA	NA	NA	#N/A	NA	NA	NA	NA	NA	NA	NA	NA	#N/A	#N/A	0.673042	0.441846	0.00519604	0.0321686	1	-0.368796	-0.200326	0.211024	0.717351	-1	1	-0.477281	-0.243036	0.112754	0.413161	-1	1	-0.108484	-0.0427103	0.73044	0.949248	1	0	NA	5
ENSMUSG00000073940	Hbb-bt	hemoglobin, beta adult t chain	RNA	adipose	1	NA	NA	NA	NA	NA	NA	NA	NA	#N/A	NA	NA	NA	NA	NA	NA	NA	NA	#N/A	#N/A	-1.14295	-1.32261	0.0139833	0.066236	-1	0.464566	0.528257	0.270134	0.754223	1	1	0.735439	0.881003	0.094022	0.386178	1	1	0.270874	0.352746	0.604813	0.922785	1	0	NA	6
ENSMUSG00000073982	Rhog	ras homolog family member G	RNA	adipose	1	NA	NA	NA	NA	NA	NA	NA	NA	#N/A	NA	NA	NA	NA	NA	NA	NA	NA	#N/A	#N/A	1.24334	1.25388	0.000205677	0.00340989	1	-0.132217	-0.242868	0.400182	0.816987	-1	1	-0.578997	-0.667266	0.0434736	0.274384	-1	1	-0.44678	-0.424398	0.0503085	0.743376	1	0	TXN	19
ENSMUSG00000074093	Svip	small VCP/p97-interacting protein	RNA	adipose	1	NA	NA	NA	NA	NA	NA	NA	NA	#N/A	NA	NA	NA	NA	NA	NA	NA	NA	#N/A	#N/A	-1.03629	-1.14881	0.000487129	0.00603897	-1	0.526711	0.661879	0.0723228	0.612289	1	1	0.615637	0.698582	0.0788932	0.35738	1	1	0.0889255	0.0367032	0.604813	0.922785	1	0	NA	4
ENSMUSG00000074207	Adh1	alcohol dehydrogenase 1 (class I)	RNA	adipose	1	NA	NA	NA	NA	NA	NA	NA	NA	#N/A	NA	NA	NA	NA	NA	NA	NA	NA	#N/A	#N/A	-0.99124	-0.718599	0.00105003	0.0103885	-1	0.0125145	0.166961	0.780186	0.947391	1	1	0.217669	0.220479	0.156401	0.475633	1	1	0.205155	0.0535176	0.666475	0.939093	1	0	NA	2
ENSMUSG00000074264	Amy1	amylase 1, salivary	RNA	adipose	1	NA	NA	NA	NA	NA	NA	NA	NA	#N/A	NA	NA	NA	NA	NA	NA	NA	NA	#N/A	#N/A	-2.39624	-2.32956	2.16502e-05	0.000747987	-1	0.788876	0.773283	0.0652536	0.609567	1	1	1.54369	1.71429	0.00762086	0.181708	1	1	0.754812	0.941004	0.161497	0.76773	1	0	TXN	28
ENSMUSG00000074417	Pira11	paired-Ig-like receptor A11	RNA	adipose	1	NA	NA	NA	NA	NA	NA	NA	NA	#N/A	NA	NA	NA	NA	NA	NA	NA	NA	#N/A	#N/A	2.10796	1.87315	0.000129901	0.00256702	1	-0.169683	-0.0911595	0.446968	0.837742	-1	1	-0.957559	-1.26905	0.0132716	0.194991	-1	1	-0.787876	-1.1779	0.0244344	0.743376	1	0	TXN	8
ENSMUSG00000074418	NA	NA	RNA	adipose	1	NA	NA	NA	NA	NA	NA	NA	NA	#N/A	NA	NA	NA	NA	NA	NA	NA	NA	#N/A	#N/A	1.6194	1.63093	0.00105003	0.0103885	1	0.0288702	-0.266135	0.66072	0.910604	-1	1	-0.851989	-1.23264	0.0534759	0.298337	-1	1	-0.880859	-0.966503	0.0242675	0.743376	1	0	NA	2
ENSMUSG00000074419	Gm15448	predicted gene 15448	RNA	adipose	1	NA	NA	NA	NA	NA	NA	NA	NA	#N/A	NA	NA	NA	NA	NA	NA	NA	NA	#N/A	#N/A	2.22602	2.14865	0.000324753	0.00459418	1	-0.255921	-0.474018	0.446968	0.837742	-1	1	-1.16891	-1.16702	0.0279287	0.236533	-1	1	-0.912985	-0.692999	0.0244344	0.743376	1	0	TXN	7
ENSMUSG00000074622	Mafb	v-maf musculoaponeurotic fibrosarcoma oncogene family, protein B (avian)	RNA	adipose	1	NA	NA	NA	NA	NA	NA	NA	NA	#N/A	NA	NA	NA	NA	NA	NA	NA	NA	#N/A	#N/A	2.25424	2.0274	1.08251e-05	0.000525258	1	-0.357921	-0.512846	0.0947195	0.615414	-1	1	-1.02195	-1.35822	0.00210007	0.174845	-1	1	-0.664027	-0.845371	0.0399835	0.743376	1	0	TXN	16
ENSMUSG00000074677	LOC100038947	signal-regulatory protein beta 1-like	RNA	adipose	1	NA	NA	NA	NA	NA	NA	NA	NA	#N/A	NA	NA	NA	NA	NA	NA	NA	NA	#N/A	#N/A	1.87154	1.92768	0.000324753	0.00459418	1	-0.128945	-0.0600446	0.842105	0.962659	-1	1	-0.603919	-1.24391	0.182316	0.510057	-1	1	-0.474974	-1.18386	0.436281	0.875897	1	0	NA	2
ENSMUSG00000074771	Ankef1	ankyrin repeat and EF-hand domain containing 1	RNA	adipose	1	NA	NA	NA	NA	NA	NA	NA	NA	#N/A	NA	NA	NA	NA	NA	NA	NA	NA	#N/A	#N/A	-1.47114	-1.37822	0.0114962	0.055482	-1	0.458728	0.488299	0.446968	0.837742	1	1	1.27542	1.09869	0.0434736	0.274384	1	1	0.816692	0.610391	0.0770053	0.743376	1	0	TXN	5
ENSMUSG00000074802	Gas2l3	growth arrest-specific 2 like 3	RNA	adipose	1	NA	NA	NA	NA	NA	NA	NA	NA	#N/A	NA	NA	NA	NA	NA	NA	NA	NA	#N/A	#N/A	2.8893	2.90995	1.08251e-05	0.000525258	1	-0.202463	-0.0164158	0.496698	0.853179	-1	1	-0.991666	-0.933025	0.0220182	0.220054	-1	1	-0.789203	-0.916609	0.0314685	0.743376	1	0	TXN	11
ENSMUSG00000075706	Gpx4	glutathione peroxidase 4	RNA	adipose	1	NA	NA	NA	NA	NA	NA	NA	NA	#N/A	NA	NA	NA	NA	NA	NA	NA	NA	#N/A	#N/A	-0.690976	-0.939023	0.0089307	0.0472131	-1	0.305453	0.365742	0.0220182	0.577527	1	1	0.481392	0.559205	0.00567235	0.177462	1	1	0.17594	0.193462	0.297326	0.8259	1	0	XN&TXN	3
ENSMUSG00000076432	Ywhaq	tyrosine 3-monooxygenase/tryptophan 5-monooxygenase activation protein theta	RNA	adipose	1	NA	NA	NA	NA	NA	NA	NA	NA	#N/A	NA	NA	NA	NA	NA	NA	NA	NA	#N/A	#N/A	-0.31575	-0.408235	0.0146896	0.066236	-1	0.339745	0.450933	0.00762086	0.577527	1	1	0.458173	0.504548	0.00210007	0.174845	1	1	0.118428	0.0536151	0.258083	0.802972	1	0	XN&TXN	6
ENSMUSG00000078234	Klhdc7a	kelch domain containing 7A	RNA	adipose	1	NA	NA	NA	NA	NA	NA	NA	NA	#N/A	NA	NA	NA	NA	NA	NA	NA	NA	#N/A	#N/A	-1.53864	-2.01224	0.00208924	0.0168422	-1	0.754474	0.9357	0.0220182	0.577527	1	1	1.07685	1.09765	0.00298772	0.177462	1	1	0.322379	0.161947	0.222419	0.787537	1	0	XN&TXN	8
ENSMUSG00000078249	Hmga1b	high mobility group AT-hook 1B	RNA	adipose	1	NA	NA	NA	NA	NA	NA	NA	NA	#N/A	NA	NA	NA	NA	NA	NA	NA	NA	#N/A	#N/A	2.61764	2.73607	1.08251e-05	0.000525258	1	-0.254214	-0.370304	0.400182	0.816987	-1	1	-1.13063	-1.38675	0.00567235	0.177462	-1	1	-0.876413	-1.01645	0.113492	0.747911	1	0	TXN	51
ENSMUSG00000078350	Gm14288	small integral membrane protein 1	RNA	adipose	1	NA	NA	NA	NA	NA	NA	NA	NA	#N/A	NA	NA	NA	NA	NA	NA	NA	NA	#N/A	#N/A	-1.61345	-1.47179	0.00208924	0.0168422	-1	0.094077	0.0502785	0.780186	0.947391	1	1	0.867345	1.09039	0.0652536	0.327256	1	1	0.773268	1.04011	0.093912	0.746397	1	0	NA	1
ENSMUSG00000078485	Gm14440	pleckstrin homology domain containing, family N member 1	RNA	adipose	1	NA	NA	NA	NA	NA	NA	NA	NA	#N/A	NA	NA	NA	NA	NA	NA	NA	NA	#N/A	#N/A	1.03644	1.03727	0.00105003	0.0103885	1	0.0133787	-0.0487327	0.904826	0.97828	-1	1	-0.47461	-0.35414	0.112754	0.413161	-1	1	-0.487988	-0.305407	0.113492	0.747911	1	0	NA	7
ENSMUSG00000078566	Bnip3	BCL2/adenovirus E1B interacting protein 3	RNA	adipose	1	NA	NA	NA	NA	NA	NA	NA	NA	#N/A	NA	NA	NA	NA	NA	NA	NA	NA	#N/A	#N/A	-1.34821	-1.55045	0.000725281	0.00803664	-1	0.508238	0.452756	0.0788932	0.612289	1	1	0.989319	1.15893	0.00548114	0.177462	1	1	0.481081	0.706178	0.135911	0.752723	1	0	TXN	55
ENSMUSG00000078606	Gm4070	predicted gene 4070	RNA	adipose	1	NA	NA	NA	NA	NA	NA	NA	NA	#N/A	NA	NA	NA	NA	NA	NA	NA	NA	#N/A	#N/A	-0.740729	-0.724586	0.0089307	0.0472131	-1	0.206576	0.290237	0.211024	0.717351	1	1	0.332062	0.219322	0.277512	0.610126	1	1	0.125486	-0.0709148	0.863307	0.979328	1	0	NA	1
ENSMUSG00000078680	Mup10	major urinary protein 10	RNA	adipose	1	NA	NA	NA	NA	NA	NA	NA	NA	#N/A	NA	NA	NA	NA	NA	NA	NA	NA	#N/A	#N/A	0.456109	1.51472	0.0089307	0.0472131	1	0.219348	0.5343	0.66072	0.910604	1	0	-0.831129	-1.65917	0.112754	0.413161	-1	1	-1.05048	-2.19347	0.0503085	0.743376	0	0	NA	1
ENSMUSG00000078688	Mup2	major urinary protein LOC100048885	RNA	adipose	1	NA	NA	NA	NA	NA	NA	NA	NA	#N/A	NA	NA	NA	NA	NA	NA	NA	NA	#N/A	#N/A	0.223458	1.40244	0.0210855	0.0876079	1	0.237386	0.250309	0.595449	0.89408	1	0	-0.828467	-1.71142	0.0790478	0.35738	-1	1	-1.06585	-1.96173	0.0770053	0.743376	0	0	NA	1
ENSMUSG00000078771	Evi2a	ecotropic viral integration site 2a	RNA	adipose	1	NA	NA	NA	NA	NA	NA	NA	NA	#N/A	NA	NA	NA	NA	NA	NA	NA	NA	#N/A	#N/A	2.05312	2.24559	0.00058006	0.00709294	1	0.0962722	-0.0725112	1	1	-1	1	-0.922231	-0.965517	0.0172119	0.206002	-1	1	-1.0185	-0.893006	0.0187577	0.743376	1	0	TXN	4
ENSMUSG00000078889	Gm14288	predicted gene 14288	RNA	adipose	1	NA	NA	NA	NA	NA	NA	NA	NA	#N/A	NA	NA	NA	NA	NA	NA	NA	NA	#N/A	#N/A	-0.582819	-0.532406	0.0146896	0.066236	-1	0.183473	0.454342	0.446968	0.837742	1	1	0.344931	0.32329	0.1333	0.442572	1	1	0.161458	-0.131052	0.604813	0.922785	1	0	NA	1
ENSMUSG00000078901	Gm14440	predicted gene 14440	RNA	adipose	1	NA	NA	NA	NA	NA	NA	NA	NA	#N/A	NA	NA	NA	NA	NA	NA	NA	NA	#N/A	#N/A	-0.576231	-0.532406	0.0185434	0.0781324	-1	0.183473	0.454342	0.446968	0.837742	1	1	0.344931	0.32329	0.1333	0.442572	1	1	0.161458	-0.131052	0.604813	0.922785	1	0	NA	1
ENSMUSG00000078921	Tgtp2	T cell specific GTPase 2	RNA	adipose	1	NA	NA	NA	NA	NA	NA	NA	NA	#N/A	NA	NA	NA	NA	NA	NA	NA	NA	#N/A	#N/A	-0.84094	-1.04418	0.0114962	0.055482	-1	0.37233	0.0910546	0.356232	0.792112	1	1	0.353994	0.675129	0.400182	0.71046	1	1	-0.0183363	0.584075	0.666475	0.939093	1	0	NA	1
ENSMUSG00000078922	Tgtp1	T cell specific GTPase 1	RNA	adipose	1	NA	NA	NA	NA	NA	NA	NA	NA	#N/A	NA	NA	NA	NA	NA	NA	NA	NA	#N/A	#N/A	-0.786813	-0.896086	0.0114962	0.055482	-1	0.368297	0.140267	0.414011	0.837588	1	1	0.366822	0.646425	0.315378	0.644029	1	1	-0.00147526	0.506158	0.73044	0.949248	1	0	NA	1
ENSMUSG00000078945	Naip2	NLR family, apoptosis inhibitory protein 2	RNA	adipose	1	NA	NA	NA	NA	NA	NA	NA	NA	#N/A	NA	NA	NA	NA	NA	NA	NA	NA	#N/A	#N/A	1.835	1.71636	1.08251e-05	0.000525258	1	-0.253738	-0.0157643	1	1	-1	1	-0.476216	-0.21748	0.242807	0.57668	-1	1	-0.222479	-0.201716	0.386508	0.859307	1	0	NA	1
ENSMUSG00000079037	Prnp	prion protein	RNA	adipose	1	NA	NA	NA	NA	NA	NA	NA	NA	#N/A	NA	NA	NA	NA	NA	NA	NA	NA	#N/A	#N/A	-0.926578	-1.17374	0.0089307	0.0472131	-1	0.511376	0.386446	0.1333	0.658548	1	1	0.749127	0.777568	0.0221845	0.220054	1	1	0.237752	0.391122	0.340107	0.84053	1	0	TXN	46
ENSMUSG00000079293	Clec7a	C-type lectin domain family 7, member a	RNA	adipose	1	NA	NA	NA	NA	NA	NA	NA	NA	#N/A	NA	NA	NA	NA	NA	NA	NA	NA	#N/A	#N/A	2.84862	2.74302	1.08251e-05	0.000525258	1	-0.574369	-0.758746	0.1333	0.658548	-1	1	-1.21964	-0.879635	0.00567235	0.177462	-1	1	-0.645276	-0.120888	0.113492	0.747911	1	0	TXN	91
ENSMUSG00000079419	Ms4a6c	membrane-spanning 4-domains, subfamily A, member 6C	RNA	adipose	1	NA	NA	NA	NA	NA	NA	NA	NA	#N/A	NA	NA	NA	NA	NA	NA	NA	NA	#N/A	#N/A	1.82769	1.87296	1.08251e-05	0.000525258	1	-0.160871	-0.25753	0.446968	0.837742	-1	1	-0.949096	-0.805026	0.00413518	0.177462	-1	1	-0.788225	-0.547496	0.0625257	0.743376	1	0	TXN	3
ENSMUSG00000079426	Arpc4	actin related protein 2/3 complex, subunit 4	RNA	adipose	1	NA	NA	NA	NA	NA	NA	NA	NA	#N/A	NA	NA	NA	NA	NA	NA	NA	NA	#N/A	#N/A	1.00883	1.00412	0.000129901	0.00256702	1	-0.223552	-0.199313	0.182316	0.695311	-1	1	-0.378887	-0.477498	0.1333	0.442572	-1	1	-0.155335	-0.278185	0.386508	0.859307	1	0	NA	6
ENSMUSG00000079523	Tmsb10	thymosin, beta 10	RNA	adipose	1	NA	NA	NA	NA	NA	NA	NA	NA	#N/A	NA	NA	NA	NA	NA	NA	NA	NA	#N/A	#N/A	1.22254	1.1104	0.00100356	0.0103885	1	0.0134501	-0.0759674	0.567288	0.89408	-1	1	-0.403676	-0.468547	0.0159647	0.206002	-1	1	-0.417126	-0.39258	0.00777458	0.743376	1	0	TXN	8
ENSMUSG00000080999	NA	NA	RNA	adipose	1	NA	NA	NA	NA	NA	NA	NA	NA	#N/A	NA	NA	NA	NA	NA	NA	NA	NA	#N/A	#N/A	1.68359	1.55138	0.000244805	0.00399769	1	-0.0564467	0.144228	0.902481	0.97828	1	0	-0.789191	-0.78294	0.037253	0.271443	-1	1	-0.732745	-0.927168	0.0314685	0.743376	0	0	TXN	2
ENSMUSG00000081113	NA	NA	RNA	adipose	1	NA	NA	NA	NA	NA	NA	NA	NA	#N/A	NA	NA	NA	NA	NA	NA	NA	NA	#N/A	#N/A	0.746431	1.06813	0.00684146	0.0390838	1	-0.39729	-0.700411	0.182316	0.695311	-1	1	-0.508032	-0.615504	0.112754	0.413161	-1	1	-0.110741	0.0849073	0.931427	0.992116	1	0	NA	1
ENSMUSG00000081251	NA	NA	RNA	adipose	1	NA	NA	NA	NA	NA	NA	NA	NA	#N/A	NA	NA	NA	NA	NA	NA	NA	NA	#N/A	#N/A	0.926419	1.20254	0.0232306	0.0907776	1	0.177675	0.0614834	0.719695	0.927924	1	0	-0.731207	-0.983512	0.112754	0.413161	-1	1	-0.908882	-1.045	0.0399835	0.743376	0	0	NA	2
ENSMUSG00000081627	NA	NA	RNA	adipose	1	NA	NA	NA	NA	NA	NA	NA	NA	#N/A	NA	NA	NA	NA	NA	NA	NA	NA	#N/A	#N/A	0.780866	0.64138	0.0146896	0.066236	1	-0.470758	-0.370954	0.211024	0.717351	-1	1	-0.506238	-0.226414	0.211024	0.543745	-1	1	-0.0354804	0.14454	0.796174	0.9675	1	0	NA	1
ENSMUSG00000081665	Pira1	paired-Ig-like receptor A1	RNA	adipose	1	NA	NA	NA	NA	NA	NA	NA	NA	#N/A	NA	NA	NA	NA	NA	NA	NA	NA	#N/A	#N/A	2.17039	2.07293	4.33004e-05	0.00120388	1	-0.191109	-0.168961	0.548962	0.873432	-1	1	-1.02948	-1.40335	0.0101323	0.187122	-1	1	-0.838367	-1.23439	0.0106129	0.743376	1	0	TXN	25
ENSMUSG00000081671	NA	NA	RNA	adipose	1	NA	NA	NA	NA	NA	NA	NA	NA	#N/A	NA	NA	NA	NA	NA	NA	NA	NA	#N/A	#N/A	0.573564	0.854906	0.0146896	0.066236	1	-0.424243	-0.580663	0.156401	0.675432	-1	1	-0.509705	-0.614934	0.0434736	0.274384	-1	1	-0.0854629	-0.0342714	1	1	1	0	TXN	2
ENSMUSG00000081752	NA	NA	RNA	adipose	1	NA	NA	NA	NA	NA	NA	NA	NA	#N/A	NA	NA	NA	NA	NA	NA	NA	NA	#N/A	#N/A	1.38166	1.58645	0.00219376	0.0175824	1	-0.0509932	-0.38605	0.66072	0.910604	-1	1	-0.839641	-1.01646	0.0172119	0.206002	-1	1	-0.788648	-0.630412	0.0314685	0.743376	1	0	TXN	9
ENSMUSG00000081880	NA	NA	RNA	adipose	1	NA	NA	NA	NA	NA	NA	NA	NA	#N/A	NA	NA	NA	NA	NA	NA	NA	NA	#N/A	#N/A	-0.920966	-1.0088	0.00287947	0.021328	-1	0.43719	0.237913	0.0788932	0.612289	1	1	0.701948	0.452292	0.1333	0.442572	1	1	0.264758	0.214379	0.507582	0.912757	1	0	NA	1
ENSMUSG00000082062	NA	NA	RNA	adipose	1	NA	NA	NA	NA	NA	NA	NA	NA	#N/A	NA	NA	NA	NA	NA	NA	NA	NA	#N/A	#N/A	1.04904	1.09496	0.0089307	0.0472131	1	0.258229	0.442492	0.356232	0.792112	1	0	-0.628062	-0.405115	0.112754	0.413161	-1	1	-0.886291	-0.847607	0.0187577	0.743376	0	0	NA	2
ENSMUSG00000082245	NA	NA	RNA	adipose	1	NA	NA	NA	NA	NA	NA	NA	NA	#N/A	NA	NA	NA	NA	NA	NA	NA	NA	#N/A	#N/A	1.47047	1.68182	0.00150469	0.0132901	1	-0.555176	-0.846596	0.242807	0.733863	-1	1	-1.06618	-1.09192	0.0279287	0.236533	-1	1	-0.511003	-0.245324	0.489428	0.89562	1	0	TXN	7
ENSMUSG00000082319	NA	NA	RNA	adipose	1	NA	NA	NA	NA	NA	NA	NA	NA	#N/A	NA	NA	NA	NA	NA	NA	NA	NA	#N/A	#N/A	1.33624	1.31733	0.000205677	0.00340989	1	-0.152923	-0.0892753	0.60378	0.89408	-1	1	-0.424448	-0.449637	0.0947195	0.386178	-1	1	-0.271525	-0.360362	0.297326	0.8259	1	0	NA	1
ENSMUSG00000082361	Btc	betacellulin, epidermal growth factor family member	RNA	adipose	1	NA	NA	NA	NA	NA	NA	NA	NA	#N/A	NA	NA	NA	NA	NA	NA	NA	NA	#N/A	#N/A	-1.01574	-1.20906	0.0114962	0.055482	-1	0.689623	1.00637	0.0788932	0.612289	1	1	1.23529	1.59293	0.0101323	0.187122	1	1	0.545662	0.586567	0.113492	0.747911	1	0	TXN	10
ENSMUSG00000082419	LOC102635048	60S ribosomal protein L12 pseudogene	RNA	adipose	1	NA	NA	NA	NA	NA	NA	NA	NA	#N/A	NA	NA	NA	NA	NA	NA	NA	NA	#N/A	#N/A	0.49526	0.359069	0.0185434	0.0781324	1	-0.0722428	-0.0855563	0.66072	0.910604	-1	1	-0.257181	-0.0932721	0.315378	0.644029	-1	1	-0.184938	-0.00771576	0.340107	0.84053	1	0	NA	9
ENSMUSG00000082969	NA	NA	RNA	adipose	1	NA	NA	NA	NA	NA	NA	NA	NA	#N/A	NA	NA	NA	NA	NA	NA	NA	NA	#N/A	#N/A	0.514597	0.471464	0.0146896	0.066236	1	-0.362622	-0.284134	0.0947195	0.615414	-1	1	-0.232217	-0.0680259	0.400182	0.71046	-1	1	0.130404	0.216108	0.545701	0.912757	1	0	NA	5
ENSMUSG00000083553	NA	NA	RNA	adipose	1	NA	NA	NA	NA	NA	NA	NA	NA	#N/A	NA	NA	NA	NA	NA	NA	NA	NA	#N/A	#N/A	0.511736	0.436073	0.0114962	0.055482	1	-0.387511	-0.220071	0.0947195	0.615414	-1	1	-0.249312	-0.0423458	0.400182	0.71046	-1	1	0.138199	0.177725	0.489428	0.89562	1	0	NA	9
ENSMUSG00000083642	NA	NA	RNA	adipose	1	NA	NA	NA	NA	NA	NA	NA	NA	#N/A	NA	NA	NA	NA	NA	NA	NA	NA	#N/A	#N/A	0.740607	0.64138	0.0232306	0.0907776	1	-0.470041	-0.370954	0.156401	0.675432	-1	1	-0.489081	-0.139438	0.242807	0.57668	-1	1	-0.0190401	0.231516	0.863307	0.979328	1	0	NA	1
ENSMUSG00000084279	NA	NA	RNA	adipose	1	NA	NA	NA	NA	NA	NA	NA	NA	#N/A	NA	NA	NA	NA	NA	NA	NA	NA	#N/A	#N/A	0.581222	0.861862	0.0146896	0.066236	1	-0.338256	-0.587619	0.182316	0.695311	-1	1	-0.513626	-0.62189	0.0434736	0.274384	-1	1	-0.17537	-0.0342714	0.796174	0.9675	1	0	TXN	2
ENSMUSG00000084416	NA	NA	RNA	adipose	1	NA	NA	NA	NA	NA	NA	NA	NA	#N/A	NA	NA	NA	NA	NA	NA	NA	NA	#N/A	#N/A	0.461509	0.634693	0.00388621	0.0264331	1	-0.0208603	-0.00753197	0.743863	0.947391	-1	1	-0.250326	-0.256318	0.0947195	0.386178	-1	1	-0.229466	-0.248786	0.113492	0.747911	1	0	NA	12
ENSMUSG00000084960	B430010I23Rik	RIKEN cDNA B430010I23 gene	RNA	adipose	1	NA	NA	NA	NA	NA	NA	NA	NA	#N/A	NA	NA	NA	NA	NA	NA	NA	NA	#N/A	#N/A	-1.96427	-2.1001	0.00208924	0.0168422	-1	0.402071	0.253874	0.446968	0.837742	1	1	1.69248	1.27195	0.000151551	0.174845	1	1	1.29041	1.01807	0.0141917	0.743376	1	0	TXN	18
ENSMUSG00000085295	NA	NA	RNA	adipose	1	NA	NA	NA	NA	NA	NA	NA	NA	#N/A	NA	NA	NA	NA	NA	NA	NA	NA	#N/A	#N/A	1.77057	1.99558	0.000872865	0.00961603	1	-0.463009	-0.837943	0.211024	0.717351	-1	1	-0.687007	-1.10714	0.211024	0.543745	-1	1	-0.223997	-0.269199	0.386508	0.859307	1	0	NA	9
ENSMUSG00000085939	NA	NA	RNA	adipose	1	NA	NA	NA	NA	NA	NA	NA	NA	#N/A	NA	NA	NA	NA	NA	NA	NA	NA	#N/A	#N/A	1.2303	1.4456	0.000205677	0.00340989	1	-0.305369	-0.653121	0.156401	0.675432	-1	1	-0.658377	-1.00908	0.0172119	0.206002	-1	1	-0.353008	-0.355956	0.222419	0.787537	1	0	TXN	19
ENSMUSG00000087235	NA	NA	RNA	adipose	1	NA	NA	NA	NA	NA	NA	NA	NA	#N/A	NA	NA	NA	NA	NA	NA	NA	NA	#N/A	#N/A	0.861124	1.11848	0.0146896	0.066236	1	-0.239297	-0.469858	0.156401	0.675432	-1	1	-0.697054	-1.02356	0.0172119	0.206002	-1	1	-0.457757	-0.553699	0.0625257	0.743376	1	0	TXN	1
ENSMUSG00000087382	Ctcflos	CCCTC-binding factor (zinc finger protein)-like, opposite strand	RNA	adipose	1	NA	NA	NA	NA	NA	NA	NA	NA	#N/A	NA	NA	NA	NA	NA	NA	NA	NA	#N/A	#N/A	-1.59073	-1.78615	0.00150469	0.0132901	-1	0.569828	0.583281	0.242807	0.733863	1	1	0.810821	0.806333	0.0534759	0.298337	1	1	0.240993	0.223052	0.386508	0.859307	1	0	NA	19
ENSMUSG00000087569	NA	NA	RNA	adipose	1	NA	NA	NA	NA	NA	NA	NA	NA	#N/A	NA	NA	NA	NA	NA	NA	NA	NA	#N/A	#N/A	0.86073	1.11625	0.0146896	0.066236	1	-0.240277	-0.463372	0.156401	0.675432	-1	1	-0.694443	-1.01707	0.0172119	0.206002	-1	1	-0.454166	-0.553699	0.0625257	0.743376	1	0	TXN	1
ENSMUSG00000089809	A930011G23Rik	RIKEN cDNA A930011G23 gene	RNA	adipose	1	NA	NA	NA	NA	NA	NA	NA	NA	#N/A	NA	NA	NA	NA	NA	NA	NA	NA	#N/A	#N/A	1.26931	1.36045	0.0114962	0.055482	1	-0.392789	-0.553917	0.182316	0.695311	-1	1	-0.603678	-0.285317	0.112754	0.413161	-1	1	-0.21089	0.2686	0.604813	0.922785	1	0	NA	3
ENSMUSG00000089873	Mup13	major urinary protein 13	RNA	adipose	1	NA	NA	NA	NA	NA	NA	NA	NA	#N/A	NA	NA	NA	NA	NA	NA	NA	NA	#N/A	#N/A	0.31297	1.40058	0.0114962	0.055482	1	0.338937	0.483811	0.315378	0.770048	1	0	-0.766444	-1.64662	0.156401	0.475633	-1	1	-1.10538	-2.13043	0.0503085	0.743376	0	0	NA	2
ENSMUSG00000089929	Bcl2a1b	B cell leukemia/lymphoma 2 related protein A1b	RNA	adipose	1	NA	NA	NA	NA	NA	NA	NA	NA	#N/A	NA	NA	NA	NA	NA	NA	NA	NA	#N/A	#N/A	2.61997	2.609	1.08251e-05	0.000525258	1	-0.317461	-0.244293	0.0947195	0.615414	-1	1	-0.836503	-0.829681	0.0172119	0.206002	-1	1	-0.519042	-0.585387	0.222419	0.787537	1	0	TXN	2
ENSMUSG00000089942	Pira2	paired-Ig-like receptor A2	RNA	adipose	1	NA	NA	NA	NA	NA	NA	NA	NA	#N/A	NA	NA	NA	NA	NA	NA	NA	NA	#N/A	#N/A	2.20029	2.03834	7.57756e-05	0.00175459	1	-0.193921	-0.195216	0.548962	0.873432	-1	1	-1.08329	-1.49718	0.00762086	0.181708	-1	1	-0.889369	-1.30197	0.0106129	0.743376	1	0	TXN	25
ENSMUSG00000090150	Acad11	acyl-Coenzyme A dehydrogenase family, member 11	RNA	adipose	1	NA	NA	NA	NA	NA	NA	NA	NA	#N/A	NA	NA	NA	NA	NA	NA	NA	NA	#N/A	#N/A	-1.44624	-1.45161	2.16502e-05	0.000747987	-1	0.873889	1.04455	0.00298772	0.577527	1	1	1.0821	0.7664	0.00210007	0.174845	1	1	0.208214	-0.278149	0.340107	0.84053	1	0	XN&TXN	25
ENSMUSG00000091199	NA	NA	RNA	adipose	1	NA	NA	NA	NA	NA	NA	NA	NA	#N/A	NA	NA	NA	NA	NA	NA	NA	NA	#N/A	#N/A	-2.00596	-2.74166	0.0125446	0.0604911	-1	0.83018	1.06346	0.211024	0.717351	1	1	1.83857	2.0063	0.00298772	0.177462	1	1	1.00839	0.942839	0.161497	0.76773	1	0	TXN	2
ENSMUSG00000091383	NA	NA	RNA	adipose	1	NA	NA	NA	NA	NA	NA	NA	NA	#N/A	NA	NA	NA	NA	NA	NA	NA	NA	#N/A	#N/A	-1.505	-1.28837	1.08251e-05	0.000525258	-1	0.477342	0.469338	0.211024	0.717351	1	1	0.836775	0.777388	0.00567235	0.177462	1	1	0.359433	0.30805	0.340107	0.84053	1	0	TXN	7
ENSMUSG00000092074	Dynlt1a	dynein light chain Tctex-type 1A	RNA	adipose	1	NA	NA	NA	NA	NA	NA	NA	NA	#N/A	NA	NA	NA	NA	NA	NA	NA	NA	#N/A	#N/A	0.632518	0.529093	0.000487129	0.00603897	1	0.0478199	0.056786	0.624054	0.910604	1	0	-0.160336	-0.192629	0.242807	0.57668	-1	1	-0.208156	-0.249415	0.258083	0.802972	0	0	NA	1
ENSMUSG00000094248	NA	NA	RNA	adipose	1	NA	NA	NA	NA	NA	NA	NA	NA	#N/A	NA	NA	NA	NA	NA	NA	NA	NA	#N/A	#N/A	2.01221	2.24922	1.08251e-05	0.000525258	1	-0.132435	-0.274473	0.446968	0.837742	-1	1	-0.787264	-1.31494	0.0947195	0.386178	-1	1	-0.654829	-1.04047	0.135911	0.752723	1	0	NA	4
ENSMUSG00000094320	NA	NA	RNA	adipose	1	NA	NA	NA	NA	NA	NA	NA	NA	#N/A	NA	NA	NA	NA	NA	NA	NA	NA	#N/A	#N/A	-1.28995	-1.09681	0.00287947	0.021328	-1	0.945405	0.978828	0.0279287	0.577527	1	1	0.617148	0.917053	0.156401	0.475633	1	1	-0.328257	-0.0617756	0.386508	0.859307	1	0	XN	1
ENSMUSG00000094777	NA	NA	RNA	adipose	1	NA	NA	NA	NA	NA	NA	NA	NA	#N/A	NA	NA	NA	NA	NA	NA	NA	NA	#N/A	#N/A	2.00898	2.24299	1.08251e-05	0.000525258	1	-0.130009	-0.268247	0.446968	0.837742	-1	1	-0.78566	-1.30871	0.0947195	0.386178	-1	1	-0.655651	-1.04047	0.135911	0.752723	1	0	NA	4
ENSMUSG00000094915	NA	NA	RNA	adipose	1	NA	NA	NA	NA	NA	NA	NA	NA	#N/A	NA	NA	NA	NA	NA	NA	NA	NA	#N/A	#N/A	-2.16135	-2.81175	0.00812702	0.0458605	-1	0.891296	1.36353	0.182316	0.695311	1	1	1.76299	2.0063	0.00413518	0.177462	1	1	0.87169	0.642775	0.190251	0.776705	1	0	TXN	1
ENSMUSG00000095588	NA	NA	RNA	adipose	1	NA	NA	NA	NA	NA	NA	NA	NA	#N/A	NA	NA	NA	NA	NA	NA	NA	NA	#N/A	#N/A	-1.67969	-1.59126	0.00130942	0.0127723	-1	1.01625	1.06061	0.00298772	0.577527	1	1	0.747256	0.648811	0.0349867	0.258014	1	1	-0.268991	-0.411797	0.386508	0.859307	1	0	XN&TXN	1
ENSMUSG00000095677	NA	NA	RNA	adipose	1	NA	NA	NA	NA	NA	NA	NA	NA	#N/A	NA	NA	NA	NA	NA	NA	NA	NA	#N/A	#N/A	0.757207	0.545303	4.33004e-05	0.00120388	1	0.0351205	0.0488403	0.66072	0.910604	1	0	-0.170337	-0.161984	0.242807	0.57668	-1	1	-0.205458	-0.210825	0.222419	0.787537	0	0	NA	1
ENSMUSG00000095865	NA	NA	RNA	adipose	1	NA	NA	NA	NA	NA	NA	NA	NA	#N/A	NA	NA	NA	NA	NA	NA	NA	NA	#N/A	#N/A	0.618213	0.900059	0.0146896	0.066236	1	-0.31907	-0.572993	0.0862728	0.615414	-1	1	-0.506116	-0.563762	0.0534759	0.298337	-1	1	-0.187046	0.00923153	0.666475	0.939093	1	0	NA	2
ENSMUSG00000095990	NA	NA	RNA	adipose	1	NA	NA	NA	NA	NA	NA	NA	NA	#N/A	NA	NA	NA	NA	NA	NA	NA	NA	#N/A	#N/A	-1.03471	-0.966717	0.00150469	0.0132901	-1	0.455502	0.230205	0.152862	0.675432	1	1	0.725996	0.722919	0.0132716	0.194991	1	1	0.270494	0.492714	0.376978	0.859307	1	0	TXN	1
ENSMUSG00000096255	NA	NA	RNA	adipose	1	NA	NA	NA	NA	NA	NA	NA	NA	#N/A	NA	NA	NA	NA	NA	NA	NA	NA	#N/A	#N/A	0.662528	0.48949	0.000487129	0.00603897	1	0.084676	0.0958213	0.496698	0.853179	1	0	-0.185288	-0.172089	0.211024	0.543745	-1	1	-0.269964	-0.267911	0.093912	0.746397	0	0	NA	1
ENSMUSG00000096696	NA	NA	RNA	adipose	1	NA	NA	NA	NA	NA	NA	NA	NA	#N/A	NA	NA	NA	NA	NA	NA	NA	NA	#N/A	#N/A	-1.05693	-0.966717	0.00150469	0.0132901	-1	0.404764	0.230205	0.277512	0.754223	1	1	0.823666	0.638335	0.0220182	0.220054	1	1	0.418902	0.40813	0.222419	0.787537	1	0	TXN	1
ENSMUSG00000096956	NA	NA	RNA	adipose	1	NA	NA	NA	NA	NA	NA	NA	NA	#N/A	NA	NA	NA	NA	NA	NA	NA	NA	#N/A	#N/A	-0.682916	-0.681765	0.0232306	0.0907776	-1	-0.019988	0.247841	0.780186	0.947391	1	1	0.401156	0.433083	0.156401	0.475633	1	1	0.421144	0.185242	0.190251	0.776705	1	0	NA	2
ENSMUSG00000097328	NA	NA	RNA	adipose	1	NA	NA	NA	NA	NA	NA	NA	NA	#N/A	NA	NA	NA	NA	NA	NA	NA	NA	#N/A	#N/A	1.76563	1.56869	2.16502e-05	0.000747987	1	-0.128708	-0.180159	0.400182	0.816987	-1	1	-0.610676	-0.478456	0.0434736	0.274384	-1	1	-0.481968	-0.298297	0.093912	0.746397	1	0	TXN	3
ENSMUSG00000097705	NA	NA	RNA	adipose	1	NA	NA	NA	NA	NA	NA	NA	NA	#N/A	NA	NA	NA	NA	NA	NA	NA	NA	#N/A	#N/A	1.16404	1.10864	0.00150469	0.0132901	1	-0.107592	-0.0826683	0.446968	0.837742	-1	1	-1.01008	-0.596169	0.0349867	0.258014	-1	1	-0.902489	-0.513501	0.0314685	0.743376	1	0	TXN	1
ENSMUSG00000097715	NA	NA	RNA	adipose	1	NA	NA	NA	NA	NA	NA	NA	NA	#N/A	NA	NA	NA	NA	NA	NA	NA	NA	#N/A	#N/A	2.74798	2.69307	1.08251e-05	0.000525258	1	-0.320127	-0.461052	0.356232	0.792112	-1	1	-1.07323	-1.06851	0.00298772	0.177462	-1	1	-0.753104	-0.607456	0.0770053	0.743376	1	0	TXN	41
ENSMUSG00000098112	NA	NA	RNA	adipose	1	NA	NA	NA	NA	NA	NA	NA	NA	#N/A	NA	NA	NA	NA	NA	NA	NA	NA	#N/A	#N/A	1.49935	1.49594	0.00105003	0.0103885	1	-0.380258	-0.510842	0.356232	0.792112	-1	1	-0.713756	-0.687037	0.0434736	0.274384	-1	1	-0.333499	-0.176195	0.386508	0.859307	1	0	TXN	12
ENSMUSG00000101089	NA	NA	RNA	adipose	1	NA	NA	NA	NA	NA	NA	NA	NA	#N/A	NA	NA	NA	NA	NA	NA	NA	NA	#N/A	#N/A	-2.16635	-2.82824	0.00388621	0.0264331	-1	1.14726	1.82959	0.0534759	0.603973	1	1	1.67537	2.04705	0.00567235	0.177462	1	1	0.528115	0.217466	0.401299	0.875897	1	0	TXN	11
ENSMUSG00000101249	NA	NA	RNA	adipose	1	NA	NA	NA	NA	NA	NA	NA	NA	#N/A	NA	NA	NA	NA	NA	NA	NA	NA	#N/A	#N/A	-0.314602	-0.219667	0.0107223	0.055482	-1	0.154505	0.0987051	0.264825	0.754223	1	1	0.140352	-0.0336793	0.387705	0.71046	-1	0	-0.0141526	-0.132384	0.822838	0.979328	0	0	NA	1
ENSMUSG00000101939	NA	NA	RNA	adipose	1	NA	NA	NA	NA	NA	NA	NA	NA	#N/A	NA	NA	NA	NA	NA	NA	NA	NA	#N/A	#N/A	-0.644218	-0.657145	0.00404422	0.0274711	-1	0.130088	0.0847183	0.496698	0.853179	1	1	0.244289	0.159571	0.242807	0.57668	1	1	0.1142	0.0748529	0.426299	0.875897	1	0	NA	1
ENSMUSG00000103034	NA	NA	RNA	adipose	1	NA	NA	NA	NA	NA	NA	NA	NA	#N/A	NA	NA	NA	NA	NA	NA	NA	NA	#N/A	#N/A	-0.323931	-0.380435	0.0210855	0.0876079	-1	0.236923	0.318775	0.0601638	0.609567	1	1	0.227918	0.191719	0.0660737	0.329202	1	1	-0.00900437	-0.127056	0.894572	0.992116	1	0	NA	5
ENSMUSG00000103653	NA	NA	RNA	adipose	1	NA	NA	NA	NA	NA	NA	NA	NA	#N/A	NA	NA	NA	NA	NA	NA	NA	NA	#N/A	#N/A	-0.60448	-0.372754	0.00684146	0.0390838	-1	-0.215918	-0.128585	0.156401	0.675432	-1	0	-0.0158569	-0.0488383	1	1	-1	0	0.200061	0.0797462	0.297326	0.8259	0	1	NA	2
ENSMUSG00000104164	NA	NA	RNA	adipose	1	NA	NA	NA	NA	NA	NA	NA	NA	#N/A	NA	NA	NA	NA	NA	NA	NA	NA	#N/A	#N/A	3.57182	3.68305	1.08251e-05	0.000525258	1	-0.836787	-0.945094	0.0349867	0.577527	-1	1	-1.94053	-2.08625	0.00413518	0.177462	-1	1	-1.10374	-1.14115	0.135911	0.752723	1	0	XN&TXN	23
ENSMUSG00000104951	NA	NA	RNA	adipose	1	NA	NA	NA	NA	NA	NA	NA	NA	#N/A	NA	NA	NA	NA	NA	NA	NA	NA	#N/A	#N/A	-1.21092	-1.58882	0.00287947	0.021328	-1	0.238445	0.252993	0.66072	0.910604	1	1	0.994594	1.0492	0.0220182	0.220054	1	1	0.756149	0.796211	0.093912	0.746397	1	0	TXN	1
ENSMUSG00000105021	NA	NA	RNA	adipose	1	NA	NA	NA	NA	NA	NA	NA	NA	#N/A	NA	NA	NA	NA	NA	NA	NA	NA	#N/A	#N/A	1.00309	1.34582	0.00908243	0.0477831	1	-0.270066	-0.511358	0.446968	0.837742	-1	1	-0.858961	-1.16212	0.0279287	0.236533	-1	1	-0.588895	-0.650758	0.190251	0.776705	1	0	TXN	9
ENSMUSG00000106258	NA	NA	RNA	adipose	1	NA	NA	NA	NA	NA	NA	NA	NA	#N/A	NA	NA	NA	NA	NA	NA	NA	NA	#N/A	#N/A	0.517711	0.471225	0.0146896	0.066236	1	-0.364433	-0.323857	0.112754	0.638633	-1	1	-0.232348	-0.0627245	0.400182	0.71046	-1	1	0.132086	0.261133	0.545701	0.912757	1	0	NA	3
ENSMUSG00000106739	NA	NA	RNA	adipose	1	NA	NA	NA	NA	NA	NA	NA	NA	#N/A	NA	NA	NA	NA	NA	NA	NA	NA	#N/A	#N/A	0.880525	0.835801	0.0185434	0.0781324	1	0.0129647	0.07346	0.842105	0.962659	1	0	-1.14568	-1.32966	0.00298772	0.177462	-1	1	-1.15865	-1.40312	0.00399013	0.743376	0	0	TXN	1
ENSMUSG00000107176	NA	NA	RNA	adipose	1	NA	NA	NA	NA	NA	NA	NA	NA	#N/A	NA	NA	NA	NA	NA	NA	NA	NA	#N/A	#N/A	0.447263	0.70127	0.0172155	0.0768295	1	-0.292572	-0.427865	0.0172119	0.577527	-1	1	-0.351856	-0.290561	0.0938777	0.386178	-1	1	-0.059284	0.137304	0.796174	0.9675	1	0	XN	5
ENSMUSG00000108693	NA	NA	RNA	adipose	1	NA	NA	NA	NA	NA	NA	NA	NA	#N/A	NA	NA	NA	NA	NA	NA	NA	NA	#N/A	#N/A	0.846302	0.846677	0.0089307	0.0472131	1	-0.027542	-0.214309	0.904826	0.97828	-1	1	-0.547451	-0.679551	0.120656	0.438113	-1	1	-0.519909	-0.465242	0.222419	0.787537	1	0	NA	5
ENSMUSG00000109617	NA	NA	RNA	adipose	1	NA	NA	NA	NA	NA	NA	NA	NA	#N/A	NA	NA	NA	NA	NA	NA	NA	NA	#N/A	#N/A	-1.46219	-1.6956	0.00359789	0.0263926	-1	0.554698	0.589761	0.236239	0.733863	1	1	0.850049	1.10358	0.0453607	0.283592	1	1	0.29535	0.513823	0.545701	0.912757	1	0	TXN	1
ENSMUSG00000110126	NA	NA	RNA	adipose	1	NA	NA	NA	NA	NA	NA	NA	NA	#N/A	NA	NA	NA	NA	NA	NA	NA	NA	#N/A	#N/A	-1.68989	-2.30266	0.000725281	0.00803664	-1	0.72606	0.269196	0.0947195	0.615414	1	1	1.38446	1.34523	0.000411353	0.174845	1	1	0.658397	1.07604	0.190251	0.776705	1	0	TXN	6
ENSMUSG00000110344	NA	NA	RNA	adipose	1	NA	NA	NA	NA	NA	NA	NA	NA	#N/A	NA	NA	NA	NA	NA	NA	NA	NA	#N/A	#N/A	-0.9301	-1.21693	0.0146896	0.066236	-1	0.82932	1.00267	0.0132716	0.577527	1	1	1.08911	0.939453	0.00298772	0.177462	1	1	0.259792	-0.0632199	0.489428	0.89562	1	0	XN&TXN	13
ENSMUSG00000110439	NA	NA	RNA	adipose	1	NA	NA	NA	NA	NA	NA	NA	NA	#N/A	NA	NA	NA	NA	NA	NA	NA	NA	#N/A	#N/A	0.365281	1.51825	0.011299	0.055482	1	0.223579	0.585894	0.391059	0.816987	1	0	-0.920847	-1.79047	0.130742	0.442572	-1	1	-1.14443	-2.37637	0.0503085	0.743376	0	0	NA	1
ENSMUSG00000110841	NA	NA	RNA	adipose	1	NA	NA	NA	NA	NA	NA	NA	NA	#N/A	NA	NA	NA	NA	NA	NA	NA	NA	#N/A	#N/A	-0.646766	-0.857493	0.0185434	0.0781324	-1	0.221014	0.211895	0.252791	0.754223	1	1	0.477338	0.409102	0.00762086	0.181708	1	1	0.256325	0.197206	0.0770053	0.743376	1	0	TXN	2
ENSMUSG00000111877	NA	NA	RNA	adipose	1	NA	NA	NA	NA	NA	NA	NA	NA	#N/A	NA	NA	NA	NA	NA	NA	NA	NA	#N/A	#N/A	0.729918	0.502962	0.00684146	0.0390838	1	-0.470719	-0.0720876	0.182316	0.695311	-1	1	-0.428651	-0.323172	0.112754	0.413161	-1	1	0.0420675	-0.251084	0.863307	0.979328	1	0	NA	1
ENSMUSG00000112023	NA	NA	RNA	adipose	1	NA	NA	NA	NA	NA	NA	NA	NA	#N/A	NA	NA	NA	NA	NA	NA	NA	NA	#N/A	#N/A	3.39377	3.39667	1.08251e-05	0.000525258	1	-0.660563	-1.1032	0.1333	0.658548	-1	1	-1.53424	-1.37246	0.0220182	0.220054	-1	1	-0.873679	-0.269258	0.113492	0.747911	1	0	TXN	38
ENSMUSG00000112148	NA	NA	RNA	adipose	1	NA	NA	NA	NA	NA	NA	NA	NA	#N/A	NA	NA	NA	NA	NA	NA	NA	NA	#N/A	#N/A	2.21983	2.21776	0.000765023	0.00844018	1	-0.641782	-0.22583	0.182316	0.695311	-1	1	-1.34195	-1.46448	0.0220182	0.220054	-1	1	-0.700172	-1.23865	0.258083	0.802972	1	0	TXN	4
ENSMUSG00000113326	NA	NA	RNA	adipose	1	NA	NA	NA	NA	NA	NA	NA	NA	#N/A	NA	NA	NA	NA	NA	NA	NA	NA	#N/A	#N/A	2.05712	2.18789	7.57756e-05	0.00175459	1	-0.511594	-0.757558	0.112754	0.638633	-1	1	-0.743224	-1.13392	0.0101323	0.187122	-1	1	-0.23163	-0.376358	0.545701	0.912757	1	0	TXN	2
ENSMUSG00000115230	NA	NA	RNA	adipose	1	NA	NA	NA	NA	NA	NA	NA	NA	#N/A	NA	NA	NA	NA	NA	NA	NA	NA	#N/A	#N/A	2.43438	2.59232	1.08251e-05	0.000525258	1	-0.241653	-0.398661	0.66072	0.910604	-1	1	-0.960209	-1.30356	0.0101323	0.187122	-1	1	-0.718555	-0.904899	0.0314685	0.743376	1	0	TXN	5
ENSMUSG00000115497	NA	NA	RNA	adipose	1	NA	NA	NA	NA	NA	NA	NA	NA	#N/A	NA	NA	NA	NA	NA	NA	NA	NA	#N/A	#N/A	0.740475	0.824214	0.000487129	0.00603897	1	-0.295439	-0.304419	0.120656	0.658548	-1	1	-0.318864	-0.443059	0.0947195	0.386178	-1	1	-0.0234244	-0.13864	0.863307	0.979328	1	0	NA	9
ENSMUSG00000115936	NA	NA	RNA	adipose	1	NA	NA	NA	NA	NA	NA	NA	NA	#N/A	NA	NA	NA	NA	NA	NA	NA	NA	#N/A	#N/A	2.08703	2.09166	0.000181651	0.00340989	1	-0.36485	-0.636776	0.368898	0.814097	-1	1	-1.01338	-1.18495	0.049943	0.298337	-1	1	-0.648534	-0.548174	0.258083	0.802972	1	0	TXN	22
ENSMUSG00000117244	NA	NA	RNA	adipose	1	NA	NA	NA	NA	NA	NA	NA	NA	#N/A	NA	NA	NA	NA	NA	NA	NA	NA	#N/A	#N/A	-1.2163	-1.40629	0.00058006	0.00709294	-1	0.500858	0.52722	0.0246815	0.577527	1	1	0.762189	0.387693	0.0112974	0.194991	1	1	0.261332	-0.139528	0.489428	0.89562	1	0	XN&TXN	2
ENSMUSG00000117278	NA	NA	RNA	adipose	1	NA	NA	NA	NA	NA	NA	NA	NA	#N/A	NA	NA	NA	NA	NA	NA	NA	NA	#N/A	#N/A	0.899534	0.896417	0.000725281	0.00803664	1	-0.395377	-0.427508	0.112754	0.638633	-1	1	-0.334077	-0.418974	0.1333	0.442572	-1	1	0.0612996	0.00853442	0.863307	0.979328	1	0	NA	1
ENSMUSG00000118353	NA	NA	RNA	adipose	1	NA	NA	NA	NA	NA	NA	NA	NA	#N/A	NA	NA	NA	NA	NA	NA	NA	NA	#N/A	#N/A	0.408883	0.384142	0.0146896	0.066236	1	-0.259164	-0.323115	0.0434736	0.583066	-1	1	-0.274985	-0.228304	0.156401	0.475633	-1	1	-0.0158214	0.0948104	1	1	1	0	XN	3
ACA	NA	NA	BA	NA	1	NA	NA	NA	NA	NA	NA	NA	NA	#N/A	NA	NA	NA	NA	NA	NA	NA	NA	#N/A	#N/A	0.689092	0.766503	0.000725281	0.00224178	1	-0.175338	-0.358516	0.393048	0.417614	-1	1	-0.0955096	-0.0244064	0.719695	0.741504	-1	1	0.0798282	0.33411	0.780186	0.884211	1	0	NA	6
a-MCA	NA	NA	BA	NA	1	NA	NA	NA	NA	NA	NA	NA	NA	#N/A	NA	NA	NA	NA	NA	NA	NA	NA	#N/A	#N/A	0.00922695	-0.125567	0.970512	0.970512	-1	-1.0411	-1.0553	2.16502e-05	0.000105158	-1	0	-1.32176	-1.396	2.16502e-05	0.000122684	-1	0	-0.280657	-0.340701	0.0172119	0.0731505	0	1	NA	19
ASV_10	NA	NA	micro	NA	0	0.00973344	Bacteria	Bacteroidetes	Bacteroidia	Bacteroidales	Muribaculaceae	NA	NA	k__Bacteria	p__Bacteroidetes	c__Bacteroidia	o__Bacteroidales	f__Porphyromonadaceae	g__Barnesiella	s__Barnesiella_intestinihominis	str__Barnesiella_intestinihominis_JCM_15079	substr__Barnesiella_intestinihominis_JCM_15079_1	86.968	2.71e-117	9.5798	13.6334	0.00411802	0.0355746	1	-7.04203	-13.6334	0.0186929	0.11169	-1	1	-9.5086	-13.6334	0.0039054	0.0179156	-1	1	-2.46657	0	0.390601	0.475332	1	0	XN&TXN	#N/A
ASV_100	NA	NA	micro	NA	0	0.000525576	Bacteria	Firmicutes	Clostridia	Clostridiales	Lachnospiraceae	Lachnoclostridium	NA	k__Bacteria	p__Firmicutes	c__Clostridia	o__Clostridiales	f__Lachnospiraceae	g__Lachnospiraceae	s__Clostridium_scindens	str__Clostridium_scindens_DSM_5676	substr__Clostridium_scindens_DSM_5676_1	97.268	6.55e-178	0.0806721	2.18245	0.431611	0.471575	1	0.0067252	-2.18245	0.903487	0.959704	-1	1	1.37652	-2.18245	0.697553	0.733224	-1	1	1.3698	0	0.387633	0.475332	1	0	NA	#N/A
ASV_101	NA	NA	micro	NA	0	0.000506198	Bacteria	Firmicutes	Clostridia	Clostridiales	Ruminococcaceae	NA	NA	k__Bacteria	p__Firmicutes	c__Clostridia	o__Clostridiales	f__Flavonifractor	g__Flavonifractor	s__Flavonifractor_plautii	str__Flavonifractor_plautii_Prevot_S1	substr__Flavonifractor_plautii_Prevot_S1_1	95.935	1.11e-170	0	0	NaN	NaN	1	3.23495	0	0.0778725	0.248794	1	0	1.40546	0	0.342782	0.446257	1	0	-1.82949	0	0.456842	0.522532	0	1	NA	#N/A
ASV_103	NA	NA	micro	NA	0	0.000496802	Bacteria	Bacteroidetes	Bacteroidia	Bacteroidales	Muribaculaceae	NA	NA	k__Bacteria	p__Bacteroidetes	c__Bacteroidia	o__Bacteroidales	f__Porphyromonadaceae	g__Barnesiella	s__Barnesiella_intestinihominis	str__Barnesiella_intestinihominis_JCM_15079	substr__Barnesiella_intestinihominis_JCM_15079_1	86.968	2.71e-117	-1.36334	0	0.36812	0.411736	1	0.981054	0	0.36812	0.470485	1	0	0	0	NaN	NaN	1	0	-0.981054	0	0.399075	0.475332	0	1	NA	#N/A
ASV_104	NA	NA	micro	NA	0	0.000466853	Bacteria	Actinobacteria	Actinobacteria	Bifidobacteriales	Bifidobacteriaceae	Bifidobacterium	NA	k__Bacteria	p__Actinobacteria	c__Bifidobacteriales	o__Bifidobacteriaceae	f__Bifidobacterium	g__Bifidobacterium	s__Bifidobacterium_pseudolongum	str__Bifidobacterium_pseudolongum_PNC-2-9G	substr__Bifidobacterium_pseudolongum_PNC-2-9G_1	99.74	0	0.684722	0	0.387013	0.428803	1	-1.96644	0	0.0778725	0.248794	1	0	-1.96644	0	0.0947256	0.191989	1	0	0	0	NaN	NaN	0	1	NA	#N/A
ASV_106	NA	NA	micro	NA	0	0.000455108	Bacteria	Firmicutes	Clostridia	Clostridiales	Ruminococcaceae	Ruminiclostridium_9	NA	k__Bacteria	p__Firmicutes	c__Clostridia	o__Clostridiales	f__Pseudoflavonifractor	g__Pseudoflavonifractor	s__Pseudoflavonifractor_capillosus	str__Pseudoflavonifractor_capillosus_ATCC_29799	substr__Pseudoflavonifractor_capillosus_ATCC_29799_1	94.054	1.46e-159	2.09999	0	0.149711	0.296019	1	-2.4824	0	0.0349831	0.144154	1	0	-2.4824	0	0.0451526	0.111409	1	0	0	0	NaN	NaN	0	1	NA	#N/A
ASV_108	NA	NA	micro	NA	0	0.000407542	Bacteria	Firmicutes	Clostridia	Clostridiales	Ruminococcaceae	Ruminiclostridium	NA	k__Bacteria	p__Firmicutes	c__Clostridia	o__Clostridiales	f__Oscillospiraceae	g__Oscillibacter	s__Oscillibacter_ruminantium	str__Oscillibacter_ruminantium_GH1	substr__Oscillibacter_ruminantium_GH1_1	92.703	1.14e-150	4.65487	6.21619	0.00203602	0.0258612	1	-4.65834	-6.21619	0.00199706	0.0227284	-1	1	-5.94024	-6.21619	0.000122435	0.00350558	-1	1	-1.2819	0	0.0947256	0.285705	1	0	XN&TXN	#N/A
ASV_109	NA	NA	micro	NA	0	0.000407542	Bacteria	Firmicutes	Clostridia	Clostridiales	Lachnospiraceae	Lachnoclostridium	NA	k__Bacteria	p__Firmicutes	c__Clostridia	o__Clostridiales	f__Lachnospiraceae	g__Blautia	s__Ruminococcus_gnavus	str__Ruminococcus_gnavus_ATCC_29149	substr__Ruminococcus_gnavus_ATCC_29149_2	97.814	0	1.83916	0.50631	0.0149314	0.0664869	1	4.32722	6.92462	0.00770671	0.0613968	1	0	-0.781944	-0.50631	0.151295	0.288604	-1	1	-5.10916	-7.43093	0.015185	0.129073	0	0	NA	#N/A
ASV_110	NA	NA	micro	NA	0	0.000406368	Bacteria	Firmicutes	Clostridia	Clostridiales	Ruminococcaceae	Ruminiclostridium_9	NA	k__Bacteria	p__Firmicutes	c__Clostridia	o__Clostridiales	f__Pseudoflavonifractor	g__Pseudoflavonifractor	s__Pseudoflavonifractor_capillosus	str__Pseudoflavonifractor_capillosus_ATCC_29799	substr__Pseudoflavonifractor_capillosus_ATCC_29799_1	94.324	3.14e-161	2.12	0	0.149711	0.296019	1	-2.57125	0	0.0349831	0.144154	1	0	-2.57125	0	0.0451526	0.111409	1	0	0	0	NaN	NaN	0	1	NA	#N/A
ASV_111	NA	NA	micro	NA	0	0.000378767	Bacteria	Proteobacteria	Deltaproteobacteria	Desulfovibrionales	Desulfovibrionaceae	Desulfovibrio	NA	k__Bacteria	p__Proteobacteria	c__Deltaproteobacteria	o__Desulfovibrionales	f__Desulfovibrionaceae	g__Desulfovibrio	s__Desulfovibrio_desulfuricans	str__Desulfovibrio_desulfuricans_Esse	NA	93.13	2e-163	1.34581	0	0.36812	0.411736	1	-1.34581	0	0.36812	0.470485	1	0	-1.34581	0	0.399075	0.446257	1	0	0	0	NaN	NaN	0	1	NA	#N/A
ASV_112	NA	NA	micro	NA	0	0.000376418	Bacteria	Firmicutes	Clostridia	Clostridiales	Lachnospiraceae	Lachnospiraceae_UCG-006	NA	k__Bacteria	p__Firmicutes	c__Clostridia	o__Clostridiales	f__Lachnospiraceae	g__Lachnospiraceae	s__Clostridium_hylemonae	str__Clostridium_hylemonae_TN-271	substr__Clostridium_hylemonae_TN-271_1	95.355	3.09e-166	2.61026	1.6898	0.00597196	0.0413201	1	0.910471	2.90748	0.6674	0.745367	1	0	-1.78711	-1.6898	0.0658338	0.157308	-1	1	-2.69758	-4.59727	0.0807692	0.285705	0	0	NA	#N/A
ASV_114	NA	NA	micro	NA	0	0.000365261	Bacteria	Firmicutes	Clostridia	Clostridiales	Lachnospiraceae	Lachnospiraceae_NK4A136_group	NA	k__Bacteria	p__Firmicutes	c__Clostridia	o__Clostridiales	f__Lachnospiraceae	g__Lachnospiraceae	s__Clostridium_aerotolerans	str__Clostridium_aerotolerans_DSM_5434	substr__Clostridium_aerotolerans_DSM_5434_1	96.721	5.1e-174	-0.279313	0	0.36812	0.411736	1	2.91748	0	0.0778725	0.248794	1	0	0	0	NaN	NaN	1	0	-2.91748	0	0.0947256	0.285705	0	1	NA	#N/A
ASV_116	NA	NA	micro	NA	0	0.000354103	Bacteria	Firmicutes	Clostridia	Clostridiales	Ruminococcaceae	Ruminococcaceae_NK4A214_group	NA	k__Bacteria	p__Firmicutes	c__Clostridia	o__Clostridiales	f__Intestinimonas	g__Intestinimonas	s__Intestinimonas_butyriciproducens	str__Intestinimonas_butyriciproducens_SRB-521-5-I	substr__Intestinimonas_butyriciproducens_SRB-521-5-I_1	90.244	3.25e-136	1.56363	1.18895	0.0626344	0.166087	1	1.14079	3.22514	0.490361	0.583066	1	0	2.07984	4.88856	0.361415	0.446257	1	0	0.939047	1.66342	0.280542	0.475332	0	1	NA	#N/A
ASV_118	NA	NA	micro	NA	0	0.000349406	Bacteria	Firmicutes	Clostridia	Clostridiales	Ruminococcaceae	Candidatus_Soleaferrea	NA	k__Bacteria	p__Firmicutes	c__Clostridia	o__Clostridiales	f__Ruminococcaceae	g__Ruminiclostridium	s__Clostridium_methylpentosum	str__Clostridium_methylpentosum_R2	substr__Clostridium_methylpentosum_R2_1	91.105	4.17e-140	0.897975	0.647191	0.0297711	0.106454	1	4.04383	4.98646	0.0127834	0.0925828	1	0	3.83195	6.24583	0.0859242	0.191989	1	0	-0.211881	1.25937	0.901617	0.931505	0	1	NA	#N/A
ASV_119	NA	NA	micro	NA	0	0.000337661	Bacteria	Firmicutes	Clostridia	Clostridiales	Lachnospiraceae	Lachnoclostridium	NA	k__Bacteria	p__Firmicutes	c__Clostridia	o__Clostridiales	f__Lachnospiraceae	g__Lachnospiraceae	s__Clostridium_scindens	str__Clostridium_scindens_DSM_5676	substr__Clostridium_scindens_DSM_5676_1	98.634	0	-3.82084	0	0.0778725	0.178426	1	0	0	NaN	NaN	1	0	1.4142	0	0.342782	0.446257	1	0	1.4142	0	0.342782	0.475332	0	1	NA	#N/A
ASV_120	NA	NA	micro	NA	0	0.000336486	Bacteria	Firmicutes	Clostridia	Clostridiales	Lachnospiraceae	NA	NA	k__Bacteria	p__Firmicutes	c__Clostridia	o__Clostridiales	f__Ruminococcaceae	g__Ruminococcus	s__Ruminococcus_lactaris	str__Ruminococcus_lactaris_ATCC_29176	substr__Ruminococcus_lactaris_ATCC_29176_1	94.837	1.86e-163	-4.24906	0	0.208333	0.347082	1	1.37202	0	0.244033	0.470485	1	0	1.64378	0	0.774744	0.795777	1	0	0.271764	0	0.656076	0.709169	0	1	NA	#N/A
ASV_121	NA	NA	micro	NA	0	0.000332376	Bacteria	Firmicutes	Clostridia	Clostridiales	Ruminococcaceae	Ruminococcaceae_UCG-014	NA	k__Bacteria	p__Firmicutes	c__Clostridia	o__Clostridiales	f__Defluviitaleaceae	g__Vallitalea	s__Vallitalea_pronyensis	str__Vallitalea_pronyensis_FatNI3	substr__Vallitalea_pronyensis_FatNI3_1	85.598	3.38e-106	0.255192	0	1	1	1	-1.28172	0	0.36812	0.470485	1	0	-1.28172	0	0.399075	0.446257	1	0	0	0	NaN	NaN	0	1	NA	#N/A
ASV_122	NA	NA	micro	NA	0	0.000314759	Bacteria	Firmicutes	Clostridia	Clostridiales	Lachnospiraceae	Lachnoclostridium	NA	k__Bacteria	p__Firmicutes	c__Clostridia	o__Clostridiales	f__Lachnospiraceae	g__Lachnospiraceae	s__Clostridium_scindens	str__Clostridium_scindens_DSM_5676	substr__Clostridium_scindens_DSM_5676_1	97.541	1.41e-179	1.99703	2.24881	0.00221254	0.0258612	1	2.30185	3.38717	0.0780735	0.248794	1	0	-1.31933	-2.24881	0.0408539	0.111409	-1	1	-3.62118	-5.63597	0.0140749	0.126631	0	0	TXN	#N/A
ASV_123	NA	NA	micro	NA	0	0.000298316	Bacteria	Firmicutes	Clostridia	Clostridiales	Lachnospiraceae	GCA-900066575	NA	k__Bacteria	p__Firmicutes	c__Clostridia	o__Clostridiales	f__Lachnospiraceae	g__Lachnospiraceae	s__Clostridium_oroticum	str__Clostridium_oroticum_DSM_1287	substr__Clostridium_oroticum_DSM_1287_3	94.536	3.11e-161	-4.31588	-0.785408	0.0836967	0.189927	-1	2.43267	0	0.208333	0.432971	1	1	3.06585	0	0.370614	0.446257	1	1	0.633186	0	0.924798	0.94911	1	0	NA	#N/A
ASV_124	NA	NA	micro	NA	0	0.000295967	Bacteria	Firmicutes	Clostridia	Clostridiales	Ruminococcaceae	Ruminiclostridium_9	NA	k__Bacteria	p__Firmicutes	c__Clostridia	o__Clostridiales	f__Pseudoflavonifractor	g__Pseudoflavonifractor	s__Pseudoflavonifractor_capillosus	str__Pseudoflavonifractor_capillosus_ATCC_29799	substr__Pseudoflavonifractor_capillosus_ATCC_29799_1	94.309	3.14e-161	-3.4749	0	0.0778725	0.178426	1	0	0	NaN	NaN	1	0	1.49534	0	0.342782	0.446257	1	0	1.49534	0	0.342782	0.475332	0	1	NA	#N/A
ASV_126	NA	NA	micro	NA	0	0.000277176	Bacteria	Firmicutes	Erysipelotrichia	Erysipelotrichales	Erysipelotrichaceae	Candidatus_Stoquefichus	NA	k__Bacteria	p__Firmicutes	c__Erysipelotrichia	o__Erysipelotrichales	f__Erysipelotrichaceae	g__Coprobacillus	s__Coprobacillus_cateniformis	str__Coprobacillus_cateniformis_JCM_10604	substr__Coprobacillus_cateniformis_JCM_10604_1	93.434	1.54e-164	-4.32974	0	0.100939	0.220571	1	0.488429	0	1	1	1	0	1.27128	0	0.440576	0.485489	1	0	0.782848	0	0.607149	0.667864	0	1	NA	#N/A
ASV_13	NA	NA	micro	NA	0	0.00786133	Bacteria	Firmicutes	Clostridia	Clostridiales	Ruminococcaceae	NA	NA	k__Bacteria	p__Firmicutes	c__Clostridia	o__Clostridiales	f__Flavonifractor	g__Flavonifractor	s__Flavonifractor_plautii	str__Flavonifractor_plautii_Prevot_S1	substr__Flavonifractor_plautii_Prevot_S1_1	95.393	6.7e-168	5.79291	12.1254	0.0165656	0.0723977	1	-0.15581	0.472317	0.470835	0.568331	1	0	0.227016	2.22842	0.189857	0.324485	1	0	0.382826	1.75611	0.267599	0.475332	0	1	NA	#N/A
ASV_130	NA	NA	micro	NA	0	0.000262495	Bacteria	Bacteroidetes	Bacteroidia	Bacteroidales	Muribaculaceae	NA	NA	k__Bacteria	p__Bacteroidetes	c__Bacteroidia	o__Bacteroidales	f__Porphyromonadaceae	g__Barnesiella	s__Barnesiella_intestinihominis	str__Barnesiella_intestinihominis_JCM_15079	substr__Barnesiella_intestinihominis_JCM_15079_1	86.702	1.26e-115	0	0	NaN	NaN	1	0	0	NaN	NaN	1	0	1.51482	0	0.342782	0.446257	1	0	1.51482	0	0.342782	0.475332	0	1	NA	#N/A
ASV_138	NA	NA	micro	NA	1	0.000223737	Bacteria	Firmicutes	Clostridia	Clostridiales	Ruminococcaceae	Ruminiclostridium_9	NA	k__Bacteria	p__Firmicutes	c__Clostridia	o__Clostridiales	f__Ruminococcaceae	g__Ruminiclostridium	s__Clostridium_viride	str__Clostridium_viride_T2-7	substr__Clostridium_viride_T2-7_1	96.206	6.66e-173	-1.41169	0	0.881536	0.908482	1	2.07749	1.95373	0.146931	0.371951	1	0	6.75416	7.40835	0.00126533	0.00700563	1	0	4.67667	5.45462	0.00283045	0.0496413	0	1	NA	7
ASV_139	NA	NA	micro	NA	0	0.000214928	Bacteria	Firmicutes	Clostridia	Clostridiales	Lachnospiraceae	NA	NA	k__Bacteria	p__Firmicutes	c__Clostridia	o__Clostridiales	f__Lachnospiraceae	g__Lachnospiraceae	s__Clostridium_indolis	str__Clostridium_indolis_7	substr__Clostridium_indolis_7_1	89.918	7e-133	3.70489	4.1048	0.000751179	0.0258612	1	-3.70489	-4.1048	0.000751179	0.014961	-1	1	-3.70489	-4.1048	0.00125283	0.00700563	-1	1	0	0	NaN	NaN	1	0	XN&TXN	#N/A
ASV_140	NA	NA	micro	NA	0	0.000209056	Bacteria	Firmicutes	Clostridia	Clostridiales	Peptostreptococcaceae	Romboutsia	NA	k__Bacteria	p__Firmicutes	c__Clostridia	o__Clostridiales	f__Peptostreptococcaceae	g__Romboutsia	s__Romboutsia_ilealis	str__Romboutsia_ilealis_CRIB	substr__Romboutsia_ilealis_CRIB_1	98.365	0	0	0	NaN	NaN	1	3.84349	0	0.0349831	0.144154	1	0	0	0	NaN	NaN	1	0	-3.84349	0	0.0451526	0.196322	0	1	NA	#N/A
ASV_141	NA	NA	micro	NA	0	0.000192026	Bacteria	Firmicutes	Clostridia	Clostridiales	Lachnospiraceae	Lachnoclostridium	NA	k__Bacteria	p__Firmicutes	c__Clostridia	o__Clostridiales	f__Lachnospiraceae	g__Lachnospiraceae	s__Desulfotomaculum_guttoideum	str__Desulfotomaculum_guttoideum_DSM_4024	substr__Desulfotomaculum_guttoideum_DSM_4024_1	95.628	6.64e-168	-4.6277	-2.52324	0.0503309	0.14311	-1	-0.632684	0	0.36812	0.470485	1	1	-0.632684	0	0.399075	0.446257	1	1	0	0	NaN	NaN	1	0	NA	#N/A
ASV_142	NA	NA	micro	NA	0	0.000188503	Bacteria	Proteobacteria	Deltaproteobacteria	Desulfovibrionales	Desulfovibrionaceae	Desulfovibrio	NA	k__Bacteria	p__Proteobacteria	c__Deltaproteobacteria	o__Desulfovibrionales	f__Desulfovibrionaceae	g__Desulfovibrio	s__Desulfovibrio_simple	NA	NA	93.095	2e-163	1.17557	0	0.36812	0.411736	1	-1.17557	0	0.36812	0.470485	1	0	-1.17557	0	0.399075	0.446257	1	0	0	0	NaN	NaN	0	1	NA	#N/A
ASV_144	NA	NA	micro	NA	0	0.000177933	Bacteria	Firmicutes	Clostridia	Clostridiales	Clostridiaceae_1	Clostridium_sensu_stricto_1	NA	k__Bacteria	p__Firmicutes	c__Clostridia	o__Clostridiales	f__Clostridiaceae	g__Clostridium	s__Clostridium_disporicum	str__Clostridium_disporicum_DS1	substr__Clostridium_disporicum_DS1_1	99.18	0	1.7897	0	0.168078	0.296019	1	-1.7897	0	0.168078	0.371951	1	0	-1.7897	0	0.192976	0.324485	1	0	0	0	NaN	NaN	0	1	NA	#N/A
ASV_147	NA	NA	micro	NA	0	0.000162664	Bacteria	Firmicutes	Clostridia	Clostridiales	Ruminococcaceae	Intestinimonas	NA	k__Bacteria	p__Firmicutes	c__Clostridia	o__Clostridiales	f__Pseudoflavonifractor	g__Pseudoflavonifractor	s__Pseudoflavonifractor_capillosus	str__Pseudoflavonifractor_capillosus_ATCC_29799	substr__Pseudoflavonifractor_capillosus_ATCC_29799_1	96.477	1.43e-174	-2.41869	0	0.168078	0.296019	1	2.02517	0	0.168078	0.371951	1	0	0	0	NaN	NaN	1	0	-2.02517	0	0.192976	0.422128	0	1	NA	#N/A
ASV_148	NA	NA	micro	NA	0	0.000158554	Bacteria	Firmicutes	Clostridia	Clostridiales	Lachnospiraceae	Dorea	NA	k__Bacteria	p__Firmicutes	c__Clostridia	o__Clostridiales	f__Lachnospiraceae	g__Lachnospiraceae	s__Clostridium_hylemonae	str__Clostridium_hylemonae_TN-271	substr__Clostridium_hylemonae_TN-271_1	98.365	0	-1.36334	0	0.36812	0.411736	1	0	0	NaN	NaN	1	0	0	0	NaN	NaN	1	0	0	0	NaN	NaN	0	1	NA	#N/A
ASV_149	NA	NA	micro	NA	0	0.000157379	Bacteria	Tenericutes	Mollicutes	Mollicutes_RF39	NA	NA	NA	k__Bacteria	p__Firmicutes	c__Erysipelotrichia	o__Erysipelotrichales	f__Erysipelotrichaceae	g__Erysipelothri	NA	NA	NA	81.675	1.34e-85	2.78939	0	0.0349831	0.107221	1	-2.78939	0	0.0349831	0.144154	1	0	-2.78939	0	0.0451526	0.111409	1	0	0	0	NaN	NaN	0	1	NA	#N/A
ASV_152	NA	NA	micro	NA	0	0.000154443	Bacteria	Tenericutes	Mollicutes	Anaeroplasmatales	Anaeroplasmataceae	Anaeroplasma	NA	k__Bacteria	p__Tenericutes	c__Mollicutes	o__Anaeroplasmatales	f__Anaeroplasmataceae	g__Anaeroplasma	s__Anaeroplasma_aabactoclasticum	str__Anaeroplasma_aabactoclasticum	substr__Anaeroplasma_aabactoclasticum_1	91.935	1.93e-148	2.76705	0	0.0349831	0.107221	1	-2.76705	0	0.0349831	0.144154	1	0	-2.76705	0	0.0451526	0.111409	1	0	0	0	NaN	NaN	0	1	NA	#N/A
ASV_154	NA	NA	micro	NA	0	0.000151507	Bacteria	Firmicutes	Bacilli	Lactobacillales	Lactobacillaceae	Lactobacillus	NA	k__Bacteria	p__Firmicutes	c__Bacilli	o__Lactobacillales	f__Lactobacillaceae	g__Lactobacillus	s__Lactobacillus_johnsonii	str__Lactobacillus_johnsonii_CIP_103620	substr__Lactobacillus_johnsonii_CIP_103620_1	99.744	0	0	0	NaN	NaN	1	0	0	NaN	NaN	1	0	0	0	NaN	NaN	1	0	0	0	NaN	NaN	0	1	NA	#N/A
ASV_155	NA	NA	micro	NA	0	0.000142111	Bacteria	Firmicutes	Clostridia	Clostridiales	Peptostreptococcaceae	Romboutsia	NA	k__Bacteria	p__Firmicutes	c__Clostridia	o__Clostridiales	f__Peptostreptococcaceae	g__Romboutsia	s__Romboutsia_ilealis	str__Romboutsia_ilealis_CRIB	substr__Romboutsia_ilealis_CRIB_1	98.365	0	0	0	NaN	NaN	1	1.1353	0	0.36812	0.470485	1	0	0	0	NaN	NaN	1	0	-1.1353	0	0.399075	0.475332	0	1	NA	#N/A
ASV_156	NA	NA	micro	NA	0	0.000139762	Bacteria	Firmicutes	Clostridia	Clostridiales	Clostridiaceae_1	Clostridium_sensu_stricto_1	NA	k__Bacteria	p__Firmicutes	c__Clostridia	o__Clostridiales	f__Clostridiaceae	g__Clostridium	s__Clostridium_disporicum	str__Clostridium_disporicum_DS1	substr__Clostridium_disporicum_DS1_1	99.18	0	0.717857	0	0.36812	0.411736	1	-0.717857	0	0.36812	0.470485	1	0	-0.717857	0	0.399075	0.446257	1	0	0	0	NaN	NaN	0	1	NA	#N/A
ASV_158	NA	NA	micro	NA	0	0.000128018	Bacteria	Firmicutes	Erysipelotrichia	Erysipelotrichales	Erysipelotrichaceae	Erysipelatoclostridium	NA	k__Bacteria	p__Firmicutes	c__Erysipelotrichia	o__Erysipelotrichales	f__Erysipelotrichaceae	g__Erysipelatoclostridium	s__Clostridium_cocleatum	str__Clostridium_cocleatum_DSM_1551	substr__Clostridium_cocleatum_DSM_1551_1	98.974	0	0	0	NaN	NaN	1	0.84832	0	0.36812	0.470485	1	0	0	0	NaN	NaN	1	0	-0.84832	0	0.399075	0.475332	0	1	NA	#N/A
ASV_159	NA	NA	micro	NA	0	0.000118622	Bacteria	Firmicutes	Clostridia	Clostridiales	Ruminococcaceae	Intestinimonas	NA	k__Bacteria	p__Firmicutes	c__Clostridia	o__Clostridiales	f__Flavonifractor	g__Flavonifractor	s__Flavonifractor_plautii	str__Flavonifractor_plautii_Prevot_S1	substr__Flavonifractor_plautii_Prevot_S1_1	96.477	1.43e-174	1.12091	0	0.36812	0.411736	1	-0.073936	0	1	1	1	0	-1.12091	0	0.399075	0.446257	1	0	-1.04698	0	0.399075	0.475332	0	1	NA	#N/A
ASV_16	NA	NA	micro	NA	0	0.00665574	Bacteria	Firmicutes	Clostridia	Clostridiales	Peptostreptococcaceae	Romboutsia	ilealis	k__Bacteria	p__Firmicutes	c__Clostridia	o__Clostridiales	f__Peptostreptococcaceae	g__Romboutsia	s__Romboutsia_ilealis	str__Romboutsia_ilealis_CRIB	substr__Romboutsia_ilealis_CRIB_1	98.638	0	2.05824	0	0.234266	0.378677	1	6.65693	13.6597	0.0234869	0.133652	1	0	0.155291	0	0.916112	0.932545	1	0	-6.50164	-13.6597	0.0269835	0.168197	0	1	NA	#N/A
ASV_160	NA	NA	micro	NA	0	0.000117447	Bacteria	Firmicutes	Clostridia	Clostridiales	Lachnospiraceae	NA	NA	k__Bacteria	p__Firmicutes	c__Clostridia	o__Clostridiales	f__Lachnospiraceae	g__Lachnospiraceae	s__Desulfotomaculum_guttoideum	str__Desulfotomaculum_guttoideum_DSM_4024	substr__Desulfotomaculum_guttoideum_DSM_4024_1	96.175	3.07e-171	-4.85826	-1.68391	0.0149314	0.0664869	-1	0.548975	0	0.36812	0.470485	1	1	0	0	NaN	NaN	1	1	-0.548975	0	0.399075	0.475332	1	0	NA	#N/A
ASV_162	NA	NA	micro	NA	0	0.000105703	Bacteria	Firmicutes	Clostridia	Clostridiales	Lachnospiraceae	Lachnoclostridium	NA	k__Bacteria	p__Firmicutes	c__Clostridia	o__Clostridiales	f__Lachnospiraceae	g__Lachnospiraceae	s__Clostridium_scindens	str__Clostridium_scindens_DSM_5676	substr__Clostridium_scindens_DSM_5676_1	97.541	1.41e-179	0	0	NaN	NaN	1	0	0	NaN	NaN	1	0	0.84821	0	0.342782	0.446257	1	0	0.84821	0	0.342782	0.475332	0	1	NA	#N/A
ASV_163	NA	NA	micro	NA	0	0.000105115	Bacteria	Firmicutes	Clostridia	Clostridiales	Lachnospiraceae	A2	NA	k__Bacteria	p__Firmicutes	c__Clostridia	o__Clostridiales	f__Lachnospiraceae	g__Blautia	s__Ruminococcus_gnavus	str__Ruminococcus_gnavus_ATCC_29149	substr__Ruminococcus_gnavus_ATCC_29149_2	91.53	6.88e-143	0.988585	0	0.503631	0.540259	1	-1.45952	0	0.168078	0.371951	1	0	-1.45952	0	0.192976	0.324485	1	0	0	0	NaN	NaN	0	1	NA	#N/A
ASV_164	NA	NA	micro	NA	0	0.000104528	Bacteria	Firmicutes	Clostridia	Clostridiales	Lachnospiraceae	Lachnospiraceae_NK4A136_group	NA	k__Bacteria	p__Firmicutes	c__Clostridia	o__Clostridiales	f__Lachnospiraceae	g__Lachnospiraceae	s__Clostridium_aerotolerans	str__Clostridium_aerotolerans_DSM_5434	substr__Clostridium_aerotolerans_DSM_5434_1	94.55	3.12e-161	1.63287	0.50631	0.0148663	0.0664869	1	-1.63287	-0.50631	0.0148663	0.0939106	-1	1	-1.63287	-0.50631	0.0203948	0.0637056	-1	1	0	0	NaN	NaN	1	0	XN&TXN	#N/A
ASV_166	NA	NA	micro	NA	0	0.000100417	Bacteria	Firmicutes	Clostridia	Clostridiales	Ruminococcaceae	Ruminiclostridium	NA	k__Bacteria	p__Firmicutes	c__Clostridia	o__Clostridiales	f__Oscillospiraceae	g__Oscillibacter	s__Oscillibacter_ruminantium	str__Oscillibacter_ruminantium_GH1	substr__Oscillibacter_ruminantium_GH1_1	91.304	2.49e-142	-0.105099	0	0.484565	0.52218	1	-0.0755561	0	0.214289	0.437737	1	0	0.808278	0	0.729062	0.759161	1	0	0.883834	0	0.440576	0.514923	0	1	NA	#N/A
ASV_167	NA	NA	micro	NA	0	9.63068e-05	Bacteria	Firmicutes	Clostridia	Clostridiales	Clostridiales_vadinBB60_group	NA	NA	k__Bacteria	p__Firmicutes	c__Clostridia	o__Clostridiales	f__Defluviitaleaceae	g__Defluviitalea	s__Defluviitalea_saccharophila	str__Defluviitalea_saccharophila_LIND6LT2	substr__Defluviitalea_saccharophila_LIND6LT2_1	84.324	1.59e-99	-0.316583	0	0.670405	0.703181	1	-0.858991	0	0.168078	0.371951	1	0	-0.858991	0	0.192976	0.324485	1	0	0	0	NaN	NaN	0	1	NA	#N/A
ASV_168	NA	NA	micro	NA	0	9.51323e-05	Bacteria	Firmicutes	Clostridia	Clostridiales	Lachnospiraceae	Lachnospiraceae_NK4A136_group	NA	k__Bacteria	p__Firmicutes	c__Clostridia	o__Clostridiales	f__Lachnospiraceae	g__Lachnospiraceae	s__Clostridium_saccharolyticum	str__Clostridium_saccharolyticum_WM1	substr__Clostridium_saccharolyticum_WM1_1	96.216	8.61e-172	1.19787	0	0.36812	0.411736	1	-1.19787	0	0.36812	0.470485	1	0	-1.19787	0	0.399075	0.446257	1	0	0	0	NaN	NaN	0	1	NA	#N/A
ASV_169	NA	NA	micro	NA	0	9.4545e-05	Bacteria	Firmicutes	Clostridia	Clostridiales	Ruminococcaceae	NA	NA	k__Bacteria	p__Firmicutes	c__Clostridia	o__Clostridiales	f__Eubacteriaceae	g__Eubacterium	s__Eubacterium_coprostanoligenes	str__Eubacterium_coprostanoligenes_HL	substr__Eubacterium_coprostanoligenes_HL_1	95.109	4.01e-165	0	0	NaN	NaN	1	0	0	NaN	NaN	1	0	0	0	NaN	NaN	1	0	0	0	NaN	NaN	0	1	NA	#N/A
ASV_171	NA	NA	micro	NA	0	9.21961e-05	Bacteria	Firmicutes	Clostridia	Clostridiales	Ruminococcaceae	Ruminococcaceae_UCG-014	NA	k__Bacteria	p__Firmicutes	c__Clostridia	o__Clostridiales	f__Ruminococcaceae	g__Ruminiclostridium	s__Clostridium_cellulolyticum	str__Clostridium_cellulolyticum_H10	substr__Clostridium_cellulolyticum_H10_1	87.705	5.53e-119	1.03907	0	0.13591	0.288962	1	-1.23936	0	0.0349831	0.144154	1	0	-1.23936	0	0.0451526	0.111409	1	0	0	0	NaN	NaN	0	1	NA	#N/A
ASV_172	NA	NA	micro	NA	0	9.16089e-05	Bacteria	Firmicutes	Clostridia	Clostridiales	Lachnospiraceae	NA	NA	k__Bacteria	p__Firmicutes	c__Clostridia	o__Clostridiales	f__Lachnospiraceae	g__Stomatobaculum	s__Stomatobaculum_longum	str__Stomatobaculum_longum_ACC2	substr__Stomatobaculum_longum_ACC2_1	94.809	6.69e-163	0	0	NaN	NaN	1	1.27436	0	0.0778725	0.248794	1	0	0	0	NaN	NaN	1	0	-1.27436	0	0.0947256	0.285705	0	1	NA	#N/A
ASV_173	NA	NA	micro	NA	0	8.92599e-05	Bacteria	Firmicutes	Clostridia	Clostridiales	Ruminococcaceae	Ruminococcaceae_UCG-014	NA	k__Bacteria	p__Firmicutes	c__Clostridia	o__Clostridiales	f__Ruminococcaceae	g__Ruminiclostridium	s__Clostridium_cellulolyticum	str__Clostridium_cellulolyticum_H10	substr__Clostridium_cellulolyticum_H10_1	87.432	2.57e-117	1.00184	0	0.0349831	0.107221	1	-1.00184	0	0.0349831	0.144154	1	0	-1.00184	0	0.0451526	0.111409	1	0	0	0	NaN	NaN	0	1	NA	#N/A
ASV_175	NA	NA	micro	NA	1	8.28003e-05	Bacteria	Firmicutes	Clostridia	Clostridiales	Lachnospiraceae	NA	NA	k__Bacteria	p__Firmicutes	c__Clostridia	o__Clostridiales	f__Lachnospiraceae	g__Lachnospiraceae	s__Clostridium_asparagiforme	str__Clostridium_asparagiforme_N6	substr__Clostridium_asparagiforme_N6_1	95.902	1.43e-169	1.29234	0	0.149711	0.296019	1	0.393922	0	0.964626	1	1	0	-0.104236	0	0.656076	0.695932	1	0	-0.498158	0	0.752005	0.803571	0	1	NA	1
ASV_176	NA	NA	micro	NA	0	8.04514e-05	Bacteria	Tenericutes	Mollicutes	Mollicutes_RF39	NA	NA	NA	k__Bacteria	p__Tenericutes	c__Mollicutes	o__Entomoplasmatales	f__Spiroplasmataceae	g__Spiroplasma	s__Spiroplasma_lampyridicola	str__Spiroplasma_lampyridicola_PUP-1	substr__Spiroplasma_lampyridicola_PUP-1_1	83.733	3.66e-96	0.155768	0	0.36812	0.411736	1	0.638158	0	1	1	1	0	-0.155768	0	0.399075	0.446257	1	0	-0.793927	0	0.399075	0.475332	0	1	NA	#N/A
ASV_177	NA	NA	micro	NA	0	7.39918e-05	Bacteria	Firmicutes	Clostridia	Clostridiales	Clostridiales_vadinBB60_group	NA	NA	k__Bacteria	p__Firmicutes	c__Clostridia	o__Clostridiales	f__Natranaerovirga	g__Natranaerovirga	s__Natranaerovirga_pectinivora	str__Natranaerovirga_pectinivora_AP3	substr__Natranaerovirga_pectinivora_AP3_1	88.251	3.3e-121	1.3859	0.207051	0.0623296	0.166087	1	-1.66672	-0.207051	0.0149314	0.0939106	-1	1	-1.66672	-0.207051	0.0204868	0.0637056	-1	1	0	0	NaN	NaN	1	0	XN&TXN	#N/A
ASV_178	NA	NA	micro	NA	0	7.39918e-05	Bacteria	Firmicutes	Clostridia	Clostridiales	Lachnospiraceae	Acetatifactor	NA	k__Bacteria	p__Firmicutes	c__Clostridia	o__Clostridiales	f__Lachnospiraceae	g__Acetatifactor	s__Acetatifactor_muris	str__Acetatifactor_muris_CT-m2	substr__Acetatifactor_muris_CT-m2_1	94.565	3.11e-161	1.84539	0	0.0349831	0.107221	1	-1.84539	0	0.0349831	0.144154	1	0	-1.84539	0	0.0451526	0.111409	1	0	0	0	NaN	NaN	0	1	NA	#N/A
ASV_18	NA	NA	micro	NA	0	0.006156	Bacteria	Firmicutes	Clostridia	Clostridiales	Lachnospiraceae	Lachnoclostridium	NA	k__Bacteria	p__Firmicutes	c__Clostridia	o__Clostridiales	f__Lachnospiraceae	g__Lachnospiraceae	s__Clostridium_scindens	str__Clostridium_scindens_DSM_5676	substr__Clostridium_scindens_DSM_5676_1	98.087	0	-5.1199	-12.5563	0.0621079	0.166087	-1	9.75259	13.0476	0.000420814	0.0143678	1	1	9.57831	12.8172	0.000661968	0.00500889	1	1	-0.174279	-0.230408	0.594314	0.657614	1	0	XN&TXN	#N/A
ASV_180	NA	NA	micro	NA	0	6.98811e-05	Bacteria	Firmicutes	Clostridia	Clostridiales	Ruminococcaceae	Ruminococcaceae_UCG-014	NA	k__Bacteria	p__Firmicutes	c__Clostridia	o__Clostridiales	f__Defluviitaleaceae	g__Vallitalea	s__Vallitalea_pronyensis	str__Vallitalea_pronyensis_FatNI3	substr__Vallitalea_pronyensis_FatNI3_1	86.022	7.25e-108	0	0	NaN	NaN	1	0.915118	0	0.36812	0.470485	1	0	0	0	NaN	NaN	1	0	-0.915118	0	0.399075	0.475332	0	1	NA	#N/A
ASV_181	NA	NA	micro	NA	0	6.69449e-05	Bacteria	Firmicutes	Clostridia	Clostridiales	Lachnospiraceae	A2	NA	k__Bacteria	p__Firmicutes	c__Clostridia	o__Clostridiales	f__Lachnospiraceae	g__Lachnospiraceae	s__Clostridium_scindens	str__Clostridium_scindens_DSM_5676	substr__Clostridium_scindens_DSM_5676_1	92.896	3.16e-151	0.460493	0	0.387013	0.428803	1	-1.21185	0	0.0778725	0.248794	1	0	-1.21185	0	0.0947256	0.191989	1	0	0	0	NaN	NaN	0	1	NA	#N/A
ASV_182	NA	NA	micro	NA	0	6.63577e-05	Bacteria	Bacteroidetes	Bacteroidia	Bacteroidales	Muribaculaceae	NA	NA	k__Bacteria	p__Bacteroidetes	c__Bacteroidia	o__Bacteroidales	f__Porphyromonadaceae	g__Barnesiella	s__Barnesiella_intestinihominis	str__Barnesiella_intestinihominis_JCM_15079	substr__Barnesiella_intestinihominis_JCM_15079_1	87.234	5.82e-119	0	0	NaN	NaN	1	0	0	NaN	NaN	1	0	1.28636	0	0.342782	0.446257	1	0	1.28636	0	0.342782	0.475332	0	1	NA	#N/A
ASV_184	NA	NA	micro	NA	0	6.2247e-05	Bacteria	Firmicutes	Clostridia	Clostridiales	Ruminococcaceae	Ruminococcaceae_UCG-009	NA	k__Bacteria	p__Firmicutes	c__Clostridia	o__Clostridiales	f__Intestinimonas	g__Intestinimonas	s__Intestinimonas_butyriciproducens	str__Intestinimonas_butyriciproducens_SRB-521-5-I	substr__Intestinimonas_butyriciproducens_SRB-521-5-I_1	92.683	3.19e-151	1.0053	0.760382	0.00221254	0.0258612	1	-1.0053	-0.760382	0.00221254	0.0229912	-1	1	-1.0053	-0.760382	0.003451	0.0166676	-1	1	0	0	NaN	NaN	1	0	XN&TXN	#N/A
ASV_185	NA	NA	micro	NA	0	5.98981e-05	Bacteria	Firmicutes	Clostridia	Clostridiales	Lachnospiraceae	NA	NA	k__Bacteria	p__Firmicutes	c__Clostridia	o__Clostridiales	f__Lachnospiraceae	g__Lachnospiraceae	s__Clostridium_asparagiforme	str__Clostridium_asparagiforme_N6	substr__Clostridium_asparagiforme_N6_1	95.902	1.43e-169	-2.1886	0	0.234266	0.378677	1	-0.54015	0	0.36812	0.470485	1	0	-0.54015	0	0.399075	0.446257	1	0	0	0	NaN	NaN	0	1	NA	#N/A
ASV_186	NA	NA	micro	NA	0	5.93109e-05	Bacteria	Firmicutes	Clostridia	Clostridiales	Lachnospiraceae	NA	NA	k__Bacteria	p__Firmicutes	c__Clostridia	o__Clostridiales	f__Lachnospiraceae	g__Lachnospiraceae	s__Clostridium_scindens	str__Clostridium_scindens_DSM_5676	substr__Clostridium_scindens_DSM_5676_1	91.826	1.48e-144	0.123789	0	0.36812	0.411736	1	0.527747	0	1	1	1	0	-0.123789	0	0.399075	0.446257	1	0	-0.651535	0	0.399075	0.475332	0	1	NA	#N/A
ASV_187	NA	NA	micro	NA	0	5.93109e-05	Bacteria	Bacteroidetes	Bacteroidia	Bacteroidales	Muribaculaceae	NA	NA	k__Bacteria	p__Bacteroidetes	c__Bacteroidia	o__Bacteroidales	f__Porphyromonadaceae	g__Barnesiella	s__Barnesiella_intestinihominis	str__Barnesiella_intestinihominis_JCM_15079	substr__Barnesiella_intestinihominis_JCM_15079_1	86.702	1.26e-115	0	0	NaN	NaN	1	1.19526	0	0.36812	0.470485	1	0	0	0	NaN	NaN	1	0	-1.19526	0	0.399075	0.475332	0	1	NA	#N/A
ASV_189	NA	NA	micro	NA	0	5.69619e-05	Bacteria	Actinobacteria	Coriobacteriia	Coriobacteriales	Eggerthellaceae	Adlercreutzia	NA	k__Bacteria	p__Actinobacteria	c__Coriobacteriia	o__Eggerthellales	f__Eggerthellaceae	g__Asaccharobacter	s__Asaccharobacter_celatus	str__Asaccharobacter_celatus_JCM_14811	substr__Asaccharobacter_celatus_JCM_14811_1	99.726	0	0	0	NaN	NaN	1	0.627479	0	0.36812	0.470485	1	0	0	0	NaN	NaN	1	0	-0.627479	0	0.399075	0.475332	0	1	NA	#N/A
ASV_19	NA	NA	micro	NA	0	0.00605969	Bacteria	Firmicutes	Clostridia	Clostridiales	Lachnospiraceae	Tyzzerella	NA	k__Bacteria	p__Firmicutes	c__Clostridia	o__Clostridiales	f__Lachnospiraceae	g__Tyzzerella	s__Clostridium_lactatifermentans	str__Clostridium_lactatifermentans_G17	substr__Clostridium_lactatifermentans_G17_1	98.087	0	0.230125	0.482484	0.288099	0.411736	1	0.127191	0.555508	0.27159	0.470485	1	0	0.291041	-0.00447091	0.538325	0.584688	-1	1	0.16385	-0.559979	1	1	0	0	NA	#N/A
ASV_191	NA	NA	micro	NA	0	5.40257e-05	Bacteria	Firmicutes	Bacilli	Lactobacillales	Enterococcaceae	Enterococcus	NA	k__Bacteria	p__Firmicutes	c__Bacilli	o__Lactobacillales	f__Enterococcaceae	g__Enterococcus	s__Enterococcus_avium	str__Enterococcus_avium_NBRC_100477	substr__Enterococcus_avium_NBRC_100477_1	99.745	0	-3.22361	0	0.0778725	0.178426	1	0	0	NaN	NaN	1	0	1.20434	0	0.342782	0.446257	1	0	1.20434	0	0.342782	0.475332	0	1	NA	#N/A
ASV_192	NA	NA	micro	NA	0	5.34385e-05	Bacteria	Firmicutes	Clostridia	Clostridiales	Ruminococcaceae	NA	NA	k__Bacteria	p__Firmicutes	c__Clostridia	o__Clostridiales	f__Flavonifractor	g__Flavonifractor	s__Flavonifractor_plautii	str__Flavonifractor_plautii_Prevot_S1	substr__Flavonifractor_plautii_Prevot_S1_1	95.122	3.12e-166	-1.26491	0	0.36812	0.411736	1	0	0	NaN	NaN	1	0	0	0	NaN	NaN	1	0	0	0	NaN	NaN	0	1	NA	#N/A
ASV_193	NA	NA	micro	NA	0	4.93278e-05	Bacteria	Firmicutes	Clostridia	Clostridiales	Lachnospiraceae	NA	NA	k__Bacteria	p__Firmicutes	c__Clostridia	o__Clostridiales	f__Lachnospiraceae	g__Lachnospiraceae	s__Clostridium_	NA	NA	96.995	3.05e-176	0.779385	0	0.168078	0.296019	1	-0.779385	0	0.168078	0.371951	1	0	-0.779385	0	0.192976	0.324485	1	0	0	0	NaN	NaN	0	1	NA	#N/A
ASV_194	NA	NA	micro	NA	0	4.87406e-05	Bacteria	Firmicutes	Clostridia	Clostridiales	Ruminococcaceae	Oscillibacter	NA	k__Bacteria	p__Firmicutes	c__Clostridia	o__Clostridiales	f__Oscillospiraceae	g__Oscillibacter	s__Oscillibacter_valericigenes	str__Oscillibacter_valericigenes_Sjm18-20	substr__Oscillibacter_valericigenes_Sjm18-20_2	94.293	1.13e-160	0	0	NaN	NaN	1	0	0	NaN	NaN	1	0	0	0	NaN	NaN	1	0	0	0	NaN	NaN	0	1	NA	#N/A
ASV_195	NA	NA	micro	NA	0	4.87406e-05	Bacteria	Actinobacteria	Coriobacteriia	Coriobacteriales	Eggerthellaceae	Adlercreutzia	NA	k__Bacteria	p__Actinobacteria	c__Coriobacteriia	o__Eggerthellales	f__Eggerthellaceae	g__Asaccharobacter	s__Asaccharobacter_celatus	str__Asaccharobacter_celatus_JCM_14811	substr__Asaccharobacter_celatus_JCM_14811_1	97.534	5.05e-179	0	0	NaN	NaN	1	1.17692	0	0.168078	0.371951	1	0	0	0	NaN	NaN	1	0	-1.17692	0	0.192976	0.422128	0	1	NA	#N/A
ASV_196	NA	NA	micro	NA	0	4.69789e-05	Bacteria	Firmicutes	Clostridia	Clostridiales	Lachnospiraceae	A2	NA	k__Bacteria	p__Firmicutes	c__Clostridia	o__Clostridiales	f__Lachnospiraceae	g__Blautia	s__Ruminococcus_gnavus	str__Ruminococcus_gnavus_ATCC_29149	substr__Ruminococcus_gnavus_ATCC_29149_2	92.896	3.16e-151	0.893304	0	0.0778725	0.178426	1	-0.893304	0	0.0778725	0.248794	1	0	-0.893304	0	0.0947256	0.191989	1	0	0	0	NaN	NaN	0	1	NA	#N/A
ASV_197	NA	NA	micro	NA	0	4.463e-05	Bacteria	Firmicutes	Clostridia	Clostridiales	Ruminococcaceae	Ruminiclostridium_5	NA	k__Bacteria	p__Firmicutes	c__Clostridia	o__Clostridiales	f__Ruminococcaceae	g__Ruminiclostridium	s__Clostridium_leptum	str__Clostridium_leptum_DSM_753	substr__Clostridium_leptum_DSM_753_1	92.623	1.47e-149	0.720654	0	0.0778725	0.178426	1	-0.720654	0	0.0778725	0.248794	1	0	-0.720654	0	0.0947256	0.191989	1	0	0	0	NaN	NaN	0	1	NA	#N/A
ASV_199	NA	NA	micro	NA	0	4.2281e-05	Bacteria	Firmicutes	Clostridia	Clostridiales	Lachnospiraceae	Lachnospiraceae_NK4A136_group	NA	k__Bacteria	p__Firmicutes	c__Clostridia	o__Clostridiales	f__Lachnospiraceae	g__Lachnospiraceae	s__Clostridium_indolis	str__Clostridium_indolis_7	substr__Clostridium_indolis_7_1	96.477	1.85e-173	0	0	NaN	NaN	1	0	0	NaN	NaN	1	0	0	0	NaN	NaN	1	0	0	0	NaN	NaN	0	1	NA	#N/A
ASV_2	NA	NA	micro	NA	1	0.218324	Bacteria	Bacteroidetes	Bacteroidia	Bacteroidales	Bacteroidaceae	Bacteroides	thetaiotaomicron	k__Bacteria	p__Bacteroidetes	c__Bacteroidia	o__Bacteroidales	f__Bacteroidaceae	g__Bacteroides	s__Bacteroides_thetaiotaomicron	str__Bacteroides_thetaiotaomicron_JCM_5827	substr__Bacteroides_thetaiotaomicron_JCM_5827_2	100	0	-0.722938	-2.44201	0.48145	0.521202	-1	1.29921	2.44201	0.0904153	0.266781	1	1	1.39143	2.44201	0.0788959	0.184633	1	1	0.0922175	0	0.342782	0.475332	1	0	NA	1
ASV_200	NA	NA	micro	NA	0	4.16938e-05	Bacteria	Firmicutes	Clostridia	Clostridiales	Ruminococcaceae	Ruminococcaceae_UCG-014	NA	k__Bacteria	p__Firmicutes	c__Clostridia	o__Clostridiales	f__Natranaerovirga	g__Natranaerovirga	s__Natranaerovirga_pectinivora	str__Natranaerovirga_pectinivora_AP3	substr__Natranaerovirga_pectinivora_AP3_1	86.45	3.35e-111	0.504648	0	0.36812	0.411736	1	-0.504648	0	0.36812	0.470485	1	0	-0.504648	0	0.399075	0.446257	1	0	0	0	NaN	NaN	0	1	NA	#N/A
ASV_201	NA	NA	micro	NA	0	3.99321e-05	Bacteria	Firmicutes	Clostridia	Clostridiales	Ruminococcaceae	Ruminiclostridium_6	NA	k__Bacteria	p__Firmicutes	c__Clostridia	o__Clostridiales	f__Ruminococcaceae	g__Ruminiclostridium	s__Eubacterium_siraeum_V10Sc8a	str__Eubacterium_siraeum_V10Sc8a_V10Sc8a	substr__Eubacterium_siraeum_V10Sc8a_V10Sc8a_1	94.262	1.45e-159	1.1322	0	0.168078	0.296019	1	-1.1322	0	0.168078	0.371951	1	0	-0.52223	0	0.652798	0.695704	1	0	0.609972	0	0.342782	0.475332	0	1	NA	#N/A
ASV_202	NA	NA	micro	NA	0	3.75831e-05	Bacteria	Firmicutes	Clostridia	Clostridiales	Lachnospiraceae	Lachnospiraceae_NK4A136_group	NA	k__Bacteria	p__Firmicutes	c__Clostridia	o__Clostridiales	f__Lachnospiraceae	g__Lachnospiraceae	s__Clostridium_aerotolerans	str__Clostridium_aerotolerans_DSM_5434	substr__Clostridium_aerotolerans_DSM_5434_1	92.428	1.19e-150	0.662744	0	0.168078	0.296019	1	-0.662744	0	0.168078	0.371951	1	0	-0.662744	0	0.192976	0.324485	1	0	0	0	NaN	NaN	0	1	NA	#N/A
ASV_203	NA	NA	micro	NA	0	3.75831e-05	Bacteria	Firmicutes	Clostridia	Clostridiales	Clostridiales_vadinBB60_group	NA	NA	k__Bacteria	p__Firmicutes	c__Clostridia	o__Clostridiales	f__Natranaerovirga	g__Natranaerovirga	s__Natranaerovirga_pectinivora	str__Natranaerovirga_pectinivora_AP3	substr__Natranaerovirga_pectinivora_AP3_1	87.705	7.15e-118	0.850282	0.214707	0.0149314	0.0664869	1	-0.850282	-0.214707	0.0149314	0.0939106	-1	1	-0.850282	-0.214707	0.0204868	0.0637056	-1	1	0	0	NaN	NaN	1	0	XN&TXN	#N/A
ASV_204	NA	NA	micro	NA	0	3.69959e-05	Bacteria	Firmicutes	Clostridia	Clostridiales	Lachnospiraceae	NA	NA	k__Bacteria	p__Firmicutes	c__Clostridia	o__Clostridiales	f__Lachnospiraceae	g__Lachnospiraceae	s__Clostridium_	NA	NA	96.995	3.05e-176	0.660193	0	0.0778725	0.178426	1	-0.660193	0	0.0778725	0.248794	1	0	-0.660193	0	0.0947256	0.191989	1	0	0	0	NaN	NaN	0	1	NA	#N/A
ASV_205	NA	NA	micro	NA	0	3.64087e-05	Bacteria	Firmicutes	Clostridia	Clostridiales	Lachnospiraceae	Lachnoclostridium	NA	k__Bacteria	p__Firmicutes	c__Clostridia	o__Clostridiales	f__Lachnospiraceae	g__Lachnospiraceae	s__Clostridium_scindens	str__Clostridium_scindens_DSM_5676	substr__Clostridium_scindens_DSM_5676_1	97.541	1.41e-179	0	0	NaN	NaN	1	0	0	NaN	NaN	1	0	0	0	NaN	NaN	1	0	0	0	NaN	NaN	0	1	NA	#N/A
ASV_206	NA	NA	micro	NA	0	3.34725e-05	Bacteria	Firmicutes	Clostridia	Clostridiales	Lachnospiraceae	GCA-900066575	NA	k__Bacteria	p__Bacteroidetes	c__Bacteroidia	o__Bacteroidales	f__Bacteroidaceae	g__Bacteroides	s__Bacteroides_	NA	NA	95.355	3.09e-166	-0.544563	0	0.36812	0.411736	1	0	0	NaN	NaN	1	0	0	0	NaN	NaN	1	0	0	0	NaN	NaN	0	1	NA	#N/A
ASV_207	NA	NA	micro	NA	0	3.28852e-05	Bacteria	Firmicutes	Clostridia	Clostridiales	Lachnospiraceae	NA	NA	k__Bacteria	p__Firmicutes	c__Clostridia	o__Clostridiales	f__Lachnospiraceae	g__Acetatifactor	s__Acetatifactor_muris	str__Acetatifactor_muris_CT-m2	substr__Acetatifactor_muris_CT-m2_1	93.699	4.07e-155	0	0	NaN	NaN	1	0	0	NaN	NaN	1	0	0	0	NaN	NaN	1	0	0	0	NaN	NaN	0	1	NA	#N/A
ASV_208	NA	NA	micro	NA	0	3.11235e-05	Bacteria	Firmicutes	Clostridia	Clostridiales	Lachnospiraceae	GCA-900066575	NA	k__Bacteria	p__Firmicutes	c__Clostridia	o__Clostridiales	f__Lachnospiraceae	g__Lachnospiraceae	s__Clostridium_oroticum	str__Clostridium_oroticum_DSM_1287	substr__Clostridium_oroticum_DSM_1287_3	94.262	1.45e-159	0	0	NaN	NaN	1	0.751353	0	0.36812	0.470485	1	0	0	0	NaN	NaN	1	0	-0.751353	0	0.399075	0.475332	0	1	NA	#N/A
ASV_209	NA	NA	micro	NA	0	3.05363e-05	Bacteria	Firmicutes	Clostridia	Clostridiales	Lachnospiraceae	Lachnoclostridium	NA	k__Bacteria	p__Firmicutes	c__Clostridia	o__Clostridiales	f__Lachnospiraceae	g__Lachnospiraceae	s__Clostridium_scindens	str__Clostridium_scindens_DSM_5676	substr__Clostridium_scindens_DSM_5676_1	97.541	1.41e-179	-1.10832	0	0.36812	0.411736	1	0	0	NaN	NaN	1	0	0	0	NaN	NaN	1	0	0	0	NaN	NaN	0	1	NA	#N/A
ASV_21	NA	NA	micro	NA	0	0.00514889	Bacteria	Firmicutes	Clostridia	Clostridiales	Lachnospiraceae	Roseburia	NA	k__Bacteria	p__Firmicutes	c__Clostridia	o__Clostridiales	f__Lachnospiraceae	g__Roseburia	s__Roseburia_intestinalis	str__Roseburia_intestinalis_DSM_14610	substr__Roseburia_intestinalis_DSM_14610_1	93.75	2.44e-157	7.38428	12.9233	0.00855092	0.0526544	1	-6.07402	-12.9233	0.0622162	0.233553	-1	1	-9.92798	-12.9233	0.00124517	0.00700563	-1	1	-3.85396	0	0.0947256	0.285705	1	0	TXN	#N/A
ASV_210	NA	NA	micro	NA	0	2.99491e-05	Bacteria	Firmicutes	Clostridia	Clostridiales	Clostridiales_vadinBB60_group	NA	NA	k__Bacteria	p__Firmicutes	c__Clostridia	o__Clostridiales	f__Natranaerovirga	g__Natranaerovirga	s__Natranaerovirga_pectinivora	str__Natranaerovirga_pectinivora_AP3	substr__Natranaerovirga_pectinivora_AP3_1	87.332	2.59e-117	0.621483	0	0.36812	0.411736	1	-0.621483	0	0.36812	0.470485	1	0	-0.621483	0	0.399075	0.446257	1	0	0	0	NaN	NaN	0	1	NA	#N/A
ASV_211	NA	NA	micro	NA	0	2.93618e-05	Bacteria	Firmicutes	Clostridia	Clostridiales	Peptococcaceae	NA	NA	k__Bacteria	p__Firmicutes	c__Clostridia	o__Clostridiales	f__Peptococcaceae	g__Desulfitobacterium	s__Desulfitobacterium_hafniense	str__Desulfitobacterium_hafniense_DCB-2	substr__Desulfitobacterium_hafniense_DCB-2_3	86.616	1.27e-120	0.338131	0	0.36812	0.411736	1	-0.338131	0	0.36812	0.470485	1	0	0.409197	0	0.938959	0.943114	1	0	0.747329	0	0.342782	0.475332	0	1	NA	#N/A
ASV_212	NA	NA	micro	NA	0	2.87746e-05	Bacteria	Firmicutes	Clostridia	Clostridiales	Lachnospiraceae	Marvinbryantia	NA	k__Bacteria	p__Firmicutes	c__Clostridia	o__Clostridiales	f__Ruminococcaceae	g__Ruminococcus	s__Ruminococcus_faecis	str__Ruminococcus_faecis_Eg2	substr__Ruminococcus_faecis_Eg2_1	95.64	6.64e-168	-1.9588	0	0.168078	0.296019	1	0	0	NaN	NaN	1	0	0	0	NaN	NaN	1	0	0	0	NaN	NaN	0	1	NA	#N/A
ASV_213	NA	NA	micro	NA	0	2.70129e-05	Bacteria	Firmicutes	Clostridia	Clostridiales	Lachnospiraceae	NA	NA	k__Bacteria	p__Firmicutes	c__Clostridia	o__Clostridiales	f__Lachnospiraceae	g__Lachnospiraceae	s__Clostridium_jejuense	str__Clostridium_jejuense_HY-35-12	substr__Clostridium_jejuense_HY-35-12_1	91.623	1.54e-149	0	0	NaN	NaN	1	0	0	NaN	NaN	1	0	0.860146	0	0.342782	0.446257	1	0	0.860146	0	0.342782	0.475332	0	1	NA	#N/A
ASV_214	NA	NA	micro	NA	0	2.64256e-05	Bacteria	Firmicutes	Clostridia	Clostridiales	Ruminococcaceae	Ruminiclostridium_9	NA	k__Bacteria	p__Firmicutes	c__Clostridia	o__Clostridiales	f__Intestinimonas	g__Intestinimonas	s__Intestinimonas_butyriciproducens	str__Intestinimonas_butyriciproducens_SRB-521-5-I	substr__Intestinimonas_butyriciproducens_SRB-521-5-I_1	96.226	6.66e-173	0	0	NaN	NaN	1	0.624481	0	0.36812	0.470485	1	0	0.769168	0	0.342782	0.446257	1	0	0.144687	0	0.938959	0.94911	0	1	NA	#N/A
ASV_215	NA	NA	micro	NA	0	2.58384e-05	Bacteria	Firmicutes	Clostridia	Clostridiales	Lachnospiraceae	Lachnospiraceae_FCS020_group	NA	k__Bacteria	p__Firmicutes	c__Clostridia	o__Clostridiales	f__Lachnospiraceae	g__Lachnospiraceae	s__Clostridium_indolis	str__Clostridium_indolis_7	substr__Clostridium_indolis_7_1	96.175	3.07e-171	0	0	NaN	NaN	1	0.589717	0	0.168078	0.371951	1	0	0	0	NaN	NaN	1	0	-0.589717	0	0.192976	0.422128	0	1	NA	#N/A
ASV_216	NA	NA	micro	NA	0	2.46639e-05	Bacteria	Firmicutes	Clostridia	Clostridiales	Lachnospiraceae	NA	NA	k__Bacteria	p__Firmicutes	c__Clostridia	o__Clostridiales	f__Lachnospiraceae	g__Lachnospiraceae	s__Clostridium_indolis	str__Clostridium_indolis_7	substr__Clostridium_indolis_7_1	91.209	1.49e-139	0.338131	0	0.36812	0.411736	1	-0.338131	0	0.36812	0.470485	1	0	-0.338131	0	0.399075	0.446257	1	0	0	0	NaN	NaN	0	1	NA	#N/A
ASV_217	NA	NA	micro	NA	0	2.46639e-05	Bacteria	Firmicutes	Clostridia	Clostridiales	Lachnospiraceae	Lachnospiraceae_NK4A136_group	NA	k__Bacteria	p__Firmicutes	c__Clostridia	o__Clostridiales	f__Clostridiaceae	g__Hungatella	s__Clostridium_hathewayi	str__Clostridium_hathewayi_1313	substr__Clostridium_hathewayi_1313_1	96.206	8.61e-172	0.753462	0	0.36812	0.411736	1	-0.753462	0	0.36812	0.470485	1	0	-0.753462	0	0.399075	0.446257	1	0	0	0	NaN	NaN	0	1	NA	#N/A
ASV_218	NA	NA	micro	NA	0	2.40767e-05	Bacteria	Firmicutes	Clostridia	Clostridiales	Lachnospiraceae	GCA-900066575	NA	k__Bacteria	p__Bacteroidetes	c__Bacteroidia	o__Bacteroidales	f__Bacteroidaceae	g__Bacteroides	s__Bacteroides_	NA	NA	95.082	1.44e-164	0.47093	0	0.36812	0.411736	1	-0.47093	0	0.36812	0.470485	1	0	-0.47093	0	0.399075	0.446257	1	0	0	0	NaN	NaN	0	1	NA	#N/A
ASV_219	NA	NA	micro	NA	0	2.40767e-05	Bacteria	Firmicutes	Clostridia	Clostridiales	Lachnospiraceae	Lachnospiraceae_UCG-006	NA	k__Bacteria	p__Firmicutes	c__Clostridia	o__Clostridiales	f__Lachnospiraceae	g__Lachnospiraceae	s__Clostridium_hylemonae	str__Clostridium_hylemonae_TN-271	substr__Clostridium_hylemonae_TN-271_1	95.082	1.44e-164	0	0	NaN	NaN	1	0.621483	0	0.36812	0.470485	1	0	0	0	NaN	NaN	1	0	-0.621483	0	0.399075	0.475332	0	1	NA	#N/A
ASV_22	NA	NA	micro	NA	0	0.00484587	Bacteria	Firmicutes	Clostridia	Clostridiales	Ruminococcaceae	NA	NA	k__Bacteria	p__Firmicutes	c__Clostridia	o__Clostridiales	f__Eubacteriaceae	g__Eubacterium	s__Eubacterium_coprostanoligenes	str__Eubacterium_coprostanoligenes_HL	substr__Eubacterium_coprostanoligenes_HL_1	95.38	8.62e-167	10.16	12.7528	0.00230121	0.0258612	1	-12.7527	-12.7528	6.34029e-05	0.00757664	-1	1	-12.7527	-12.7528	0.000121499	0.00350558	-1	1	0	0	NaN	NaN	1	0	XN&TXN	#N/A
ASV_221	NA	NA	micro	NA	0	2.17277e-05	Bacteria	Firmicutes	Clostridia	Clostridiales	Ruminococcaceae	Flavonifractor	plautii	k__Bacteria	p__Firmicutes	c__Clostridia	o__Clostridiales	f__Flavonifractor	g__Flavonifractor	s__Flavonifractor_plautii	str__Flavonifractor_plautii_Prevot_S1	substr__Flavonifractor_plautii_Prevot_S1_1	100	0	-1.12761	0	0.36812	0.411736	1	0	0	NaN	NaN	1	0	0	0	NaN	NaN	1	0	0	0	NaN	NaN	0	1	NA	#N/A
ASV_222	NA	NA	micro	NA	0	1.9966e-05	Bacteria	Firmicutes	Clostridia	Clostridiales	Ruminococcaceae	Anaerotruncus	NA	k__Bacteria	p__Firmicutes	c__Clostridia	o__Clostridiales	f__Ruminococcaceae	g__Anaerotruncus	s__Anaerotruncus_colihominis	str__Anaerotruncus_colihominis_WAL_14565	substr__Anaerotruncus_colihominis_WAL_14565_1	94.809	2.4e-162	-0.167675	0	1	1	1	-0.283575	0	0.36812	0.470485	1	0	-0.283575	0	0.399075	0.446257	1	0	0	0	NaN	NaN	0	1	NA	#N/A
ASV_223	NA	NA	micro	NA	0	1.9966e-05	Bacteria	Firmicutes	Clostridia	Clostridiales	Lachnospiraceae	GCA-900066575	NA	k__Bacteria	p__Firmicutes	c__Clostridia	o__Clostridiales	f__Clostridiaceae	g__Anaerosporobacter	s__Anaerosporobacter_mobilis	str__Anaerosporobacter_mobilis_IMSNU_40011	substr__Anaerosporobacter_mobilis_IMSNU_40011_1	95.082	1.44e-164	-1.76584	0	0.167489	0.296019	1	0.3406	0	0.36812	0.470485	1	0	1.36278	0	0.145674	0.282632	1	0	1.02218	0	0.440576	0.514923	0	1	NA	#N/A
ASV_224	NA	NA	micro	NA	0	1.87916e-05	Bacteria	Firmicutes	Clostridia	Clostridiales	Ruminococcaceae	Ruminococcaceae_UCG-014	NA	k__Bacteria	p__Firmicutes	c__Clostridia	o__Clostridiales	f__Natranaerovirga	g__Natranaerovirga	s__Natranaerovirga_pectinivora	str__Natranaerovirga_pectinivora_AP3	substr__Natranaerovirga_pectinivora_AP3_1	86.179	1.56e-109	0.302369	0	0.36812	0.411736	1	-0.302369	0	0.36812	0.470485	1	0	-0.302369	0	0.399075	0.446257	1	0	0	0	NaN	NaN	0	1	NA	#N/A
ASV_225	NA	NA	micro	NA	0	1.82043e-05	Bacteria	Firmicutes	Clostridia	Clostridiales	Ruminococcaceae	Ruminococcaceae_NK4A214_group	NA	k__Bacteria	p__Firmicutes	c__Clostridia	o__Clostridiales	f__Intestinimonas	g__Intestinimonas	s__Intestinimonas_butyriciproducens	str__Intestinimonas_butyriciproducens_SRB-521-5-I	substr__Intestinimonas_butyriciproducens_SRB-521-5-I_1	90.244	3.25e-136	0.227797	0	0.36812	0.411736	1	-0.227797	0	0.36812	0.470485	1	0	-0.227797	0	0.399075	0.446257	1	0	0	0	NaN	NaN	0	1	NA	#N/A
ASV_226	NA	NA	micro	NA	0	1.82043e-05	Bacteria	Firmicutes	Clostridia	Clostridiales	Lachnospiraceae	NA	NA	k__Bacteria	p__Firmicutes	c__Clostridia	o__Clostridiales	f__Eubacteriaceae	g__Eubacterium	s__Eubacterium_rectale	str__Eubacterium_rectale_ATCC_33656	substr__Eubacterium_rectale_ATCC_33656_1	92.098	3.18e-146	0	0	NaN	NaN	1	0	0	NaN	NaN	1	0	0	0	NaN	NaN	1	0	0	0	NaN	NaN	0	1	NA	#N/A
ASV_227	NA	NA	micro	NA	0	1.70299e-05	Bacteria	Firmicutes	Clostridia	Clostridiales	Ruminococcaceae	Intestinimonas	NA	k__Bacteria	p__Firmicutes	c__Clostridia	o__Clostridiales	f__Pseudoflavonifractor	g__Pseudoflavonifractor	s__Pseudoflavonifractor_capillosus	str__Pseudoflavonifractor_capillosus_ATCC_29799	substr__Pseudoflavonifractor_capillosus_ATCC_29799_1	96.477	1.43e-174	0	0	NaN	NaN	1	0.740835	0	0.36812	0.470485	1	0	0	0	NaN	NaN	1	0	-0.740835	0	0.399075	0.475332	0	1	NA	#N/A
ASV_228	NA	NA	micro	NA	0	1.58554e-05	Bacteria	Firmicutes	Clostridia	Clostridiales	Ruminococcaceae	NA	NA	k__Bacteria	p__Firmicutes	c__Clostridia	o__Clostridiales	f__Pseudoflavonifractor	g__Pseudoflavonifractor	s__Pseudoflavonifractor_capillosus	str__Pseudoflavonifractor_capillosus_ATCC_29799	substr__Pseudoflavonifractor_capillosus_ATCC_29799_1	96.477	1.43e-174	0	0	NaN	NaN	1	0	0	NaN	NaN	1	0	0	0	NaN	NaN	1	0	0	0	NaN	NaN	0	1	NA	#N/A
ASV_229	NA	NA	micro	NA	0	1.52681e-05	Bacteria	Firmicutes	Clostridia	Clostridiales	Lachnospiraceae	NA	NA	k__Bacteria	p__Firmicutes	c__Clostridia	o__Clostridiales	f__Lachnospiraceae	g__Lachnospiraceae	s__Clostridium_asparagiforme	str__Clostridium_asparagiforme_N6	substr__Clostridium_asparagiforme_N6_1	95.628	6.64e-168	0.7054	0	0.168078	0.296019	1	-0.7054	0	0.168078	0.371951	1	0	-0.7054	0	0.192976	0.324485	1	0	0	0	NaN	NaN	0	1	NA	#N/A
ASV_230	NA	NA	micro	NA	0	1.52681e-05	Bacteria	Firmicutes	Clostridia	Clostridiales	Lachnospiraceae	NA	NA	k__Bacteria	p__Firmicutes	c__Clostridia	o__Clostridiales	f__Lachnospiraceae	g__Lachnospiraceae	s__Clostridium_	NA	NA	96.721	1.42e-174	0.517267	0	0.36812	0.411736	1	-0.517267	0	0.36812	0.470485	1	0	-0.517267	0	0.399075	0.446257	1	0	0	0	NaN	NaN	0	1	NA	#N/A
ASV_231	NA	NA	micro	NA	0	1.46809e-05	Bacteria	Firmicutes	Bacilli	Lactobacillales	Enterococcaceae	Enterococcus	NA	k__Bacteria	p__Firmicutes	c__Bacilli	o__Lactobacillales	f__Enterococcaceae	g__Enterococcus	s__Enterococcus_faecalis	str__Enterococcus_faecalis_ATCC_19433	substr__Enterococcus_faecalis_ATCC_19433_1	100	0	-0.915118	0	0.36812	0.411736	1	1.32561	0	0.0778725	0.248794	1	0	0	0	NaN	NaN	1	0	-1.32561	0	0.0947256	0.285705	0	1	NA	#N/A
ASV_232	NA	NA	micro	NA	0	1.40937e-05	Bacteria	Firmicutes	Erysipelotrichia	Erysipelotrichales	Erysipelotrichaceae	Turicibacter	NA	k__Bacteria	p__Firmicutes	c__Erysipelotrichia	o__Erysipelotrichales	f__Erysipelotrichaceae	g__Turicibacter	s__Turicibacter_sanguinis	str__Turicibacter_sanguinis_MOL361	substr__Turicibacter_sanguinis_MOL361_1	95.663	4.2e-180	0.437243	0	0.168078	0.296019	1	-0.437243	0	0.168078	0.371951	1	0	-0.437243	0	0.192976	0.324485	1	0	0	0	NaN	NaN	0	1	NA	#N/A
ASV_233	NA	NA	micro	NA	0	1.35064e-05	Bacteria	Firmicutes	Clostridia	Clostridiales	Lachnospiraceae	NA	NA	k__Bacteria	p__Firmicutes	c__Clostridia	o__Clostridiales	f__Lachnospiraceae	g__Lachnospiraceae	s__Clostridium_saccharolyticum	str__Clostridium_saccharolyticum_WM1	substr__Clostridium_saccharolyticum_WM1_1	92.371	6.85e-148	-0.249465	0	0.36812	0.411736	1	0	0	NaN	NaN	1	0	0	0	NaN	NaN	1	0	0	0	NaN	NaN	0	1	NA	#N/A
ASV_234	NA	NA	micro	NA	0	1.35064e-05	Bacteria	Firmicutes	Erysipelotrichia	Erysipelotrichales	Erysipelotrichaceae	Turicibacter	NA	k__Bacteria	p__Firmicutes	c__Erysipelotrichia	o__Erysipelotrichales	f__Erysipelotrichaceae	g__Turicibacter	s__Turicibacter_sanguinis	str__Turicibacter_sanguinis_MOL361	substr__Turicibacter_sanguinis_MOL361_1	95.663	4.2e-180	-0.492029	0	0.36812	0.411736	1	0	0	NaN	NaN	1	0	0	0	NaN	NaN	1	0	0	0	NaN	NaN	0	1	NA	#N/A
ASV_235	NA	NA	micro	NA	0	1.35064e-05	Bacteria	Firmicutes	Clostridia	Clostridiales	Ruminococcaceae	Ruminococcaceae_UCG-014	NA	k__Bacteria	p__Firmicutes	c__Clostridia	o__Clostridiales	f__Defluviitaleaceae	g__Vallitalea	s__Vallitalea_pronyensis	str__Vallitalea_pronyensis_FatNI3	substr__Vallitalea_pronyensis_FatNI3_1	85.637	3.38e-106	0.632684	0	0.36812	0.411736	1	-0.632684	0	0.36812	0.470485	1	0	-0.632684	0	0.399075	0.446257	1	0	0	0	NaN	NaN	0	1	NA	#N/A
ASV_236	NA	NA	micro	NA	0	1.35064e-05	Bacteria	Firmicutes	Clostridia	Clostridiales	Ruminococcaceae	Ruminococcaceae_UCG-014	NA	k__Bacteria	p__Firmicutes	c__Clostridia	o__Clostridiales	f__Defluviitaleaceae	g__Vallitalea	s__Vallitalea_pronyensis	str__Vallitalea_pronyensis_FatNI3	substr__Vallitalea_pronyensis_FatNI3_1	87.838	1.54e-119	0	0	NaN	NaN	1	0.45125	0	0.36812	0.470485	1	0	0	0	NaN	NaN	1	0	-0.45125	0	0.399075	0.475332	0	1	NA	#N/A
ASV_237	NA	NA	micro	NA	0	1.2332e-05	Bacteria	Firmicutes	Clostridia	Clostridiales	Lachnospiraceae	NA	NA	k__Bacteria	p__Firmicutes	c__Clostridia	o__Clostridiales	f__Lachnospiraceae	g__Marvinbryantia	s__Marvinbryantia_formate	NA	NA	94.565	3.11e-161	-0.981054	0	0.36812	0.411736	1	0	0	NaN	NaN	1	0	0	0	NaN	NaN	1	0	0	0	NaN	NaN	0	1	NA	#N/A
ASV_238	NA	NA	micro	NA	0	1.2332e-05	Bacteria	Firmicutes	Clostridia	Clostridiales	Lachnospiraceae	NA	NA	k__Bacteria	p__Firmicutes	c__Clostridia	o__Clostridiales	f__Lachnospiraceae	g__Lachnospiraceae	s__Clostridium_asparagiforme	str__Clostridium_asparagiforme_N6	substr__Clostridium_asparagiforme_N6_1	94.837	6.71e-163	-0.740835	0	0.36812	0.411736	1	0	0	NaN	NaN	1	0	0	0	NaN	NaN	1	0	0	0	NaN	NaN	0	1	NA	#N/A
ASV_239	NA	NA	micro	NA	0	1.2332e-05	Bacteria	Firmicutes	Clostridia	Clostridiales	Ruminococcaceae	Harryflintia	NA	k__Bacteria	p__Firmicutes	c__Clostridia	o__Clostridiales	f__Ruminococcaceae	g__Ruminiclostridium	s__Clostridium_methylpentosum	str__Clostridium_methylpentosum_R2	substr__Clostridium_methylpentosum_R2_1	92.183	8.89e-147	0.101262	0	0.36812	0.411736	1	-0.101262	0	0.36812	0.470485	1	0	-0.101262	0	0.399075	0.446257	1	0	0	0	NaN	NaN	0	1	NA	#N/A
ASV_240	NA	NA	micro	NA	0	1.17447e-05	Bacteria	Firmicutes	Clostridia	Clostridiales	Clostridiales_vadinBB60_group	NA	NA	k__Bacteria	p__Firmicutes	c__Clostridia	o__Clostridiales	f__Lachnospiraceae	g__Tyzzerella	s__Clostridium_propionicum	str__Clostridium_propionicum_JCM_1430	substr__Clostridium_propionicum_JCM_1430_1	88.108	2.55e-122	0.266044	0	0.168078	0.296019	1	-0.266044	0	0.168078	0.371951	1	0	-0.266044	0	0.192976	0.324485	1	0	0	0	NaN	NaN	0	1	NA	#N/A
ASV_241	NA	NA	micro	NA	0	1.17447e-05	Bacteria	Firmicutes	Clostridia	Clostridiales	Clostridiales_vadinBB60_group	NA	NA	k__Bacteria	p__Firmicutes	c__Clostridia	o__Clostridiales	f__Ruminococcaceae	g__Anaerobacterium	s__Anaerobacterium_chartisolvens	str__Anaerobacterium_chartisolvens_T-1-35	substr__Anaerobacterium_chartisolvens_T-1-35_1	83.967	1.24e-95	0.612777	0	0.36812	0.411736	1	-0.612777	0	0.36812	0.470485	1	0	-0.612777	0	0.399075	0.446257	1	0	0	0	NaN	NaN	0	1	NA	#N/A
ASV_242	NA	NA	micro	NA	0	1.11575e-05	Bacteria	Firmicutes	Clostridia	Clostridiales	Lachnospiraceae	NA	NA	k__Bacteria	p__Firmicutes	c__Clostridia	o__Clostridiales	f__Eubacteriaceae	g__Eubacterium	s__Eubacterium_	NA	NA	96.721	2.36e-177	-0.813721	0	0.36812	0.411736	1	0	0	NaN	NaN	1	0	0	0	NaN	NaN	1	0	0	0	NaN	NaN	0	1	NA	#N/A
ASV_243	NA	NA	micro	NA	0	1.11575e-05	Bacteria	Firmicutes	Clostridia	Clostridiales	Lachnospiraceae	A2	NA	k__Bacteria	p__Firmicutes	c__Clostridia	o__Clostridiales	f__Lachnospiraceae	g__Blautia	s__Ruminococcus_gnavus	str__Ruminococcus_gnavus_ATCC_29149	substr__Ruminococcus_gnavus_ATCC_29149_2	93.443	1.46e-154	0.101262	0	0.36812	0.411736	1	-0.101262	0	0.36812	0.470485	1	0	-0.101262	0	0.399075	0.446257	1	0	0	0	NaN	NaN	0	1	NA	#N/A
ASV_244	NA	NA	micro	NA	0	9.98302e-06	Bacteria	Firmicutes	Clostridia	Clostridiales	Clostridiales_vadinBB60_group	NA	NA	k__Bacteria	p__Firmicutes	c__Clostridia	o__Clostridiales	f__Catabacteriaceae	g__Catabacter	s__Catabacter_hongkongensis	str__Catabacter_hongkongensis_HKU16	substr__Catabacter_hongkongensis_HKU16_1	83.733	1.6e-94	0.596611	0	0.36812	0.411736	1	-0.596611	0	0.36812	0.470485	1	0	-0.596611	0	0.399075	0.446257	1	0	0	0	NaN	NaN	0	1	NA	#N/A
ASV_245	NA	NA	micro	NA	0	9.98302e-06	Bacteria	Firmicutes	Clostridia	Clostridiales	Lachnospiraceae	NA	NA	k__Bacteria	p__Firmicutes	c__Clostridia	o__Clostridiales	f__Lachnospiraceae	g__Lachnospiraceae	s__Clostridium_oroticum	str__Clostridium_oroticum_DSM_1287	substr__Clostridium_oroticum_DSM_1287_5	98.087	0	0	0	NaN	NaN	1	0	0	NaN	NaN	1	0	0	0	NaN	NaN	1	0	0	0	NaN	NaN	0	1	NA	#N/A
ASV_246	NA	NA	micro	NA	0	9.98302e-06	Bacteria	Firmicutes	Clostridia	Clostridiales	Lachnospiraceae	GCA-900066575	NA	k__Bacteria	p__Firmicutes	c__Clostridia	o__Clostridiales	f__Lachnospiraceae	g__Coprococcus	s__Coprococcus_catus	str__Coprococcus_catus_VPI-C6-61	substr__Coprococcus_catus_VPI-C6-61_1	94.823	1.86e-163	0	0	NaN	NaN	1	0.431569	0	0.36812	0.470485	1	0	0	0	NaN	NaN	1	0	-0.431569	0	0.399075	0.475332	0	1	NA	#N/A
ASV_247	NA	NA	micro	NA	0	9.39578e-06	Bacteria	Firmicutes	Clostridia	Clostridiales	Ruminococcaceae	Ruminiclostridium	NA	k__Bacteria	p__Firmicutes	c__Clostridia	o__Clostridiales	f__Oscillospiraceae	g__Oscillibacter	s__Oscillibacter_ruminantium	str__Oscillibacter_ruminantium_GH1	substr__Oscillibacter_ruminantium_GH1_1	93.478	1.13e-155	-1.03624	0	0.36812	0.411736	1	0	0	NaN	NaN	1	0	0	0	NaN	NaN	1	0	0	0	NaN	NaN	0	1	NA	#N/A
ASV_248	NA	NA	micro	NA	0	9.39578e-06	Bacteria	Firmicutes	Clostridia	Clostridiales	Lachnospiraceae	Lachnoclostridium	NA	k__Bacteria	p__Firmicutes	c__Clostridia	o__Clostridiales	f__Lachnospiraceae	g__Blautia	s__Ruminococcus_gnavus	str__Ruminococcus_gnavus_ATCC_29149	substr__Ruminococcus_gnavus_ATCC_29149_2	97.541	1.41e-179	0.0656904	0	0.36812	0.411736	1	-0.0656904	0	0.36812	0.470485	1	0	-0.0656904	0	0.399075	0.446257	1	0	0	0	NaN	NaN	0	1	NA	#N/A
ASV_249	NA	NA	micro	NA	0	9.39578e-06	Bacteria	Firmicutes	Clostridia	Clostridiales	Lachnospiraceae	Lachnospiraceae_UCG-006	NA	k__Bacteria	p__Firmicutes	c__Clostridia	o__Clostridiales	f__Ruminococcaceae	g__Ruminococcus	s__Ruminococcus_lactaris	str__Ruminococcus_lactaris_ATCC_29176	substr__Ruminococcus_lactaris_ATCC_29176_1	96.448	1.83e-173	0	0	NaN	NaN	1	0	0	NaN	NaN	1	0	0.609972	0	0.342782	0.446257	1	0	0.609972	0	0.342782	0.475332	0	1	NA	#N/A
ASV_25	NA	NA	micro	NA	0	0.00407072	Bacteria	Firmicutes	Clostridia	Clostridiales	Lachnospiraceae	Lachnospiraceae_NK4A136_group	NA	k__Bacteria	p__Firmicutes	c__Clostridia	o__Clostridiales	f__Lachnospiraceae	g__Lachnospiraceae	s__Clostridium_saccharolyticum	str__Clostridium_saccharolyticum_WM1	substr__Clostridium_saccharolyticum_WM1_1	95.368	3.1e-166	7.88968	12.8124	0.0108498	0.0549943	1	-10.4522	-12.8124	0.000746788	0.014961	-1	1	-10.4522	-12.8124	0.00124517	0.00700563	-1	1	0	0	NaN	NaN	1	0	XN&TXN	#N/A
ASV_250	NA	NA	micro	NA	0	8.80854e-06	Bacteria	Firmicutes	Erysipelotrichia	Erysipelotrichales	Erysipelotrichaceae	NA	NA	k__Bacteria	p__Firmicutes	c__Erysipelotrichia	o__Erysipelotrichales	f__Erysipelotrichaceae	g__Erysipelotrichaceae	s__Eubacterium_dolichum	str__Eubacterium_dolichum_JCM_10413	substr__Eubacterium_dolichum_JCM_10413_1	90.863	7.31e-148	0	0	NaN	NaN	1	0.841431	0	0.168078	0.371951	1	0	0	0	NaN	NaN	1	0	-0.841431	0	0.192976	0.422128	0	1	NA	#N/A
ASV_251	NA	NA	micro	NA	0	8.80854e-06	Bacteria	Firmicutes	Clostridia	Clostridiales	Lachnospiraceae	Lachnospiraceae_FCS020_group	NA	k__Bacteria	p__Firmicutes	c__Clostridia	o__Clostridiales	f__Lachnospiraceae	g__Lachnospiraceae	s__Clostridium_saccharolyticum	str__Clostridium_saccharolyticum_WM1	substr__Clostridium_saccharolyticum_WM1_1	96.185	3.07e-171	0	0	NaN	NaN	1	0	0	NaN	NaN	1	0	0	0	NaN	NaN	1	0	0	0	NaN	NaN	0	1	NA	#N/A
ASV_252	NA	NA	micro	NA	0	8.80854e-06	Bacteria	Firmicutes	Clostridia	Clostridiales	Lachnospiraceae	Lachnospiraceae_UCG-006	NA	k__Bacteria	p__Firmicutes	c__Clostridia	o__Clostridiales	f__Lachnospiraceae	g__Dorea	s__Dorea_formicigenerans	str__Dorea_formicigenerans_ATCC_27755	substr__Dorea_formicigenerans_ATCC_27755_1	95.355	1.85e-168	0	0	NaN	NaN	1	0	0	NaN	NaN	1	0	1.1675	0	0.342782	0.446257	1	0	1.1675	0	0.342782	0.475332	0	1	NA	#N/A
ASV_253	NA	NA	micro	NA	0	8.22131e-06	Bacteria	Firmicutes	Clostridia	Clostridiales	Ruminococcaceae	Ruminococcaceae_UCG-014	NA	k__Bacteria	p__Firmicutes	c__Clostridia	o__Clostridiales	f__Ruminococcaceae	g__Ruminiclostridium	s__Clostridium_cellulolyticum	str__Clostridium_cellulolyticum_H10	substr__Clostridium_cellulolyticum_H10_1	87.978	1.19e-120	0.044411	0	0.36812	0.411736	1	-0.044411	0	0.36812	0.470485	1	0	-0.044411	0	0.399075	0.446257	1	0	0	0	NaN	NaN	0	1	NA	#N/A
ASV_254	NA	NA	micro	NA	0	8.22131e-06	Bacteria	Firmicutes	Clostridia	Clostridiales	Ruminococcaceae	Ruminococcaceae_UCG-005	NA	k__Bacteria	p__Firmicutes	c__Clostridia	o__Clostridiales	f__Ruminococcaceae	g__Papillibacter	s__Papillibacter_cinnamivorans	str__Papillibacter_cinnamivorans_CIN1	substr__Papillibacter_cinnamivorans_CIN1_1	92.703	2.46e-152	0	0	NaN	NaN	1	0	0	NaN	NaN	1	0	0.749783	0	0.342782	0.446257	1	0	0.749783	0	0.342782	0.475332	0	1	NA	#N/A
ASV_255	NA	NA	micro	NA	0	7.63407e-06	Bacteria	Firmicutes	Clostridia	Clostridiales	Lachnospiraceae	NA	NA	k__Bacteria	p__Firmicutes	c__Clostridia	o__Clostridiales	f__Lachnospiraceae	g__Lachnospiraceae	s__Clostridium_indolis	str__Clostridium_indolis_7	substr__Clostridium_indolis_7_1	96.995	3.05e-176	0.054352	0	0.36812	0.411736	1	-0.054352	0	0.36812	0.470485	1	0	-0.054352	0	0.399075	0.446257	1	0	0	0	NaN	NaN	0	1	NA	#N/A
ASV_256	NA	NA	micro	NA	0	7.63407e-06	Bacteria	Firmicutes	Clostridia	Clostridiales	Lachnospiraceae	NA	NA	k__Bacteria	p__Firmicutes	c__Clostridia	o__Clostridiales	f__Lachnospiraceae	g__Lachnospiraceae	s__Clostridium_hylemonae	str__Clostridium_hylemonae_TN-271	substr__Clostridium_hylemonae_TN-271_1	98.907	0	0	0	NaN	NaN	1	0	0	NaN	NaN	1	0	0	0	NaN	NaN	1	0	0	0	NaN	NaN	0	1	NA	#N/A
ASV_257	NA	NA	micro	NA	0	7.63407e-06	Bacteria	Firmicutes	Clostridia	Clostridiales	Lachnospiraceae	NA	NA	k__Bacteria	p__Firmicutes	c__Clostridia	o__Clostridiales	f__Lachnospiraceae	g__Lachnospiraceae	s__Clostridium_scindens	str__Clostridium_scindens_DSM_5676	substr__Clostridium_scindens_DSM_5676_1	91.553	6.9e-143	0	0	NaN	NaN	1	0.3406	0	0.36812	0.470485	1	0	0	0	NaN	NaN	1	0	-0.3406	0	0.399075	0.475332	0	1	NA	#N/A
ASV_258	NA	NA	micro	NA	0	7.63407e-06	Bacteria	Firmicutes	Clostridia	Clostridiales	Clostridiales_vadinBB60_group	NA	NA	k__Bacteria	p__Firmicutes	c__Clostridia	o__Clostridiales	f__Natranaerovirga	g__Natranaerovirga	s__Natranaerovirga_pectinivora	str__Natranaerovirga_pectinivora_AP3	substr__Natranaerovirga_pectinivora_AP3_1	87.432	3.33e-116	0	0	NaN	NaN	1	0	0	NaN	NaN	1	0	0	0	NaN	NaN	1	0	0	0	NaN	NaN	0	1	NA	#N/A
ASV_259	NA	NA	micro	NA	0	7.04684e-06	Bacteria	Firmicutes	Clostridia	Clostridiales	Ruminococcaceae	Anaerotruncus	NA	k__Bacteria	p__Firmicutes	c__Clostridia	o__Clostridiales	f__Ruminococcaceae	g__Anaerotruncus	s__Anaerotruncus_colihominis	str__Anaerotruncus_colihominis_WAL_14565	substr__Anaerotruncus_colihominis_WAL_14565_1	95.355	1.11e-165	-1.02653	0	0.36812	0.411736	1	0	0	NaN	NaN	1	0	0	0	NaN	NaN	1	0	0	0	NaN	NaN	0	1	NA	#N/A
ASV_260	NA	NA	micro	NA	0	7.04684e-06	Bacteria	Firmicutes	Clostridia	Clostridiales	Clostridiales_vadinBB60_group	NA	NA	k__Bacteria	p__Firmicutes	c__Clostridia	o__Clostridiales	f__Ruminococcaceae	g__Saccharofermentans	s__Saccharofermentans_acetigenes	str__Saccharofermentans_acetigenes_P6	substr__Saccharofermentans_acetigenes_P6_1	84.022	4.45e-95	0.0427243	0	0.36812	0.411736	1	-0.0427243	0	0.36812	0.470485	1	0	-0.0427243	0	0.399075	0.446257	1	0	0	0	NaN	NaN	0	1	NA	#N/A
ASV_261	NA	NA	micro	NA	0	6.4596e-06	Bacteria	Firmicutes	Clostridia	Clostridiales	Clostridiales_vadinBB60_group	NA	NA	k__Bacteria	p__Firmicutes	c__Clostridia	o__Clostridiales	f__Gracilibacteraceae	g__Gracilibacter	s__Gracilibacter_thermotolerans	str__Gracilibacter_thermotolerans_JW/YJL-S1	substr__Gracilibacter_thermotolerans_JW/YJL-S1_5	86.575	9.32e-112	0.0442504	0	0.36812	0.411736	1	-0.0442504	0	0.36812	0.470485	1	0	-0.0442504	0	0.399075	0.446257	1	0	0	0	NaN	NaN	0	1	NA	#N/A
ASV_262	NA	NA	micro	NA	0	6.4596e-06	Bacteria	Firmicutes	Clostridia	Clostridiales	Lachnospiraceae	NA	NA	k__Bacteria	p__Firmicutes	c__Clostridia	o__Clostridiales	f__Lachnospiraceae	g__Dorea	s__Dorea_formicigenerans	str__Dorea_formicigenerans_ATCC_27755	substr__Dorea_formicigenerans_ATCC_27755_1	95.082	8.59e-167	0	0	NaN	NaN	1	0	0	NaN	NaN	1	0	0	0	NaN	NaN	1	0	0	0	NaN	NaN	0	1	NA	#N/A
ASV_263	NA	NA	micro	NA	0	6.4596e-06	Bacteria	Firmicutes	Clostridia	Clostridiales	Lachnospiraceae	NA	NA	k__Bacteria	p__Firmicutes	c__Clostridia	o__Clostridiales	f__Lachnospiraceae	g__Lachnospiraceae	s__Desulfotomaculum_guttoideum	str__Desulfotomaculum_guttoideum_DSM_4024	substr__Desulfotomaculum_guttoideum_DSM_4024_1	95.368	3.1e-166	0	0	NaN	NaN	1	0	0	NaN	NaN	1	0	0	0	NaN	NaN	1	0	0	0	NaN	NaN	0	1	NA	#N/A
ASV_264	NA	NA	micro	NA	0	5.87236e-06	Bacteria	Firmicutes	Clostridia	Clostridiales	Ruminococcaceae	Ruminococcaceae_UCG-005	NA	k__Bacteria	p__Firmicutes	c__Clostridia	o__Clostridiales	f__Ruminococcaceae	g__Sporobacter	s__Sporobacter_termitidis	str__Sporobacter_termitidis_SYR	substr__Sporobacter_termitidis_SYR_1	91.351	1.93e-143	-0.226684	0	0.36812	0.411736	1	0	0	NaN	NaN	1	0	0	0	NaN	NaN	1	0	0	0	NaN	NaN	0	1	NA	#N/A
ASV_265	NA	NA	micro	NA	0	5.87236e-06	Bacteria	Firmicutes	Clostridia	Clostridiales	Lachnospiraceae	NA	NA	k__Bacteria	p__Firmicutes	c__Clostridia	o__Clostridiales	f__Lachnospiraceae	g__Blautia	s__Ruminococcus_gnavus	str__Ruminococcus_gnavus_ATCC_29149	substr__Ruminococcus_gnavus_ATCC_29149_2	100	0	-0.966274	0	0.36812	0.411736	1	0	0	NaN	NaN	1	0	0	0	NaN	NaN	1	0	0	0	NaN	NaN	0	1	NA	#N/A
ASV_266	NA	NA	micro	NA	0	5.87236e-06	Bacteria	Firmicutes	Clostridia	Clostridiales	Ruminococcaceae	Butyricicoccus	NA	k__Bacteria	p__Firmicutes	c__Clostridia	o__Clostridiales	f__Clostridiaceae	g__Butyricicoccus	s__Butyricicoccus_pullicaecorum	str__Butyricicoccus_pullicaecorum_25-3	substr__Butyricicoccus_pullicaecorum_25-3_1	94.309	1.12e-160	0.155768	0	0.36812	0.411736	1	-0.155768	0	0.36812	0.470485	1	0	-0.155768	0	0.399075	0.446257	1	0	0	0	NaN	NaN	0	1	NA	#N/A
ASV_267	NA	NA	micro	NA	0	5.87236e-06	Bacteria	Firmicutes	Clostridia	Clostridiales	Peptococcaceae	NA	NA	k__Bacteria	p__Firmicutes	c__Clostridia	o__Clostridiales	f__Peptococcaceae	g__Desulfitobacterium	s__Desulfitobacterium_metallireducens	str__Desulfitobacterium_metallireducens_853-15	substr__Desulfitobacterium_metallireducens_853-15_1	86.294	2.12e-118	0.382408	0	0.36812	0.411736	1	-0.382408	0	0.36812	0.470485	1	0	-0.382408	0	0.399075	0.446257	1	0	0	0	NaN	NaN	0	1	NA	#N/A
ASV_268	NA	NA	micro	NA	0	5.87236e-06	Bacteria	Firmicutes	Clostridia	Clostridiales	Ruminococcaceae	Ruminiclostridium_5	NA	k__Bacteria	p__Firmicutes	c__Clostridia	o__Clostridiales	f__Ruminococcaceae	g__Ruminiclostridium	s__Clostridium_leptum	str__Clostridium_leptum_DSM_753	substr__Clostridium_leptum_DSM_753_1	93.716	3.14e-156	0	0	NaN	NaN	1	0	0	NaN	NaN	1	0	0.687282	0	0.342782	0.446257	1	0	0.687282	0	0.342782	0.475332	0	1	NA	#N/A
ASV_269	NA	NA	micro	NA	0	5.28513e-06	Bacteria	Firmicutes	Bacilli	Lactobacillales	Enterococcaceae	Enterococcus	NA	k__Bacteria	p__Firmicutes	c__Bacilli	o__Lactobacillales	f__Enterococcaceae	g__Enterococcus	s__Enterococcus_malodoratus	str__Enterococcus_malodoratus_ATCC_43197	substr__Enterococcus_malodoratus_ATCC_43197_1	99.745	0	-0.753462	0	0.36812	0.411736	1	0	0	NaN	NaN	1	0	0	0	NaN	NaN	1	0	0	0	NaN	NaN	0	1	NA	#N/A
ASV_270	NA	NA	micro	NA	0	5.28513e-06	Bacteria	Firmicutes	Bacilli	Bacillales	Staphylococcaceae	Staphylococcus	NA	k__Bacteria	p__Firmicutes	c__Bacilli	o__Bacillales	f__Staphylococcus	g__Staphylococcus	s__Staphylococcus_	NA	NA	100	0	0	0	NaN	NaN	1	0.913049	0	0.168078	0.371951	1	0	0	0	NaN	NaN	1	0	-0.913049	0	0.192976	0.422128	0	1	NA	#N/A
ASV_271	NA	NA	micro	NA	0	5.28513e-06	Bacteria	Firmicutes	Clostridia	Clostridiales	Clostridiaceae_1	Clostridium_sensu_stricto_1	NA	k__Bacteria	p__Firmicutes	c__Clostridia	o__Clostridiales	f__Clostridiaceae	g__Clostridium	s__Clostridium_disporicum	str__Clostridium_disporicum_DS1	substr__Clostridium_disporicum_DS1_1	99.18	0	0	0	NaN	NaN	1	0.261314	0	0.36812	0.470485	1	0	0	0	NaN	NaN	1	0	-0.261314	0	0.399075	0.475332	0	1	NA	#N/A
ASV_272	NA	NA	micro	NA	0	5.28513e-06	Bacteria	Firmicutes	Clostridia	Clostridiales	Lachnospiraceae	NA	NA	k__Bacteria	p__Firmicutes	c__Clostridia	o__Clostridiales	f__Lachnospiraceae	g__Lachnospiraceae	s__Clostridium_clostridioforme	str__Clostridium_clostridioforme_ATCC_25537	substr__Clostridium_clostridioforme_ATCC_25537_2	94.309	4.06e-160	0	0	NaN	NaN	1	0.609928	0	0.36812	0.470485	1	0	0	0	NaN	NaN	1	0	-0.609928	0	0.399075	0.475332	0	1	NA	#N/A
ASV_273	NA	NA	micro	NA	0	4.69789e-06	Bacteria	Firmicutes	Clostridia	Clostridiales	Lachnospiraceae	NA	NA	k__Bacteria	p__Firmicutes	c__Clostridia	o__Clostridiales	f__Lachnospiraceae	g__Eisenbergiella	s__Eisenbergiella_tayi	str__Eisenbergiella_tayi_B086562	substr__Eisenbergiella_tayi_B086562_1	93.784	8.77e-157	-0.882918	0	0.36812	0.411736	1	0	0	NaN	NaN	1	0	0.747329	0	0.342782	0.446257	1	0	0.747329	0	0.342782	0.475332	0	1	NA	#N/A
ASV_274	NA	NA	micro	NA	0	4.11065e-06	Bacteria	Firmicutes	Clostridia	Clostridiales	Lachnospiraceae	NA	NA	k__Bacteria	p__Firmicutes	c__Clostridia	o__Clostridiales	f__Lachnospiraceae	g__Marvinbryantia	s__Marvinbryantia_formate	NA	NA	93.989	6.74e-158	0	0	NaN	NaN	1	0	0	NaN	NaN	1	0	0	0	NaN	NaN	1	0	0	0	NaN	NaN	0	1	NA	#N/A
ASV_275	NA	NA	micro	NA	0	4.11065e-06	Bacteria	Firmicutes	Clostridia	Clostridiales	Clostridiales_vadinBB60_group	NA	NA	k__Bacteria	p__Firmicutes	c__Clostridia	o__Clostridiales	f__Natranaerovirga	g__Natranaerovirga	s__Natranaerovirga_pectinivora	str__Natranaerovirga_pectinivora_AP3	substr__Natranaerovirga_pectinivora_AP3_1	89.071	3.28e-126	0.0418545	0	0.36812	0.411736	1	-0.0418545	0	0.36812	0.470485	1	0	-0.0418545	0	0.399075	0.446257	1	0	0	0	NaN	NaN	0	1	NA	#N/A
[truncated: 406 more rows]
[truncated: 44 more columns]

## Sheet: Table S3
ID	GeneSymbol	Mmp12signature	Scrambled_Control-M10-RAW_S134	Scrambled_Control-M7-RAW_S131	Scrambled_Control-M4-RAW_S128	Scrambled_Control-M1-RAW_S125	Scrambled_Control-RAW_Log2GeoMean	Scrambled_Control-RAW_Log2Median	Scrambled_Osci-M2-RAW_S126	Scrambled_Osci-M11-RAW_S135	Scrambled_Osci-M8-RAW_S132	Scrambled_Osci-M5-RAW_S129	Scrambled_Osci-M2-RAW_Log2GeoMean	Scrambled_Osci-M2-RAW__Log2Median	WT_Control-M13-IMM_S137	WT_Control-M16-IMM_S140	WT_Control-M19-IMM_S143	WT_Control-M22-IMM_S146	WT_Control-IMM_Log2GeoMean	WT_Control-IMM_Log2Median	WT_Osci-M17-IMM_S141	WT_Osci-M23-IMM_S147	WT_Osci-M14-IMM_S138	WT_Osci-M20-IMM_S144	WT_Osci-IMM_Log2GeoMean	WT_Osci-IMM_Log2Median		Scrambled_Control-RAW_Median	Scrambled_Osci-RAW_Median	WT_Control-IMM_Median	WT_Osci-IMM_Median			LogFC(Scrambled_Osci/Scrambled_Control)RAW	Pval(Scrambled_Osci/Scrambled_Control)	LogFC(WT_Osci/WT_Control)IMM	Pval(WT_Osci/WT_Control)		Log2FC(Scrambled_Osci/Scrambled_Control)RAW	Pval(Scrambled_Osci/Scrambled_Control)		Log2FC(WT_Osci/WT_Control)IMM	Pval(WT_Osci/WT_Control)		log 2FC TXN/HFD (Adipose)	log2 WD-SPF/GF (Adipose)	WD-SPF/GF (FDR)	mean LFD	mean HFD
[truncated: 667 more rows]
[truncated: 6 more columns]

[truncated: 2 more sheets: Table S4, Table S5]
