# Supplementary material for: Reducing gut microbiome-driven adipose tissue inflammation alleviates metabolic syndrome
Source: Microbiome. 2023 Sep 21;11:208. doi: 10.1186/s40168-023-01637-4 (PMC10512512; doi:10.1186/s40168-023-01637-4)
Supplement: Supplementary file 4 — Additional file 3. Processed data of the single cell RNA sequencing from adipose tissue (WAT_filtered_feature_bc_matrix.h5). [file 40168_2023_1637_MOESM3_ESM.zip]

Archive with 2 entries (1 files):
- WAT_scRNAseq_h5/
- WAT_scRNAseq_h5/WAT_filtered_feature_bc_matrix.h5
